# Supplementary material for: The Self-Reported Quality of Sleep and Its Relationship with the Development of Arterial Hypertension: Perspectives from the Tlalpan 2020 Cohort
Source: J Clin Med. 2024 Oct 12;13(20):6089. doi: 10.3390/jcm13206089 (PMC11508680; doi:10.3390/jcm13206089)
Supplement: Supplementary file 1 [file jcm-13-06089-s001.zip]

Archive with 1 entries (1 files):
- jcm-3190582-supplementary.xlsx
