# Supplementary material for: The Self-Reported Quality of Sleep and Its Relationship with the Development of Arterial Hypertension: Perspectives from the Tlalpan 2020 Cohort
Source: J Clin Med. 2024 Oct 12;13(20):6089. doi: 10.3390/jcm13206089 (PMC11508680; doi:10.3390/jcm13206089)
Supplement: Supplementary file 1 [file jcm-13-06089-s001.zip › jcm-3190582-supplementary.xlsx]

## Sheet: SIN HTA
																									DETERMINANTES SOCIALES DE LA SALUD
FOLIO	VISITA	ESTATUS	FECHA_VISITA	FECHADIAGNOSTICO	LUGARDIAGNOSTICO	PRESIONSISTOLICA	PRESIONDIAGNOSTICA	RETIRACAUSAMEDICAMENTO	FINSEGUIMIENTO	ARTER	LUGARNACIMIENTO	FECHANACIMIENTO	EDAD	SEXO	DELEGACION	PESO	ESTATURA	MASA	CINTURA	PRESIONPULSO	PROMSONTOLICA	PROMDIASTOLICA	PROMEDIOCARDIACA	ESTADOCIVIL	ESTRUCTURAFAMILIA	PROVEEDORECONOMICO	INGRESOECONOMICO	NIVELINGRESO	CUALINGRESO	PERSONASVIVEN	CIRCUSTANCIA	CUARTOSTOTAL	CUARTOSDORMIR	CELULAR	REFRIGERADOR	ESTUFA	COMPUTADORA	AUTO	DVD	LAVADORA	BOILER	INTERNET	OTROIDIOMA	CUALIDIOMA	RELIGION	RELIGIONCUAL	VIVEDIARIAMENTE	AMIGOS	FAMILIA
1	0	Incluido	2014-09-10						0	0	Baja California	1966-12-15	47	1	Azcapotzalco	66	1.54	27.83	92	42.67	104	61.33	No hay registro	Casado	Biparental	Usted	Sí	Mas de $11000.00	$6601.00-$11000.00	4	Prestada	8	4	0	0	0	0	1	1	1	0	0	No	NA	No	NA	10	0	1
2	0	Incluido	2014-09-11						0	0	Ciudad de México	1972-05-01	42	1	Tlalpan	57	1.6	22.27	75	40	114	74	No hay registro	Casado	Biparental	Otro	Sí	Mas de $11000.00	Mas de $11000.00	2	Rentada	5	2	1	1	1	1	1	0	1	1	1	No	NA	No	NA	13	1	1
3	0	Incluido	2014-09-11						0	0	Ciudad de México	1990-01-05	24	1	Tlalpan	57	1.6	22.27	88	26.67	92.67	66	63.33	Casado	Biparental	Esposo (Padre)	No	NA	$1.00 $2200.00	4	Prestada	4	1	1	1	1	1	0	0	1	1	0	Sí	INGLES	No	NA	10	1	1
4	0	Incluido	2014-09-11						0	0	Ciudad de México	1973-12-11	40	0	Tlalpan	76.9	1.83	22.96	82	38	102	64	59.33	Casado	Biparental	Esposa (Madre)	Sí	$6601.00-$11000.00	$2201.00-$4400.00	4	Prestada	5	1	1	1	1	1	0	0	1	1	0	Sí	ITALIANO	Sí	CATÓLICA	10	1	1
6	0	Incluido	2014-09-15						0	0	Ciudad de México	1993-11-11	20	1	Iztapalapa	52.4	1.5	23.29	72	38	90	52	47.33	Soltero	Biparental	Esposo (Padre)	No	NA	$0.00	4	Rentada	5	3	1	1	1	1	0	1	1	1	1	No	NA	No	NA	10	0	1
7	0	Incluido	2014-09-15						0	0	Ciudad de México	1977-07-09	37	1	Tlalpan	52.2	1.58	20.91	72	48	118	70	62.33	Casado	Biparental	Esposo (Padre)	Sí	Mas de $11000.00	$4401.00-$6600.00	4	Propia pero aún la está pagando	4	2	1	1	1	1	1	1	1	1	1	No	NA	Sí	CATÓLICA	6	0	0
8	0	Incluido	2014-09-18						0	0	Ciudad de México	1965-11-18	48	0	Tlalpan	72	1.52	31.16	96	28.67	106	77.33	56	Casado	Biparental	Usted	Sí	$2201.00-$4400.00	$2201.00-$4400.00	4	Rentada	2	2	1	1	1	0	0	1	1	0	0	No	NA	No	NA	20	1	1
10	0	Incluido	2014-09-24						0	0	Ciudad de México	1967-02-03	47	1	Tlalpan	61.9	1.59	24.48	88	35	104.33	69.33	64	Casado	Biparental	Usted	Sí	$4401.00-$6600.00	$4401.00-$6600.00	2	Propia pero aún la está pagando	3	1	1	1	1	1	1	1	1	1	1	No	NA	No	NA	NA	1	1
11	0	Incluido	2014-09-22						0	0	Ciudad de México	1966-02-28	48	1	Tlalpan	82.5	1.57	33.47	112	36.67	102	65.33	54.33	Casado	Biparental	Esposo (Padre)	No	NA	$0.00	3	Propia y está totalmente pagada	5	2	1	1	1	0	1	1	1	1	1	No	NA	Sí	CATÓLICA	7	1	1
12	0	Incluido	2014-09-22						0	0	Ciudad de México	1982-01-12	32	0	Tlalpan	126.8	1.8	39.14	122	23.33	106.67	83.33	65.33	Casado	Biparental	Usted	Sí	Mas de $11000.00	Mas de $11000.00	4	Propia pero aún la está pagando	4	2	1	1	1	1	0	0	1	1	1	Sí	INGLES E ITALIANO	Sí	CATÓLICA	20	1	1
13	0	Incluido	2014-09-22						0	0	Ciudad de México	1968-05-03	46	1	Tlalpan	59.3	1.48	27.07	91	46	101.33	55.33	66	Casado	#N/A	#N/A	#N/A	#N/A	#N/A	#N/A	#N/A	#N/A	#N/A	#N/A	#N/A	#N/A	#N/A	#N/A	#N/A	#N/A	#N/A	#N/A	#N/A	#N/A	#N/A	#N/A	#N/A	#N/A	#N/A
14	0	Incluido	2014-09-22						0	0	Ciudad de México	1963-11-06	50	1	Tlalpan	54.8	1.45	26.06	89	42	102.67	60.67	66.67	Separado	Monoparental	Usted	Sí	$4401.00-$6600.00	$0.00	12	Rentada	1	1	1	0	1	0	0	1	1	0	0	No	NA	No	NA	5	1	1
15	0	Incluido	2014-09-23						0	0	Ciudad de México	1968-10-16	45	0	Tlalpan	65.7	1.61	25.35	91	33.33	102	68.67	66	Casado	Monoparental	Usted	Sí	$6601.00-$11000.00	$4401.00-$6600.00	2	Propia y está totalmente pagada	6	3	1	1	1	1	0	0	1	1	1	No	NA	Sí	CATÓLICA	8	0	1
16	0	Incluido	2014-09-23						0	0	Ciudad de México	1990-08-08	24	1	Tlalpan	74.7	1.53	31.91	106	41.33	100.67	59.33	60.67	Soltero	Monoparental	Usted	Sí	Mas de $11000.00	Mas de $11000.00	2	Propia y está totalmente pagada	5	2	1	1	1	1	1	1	1	1	1	Sí	INGLES	No	NA	10	0	1
17	0	Incluido	2014-09-23						0	0	Estado de México	1982-12-07	31	1	Tlalpan	56.7	1.46	26.24	76	34.67	89.33	54.67	60.33	Casado	Biparental	Esposo (Padre)	Sí	$2201.00-$4400.00	$2201.00-$4400.00	4	Rentada	3	2	1	0	1	0	0	0	0	1	0	No	NA	Sí	CATÓLICA	10	1	1
18	0	Incluido	2014-09-24						0	0	Ciudad de México	1974-09-24	40	1	Tlalpan	74.4	1.58	29.8	95	28.67	93.33	64.67	54.33	Casado	#N/A	#N/A	#N/A	#N/A	#N/A	#N/A	#N/A	#N/A	#N/A	#N/A	#N/A	#N/A	#N/A	#N/A	#N/A	#N/A	#N/A	#N/A	#N/A	#N/A	#N/A	#N/A	#N/A	#N/A	#N/A
19	0	Incluido	2014-09-25						0	0	Ciudad de México	1977-11-29	36	0	Tlalpan	78.6	1.73	26.26	101	46.67	120	73.33	56.67	Casado	Biparental	Usted	Sí	Mas de $11000.00	Mas de $11000.00	4	Propia y está totalmente pagada	5	3	1	1	1	1	1	1	1	1	1	NA	NA	NA	NA	NA	1	1
20	0	Incluido	2014-09-25						0	0	Oaxaca	1967-07-26	47	1	Tlalpan	73.5	1.53	31.4	97	49.33	126.67	77.33	66.67	Soltero	Monoparental	Usted	No	NA	$1.00 $2200.00	2	Propia y está totalmente pagada	1	1	1	1	1	0	0	0	1	1	0	No	NA	No	NA	2	1	1
21	0	Incluido	2018-10-12						0	0	Ciudad de México	1997-12-25	20	0	Tlalpan	68	1.77	21.71	84	32	101.33	69.33	63	Soltero	Monoparental	Esposa (Madre)	Sí	$2201.00-$4400.00	$0.00	3	Propia y está totalmente pagada	5	3	1	1	1	1	0	1	1	1	0	No	NA	Sí	CATÓLICA	10	0	1
22	0	Incluido	2014-09-25						0	0	Ciudad de México	1963-10-05	50	1	Tlalpan	62.5	1.53	26.7	86	34.67	103.33	68.67	70.33	Casado	Biparental	Esposo (Padre)	Sí	$4401.00-$6600.00	$1.00 $2200.00	4	Propia y está totalmente pagada	4	3	1	1	1	0	1	1	1	1	1	No	NA	Sí	CRISTIANA EVANGELICA	10	1	1
23	0	Incluido	2014-09-25						0	0	Ciudad de México	1974-03-08	40	1	Tlalpan	97.2	1.53	41.52	107	34	104	70	74.33	Casado	#N/A	#N/A	#N/A	#N/A	#N/A	#N/A	#N/A	#N/A	#N/A	#N/A	#N/A	#N/A	#N/A	#N/A	#N/A	#N/A	#N/A	#N/A	#N/A	#N/A	#N/A	#N/A	#N/A	#N/A	#N/A
24	0	Incluido	2014-09-26						0	0	Ciudad de México	1980-01-28	34	0	Tlalpan	83.9	1.77	26.78	97	32.67	99.33	66.67	62.33	Casado	Biparental	Usted	Sí	$6601.00-$11000.00	$6601.00-$11000.00	4	Propia y está totalmente pagada	3	2	1	1	1	1	1	1	1	1	1	No	NA	Sí	CATÓLICA	8	1	1
25	0	Incluido	2014-09-29						0	0	Ciudad de México	1985-06-14	29	1	Tlalpan	92.7	1.64	34.47	106	36	103.33	67.33	77.67	Union Libre	Biparental	Usted	Sí	$2201.00-$4400.00	$1.00 $2200.00	4	Propia y está totalmente pagada	3	2	1	1	1	1	1	0	1	0	1	No	NA	No	NA	10	1	1
26	0	Incluido	2014-09-29						0	0	Ciudad de México	1981-03-20	33	0	Tlalpan	67.5	1.75	22.04	82	21.33	96.67	75.33	66.67	Casado	Biparental	Usted	Sí	$6601.00-$11000.00	$4401.00-$6600.00	4	Propia y está totalmente pagada	3	2	1	1	1	1	1	1	1	1	1	No	NA	No	NA	7	1	1
28	0	Incluido	2014-09-29						0	0	Ciudad de México	1991-03-03	23	1	Tlalpan	62.2	1.5	27.64	84	27.33	95.33	68	72.67	Soltero	Monoparental	Esposa (Madre)	No	NA	$0.00	3	Propia y está totalmente pagada	7	3	1	1	1	1	1	1	1	1	1	Sí	INGLES	Sí	TESTIGO DE JEHOVA	15	1	1
29	0	Incluido	2014-09-30						0	0	Oaxaca	1967-12-12	46	1	Tlalpan	63.6	1.5	28.27	96	34	104	70	69.67	Casado	Biparental	Esposo (Padre)	Sí	$2201.00-$4400.00	$2201.00-$4400.00	8	Prestada	5	4	0	1	1	0	0	0	1	1	1	No	NA	Sí	CATÓLICA	10	1	1
30	0	Incluido	2014-09-30						0	0	Ciudad de México	1981-04-13	33	0	Tlalpan	69	1.68	24.45	82	45.33	109.33	64	75.67	Soltero	Monoparental	Usted	Sí	$6601.00-$11000.00	$6601.00-$11000.00	1	Rentada	5	1	1	1	1	1	0	0	1	1	1	No	NA	Sí	CATÓLICA	4	1	1
32	0	Incluido	2014-10-01						0	0	Ciudad de México	1965-12-22	48	0	Tlalpan	98.8	1.7	34.19	112	34	106.67	72.67	63	Divorciado	Monoparental	Usted	Sí	Mas de $11000.00	Mas de $11000.00	4	Rentada	3	3	1	1	1	1	1	1	1	1	1	No	NA	Sí	CATÓLICA	6	1	1
33	0	Incluido	2014-10-01						0	0	Ciudad de México	1985-07-07	29	0	Tlalpan	102.5	1.66	37.2	114	40	124.67	84.67	79.67	Soltero	Biparental	Usted	Sí	$2201.00-$4400.00	$2201.00-$4400.00	3	Propia y está totalmente pagada	3	2	1	1	1	0	0	0	1	0	0	No	NA	Sí	CATÓLICA	20	1	1
34	0	Incluido	2014-10-03						0	0	Ciudad de México	1973-06-23	41	0	Tlalpan	65.2	1.7	22.56	86	41.33	105.33	64	71	Casado	Biparental	Usted	Sí	Mas de $11000.00	Mas de $11000.00	2	Rentada	3	2	0	0	0	0	0	0	0	0	0	No	NA	No	NA	10	1	1
35	0	Incluido	2014-10-06						0	0	Ciudad de México	1973-12-19	40	1	Tlalpan	75.1	1.7	25.99	88	33.33	92	58.67	69	Casado	Biparental	Esposo (Padre)	No	NA	$0.00	5	Propia y está totalmente pagada	3	2	1	1	1	1	1	0	1	1	1	No	NA	Sí	TESTIGO DE JEHOVA	4	1	1
37	0	Incluido	2014-10-06						0	0	Ciudad de México	1982-03-27	32	0	Tlalpan	66.2	1.7	22.91	85	47.33	105.33	58	65.33	Casado	Monoparental	Esposa (Madre)	Sí	$2201.00-$4400.00	$1.00 $2200.00	3	Propia y está totalmente pagada	5	2	1	1	1	0	0	0	1	1	1	No	NA	No	NA	4	1	1
38	0	Incluido	2014-10-06						0	0	Ciudad de México	1979-03-04	35	1	Tlalpan	48.2	1.51	21.14	72	40	96.67	56.67	63.33	Casado	Biparental	Esposo (Padre)	Sí	$4401.00-$6600.00	$1.00 $2200.00	3	Rentada	2	2	1	1	1	0	0	0	1	1	0	No	NA	Sí	CATOLICA	6	1	1
39	0	Incluido	2014-10-08						0	0	Ciudad de México	1981-04-20	33	1	Tlalpan	56.4	1.53	24.09	83	36	118	82	66.33	Soltero	Biparental	Usted	Sí	$4401.00-$6600.00	$4401.00-$6600.00	4	Propia y está totalmente pagada	5	2	1	1	1	1	1	1	1	1	1	No	NA	No	NA	6	1	1
41	0	Incluido	2014-10-09						0	0	Puebla	1977-09-13	37	1	Tlalpan	65	1.55	27.06	92	30.67	95.33	64.67	67.67	Casado	Monoparental	Esposo (Padre)	Sí	Mas de $11000.00	$6601.00-$11000.00	6	Propia y está totalmente pagada	6	3	1	1	1	1	1	1	1	1	1	No	NA	No	NA	13	1	1
42	0	Incluido	2014-10-09						0	0	Ciudad de México	1987-03-28	27	1	Tlalpan	52.6	1.57	21.34	79.5	36	93.33	57.33	63.67	Soltero	Biparental	Esposa (Madre)	Sí	$4401.00-$6600.00	$1.00 $2200.00	4	Propia y está totalmente pagada	3	3	1	1	1	1	1	1	1	1	1	No	NA	No	NA	5	1	1
43	0	Incluido	2014-10-09						0	0	Ciudad de México	1989-04-30	25	1	Tlalpan	68.7	1.6	26.84	97.5	30	92.67	62.67	62.67	Soltero	Monoparental	Esposa (Madre)	Sí	$6601.00-$11000.00	$2201.00-$4400.00	4	Propia y está totalmente pagada	2	2	1	1	1	0	0	1	0	0	0	No	NA	Sí	CATOLICA	10	1	1
44	0	Incluido	2014-10-10						0	0	Ciudad de México	1986-08-08	28	1	Tlalpan	55	1.47	25.45	90	32	96.67	64.67	82.67	Soltero	Biparental	Esposa (Madre)	Sí	$4401.00-$6600.00	$0.00	4	Propia y está totalmente pagada	6	4	1	1	1	0	1	1	1	1	1	No	NA	No	NA	10	1	1
45	0	Incluido	2014-10-10						0	0	Estado de México	1976-07-27	38	1	Tlalpan	68	1.48	31.04	100	39.33	110	70.67	67.67	Casado	Monoparental	Usted	Sí	$4401.00-$6600.00	$4401.00-$6600.00	4	Propia y está totalmente pagada	4	2	0	1	1	1	0	0	1	1	1	No	NA	No	NA	10	1	1
47	0	Incluido	2014-10-13						0	0	Ciudad de México	1973-02-05	41	1	Iztapalapa	56.7	1.66	20.58	78.5	30	86.67	56.67	57.67	Soltero	Monoparental	Usted	Sí	$4401.00-$6600.00	$4401.00-$6600.00	1	Propia y está totalmente pagada	7	4	1	1	1	1	1	1	1	1	0	No	NA	Sí	SUDÁN	7	1	1
49	0	Incluido	2014-10-14						0	0	Ciudad de México	1972-05-29	42	1	Tlalpan	76.2	1.54	32.13	96.5	30.67	112	81.33	63.33	Casado	Biparental	Esposo (Padre)	Sí	$4401.00-$6600.00	$2201.00-$4400.00	3	Rentada	3	2	1	1	1	1	0	1	0	1	1	No	NA	No	CATÓLICA	10	1	1
50	0	Incluido	2014-10-14						0	0	Ciudad de México	1963-12-08	50	1	Tlalpan	61.7	1.58	24.72	92	23.34	78.67	55.33	58	Casado	Reconstruida	Otro	Sí	$2201.00-$4400.00	$1.00 $2200.00	7	Propia y está totalmente pagada	4	3	0	1	1	0	0	0	1	0	0	No	NA	No	NA	7	1	1
51	0	Incluido	2014-10-14						0	0	Ciudad de México	1974-08-13	40	0	Tlalpan	85.2	1.65	31.29	103	40.67	110	69.33	55	Soltero	Biparental	Usted	Sí	Hasta $2200.00	$1.00 $2200.00	3	Propia y está totalmente pagada	2	1	1	1	1	0	0	0	1	1	0	No	NA	No	CATÓLICA	5	1	1
52	0	Incluido	2014-10-17						0	0	Ciudad de México	1964-01-17	50	1	Tlalpan	54.3	1.53	23.2	76.5	34	98.67	64.67	68	Divorciado	Monoparental	Usted	Sí	$6601.00-$11000.00	Mas de $11000.00	2	Propia y está totalmente pagada	5	2	1	1	1	1	1	1	1	1	1	Sí	INGLES	No	CATÓLICA	20	1	1
53	0	Incluido	2014-10-16						0	0	Ciudad de México	1988-12-13	25	1	Tlalpan	60.4	1.6	23.59	85	32.67	88	55.33	74	Soltero	Monoparental	Esposo (Padre)	Sí	$4401.00-$6600.00	$1.00 $2200.00	8	Prestada	6	2	1	1	1	1	1	1	1	1	1	No	NA	Sí	CATÓLICA	3	0	1
54	0	Incluido	2014-10-16						0	0	Oaxaca	1986-10-19	27	0	Tlalpan	73.8	1.65	27.11	95.5	20.67	92	71.33	69.67	Casado	Biparental	Usted	No	NA	$4401.00-$6600.00	6	Rentada	3	2	1	1	1	0	0	0	0	0	1	No	NA	Sí	CATÓLICA	15	1	1
55	0	Incluido	2014-10-17						0	0	Ciudad de México	1969-06-13	45	1	Tlalpan	68.4	1.58	27.4	91	30.67	104	73.33	88.67	Casado	Biparental	Esposo (Padre)	No	NA	$2201.00-$4400.00	2	Propia y está totalmente pagada	3	1	1	1	1	0	0	0	1	1	0	No	NA	Sí	CATOLICA	4	1	1
56	0	Incluido	2014-10-17						0	0	Hidalgo	1994-06-01	20	1	Tlalpan	65.4	1.52	28.31	94.5	38	98	60	67.67	Soltero	Monoparental	Esposa (Madre)	Sí	$4401.00-$6600.00	$0.00	3	Prestada	2	1	1	1	1	1	0	0	1	1	1	No	NA	No	NA	6	1	1
57	0	Incluido	2014-10-20						0	0	Ciudad de México	1977-09-29	37	1	Tlalpan	85.7	1.62	32.7	110.5	31.33	93.33	62	74.33	Casado	Biparental	Esposo (Padre)	Sí	$6601.00-$11000.00	$6601.00-$11000.00	6	Propia y está totalmente pagada	6	4	1	1	1	1	1	1	1	1	1	No	NA	No	NA	6	1	1
58	0	Incluido	2014-10-20						0	0	Ciudad de México	1980-02-03	34	1	Tlalpan	55.8	1.52	24.15	84.5	34.67	92.67	58	73	Casado	Biparental	Esposo (Padre)	Sí	Mas de $11000.00	$6601.00-$11000.00	4	Propia y está totalmente pagada	4	2	1	1	1	1	1	1	1	1	1	No	NA	Sí	CATÓLICA	20	1	1
59	0	Incluido	2014-10-20						0	0	Ciudad de México	1979-07-04	35	0	Tlalpan	81.5	1.81	24.88	94	35.33	108	72.67	58	Casado	Biparental	Usted	Sí	Mas de $11000.00	$6601.00-$11000.00	4	Propia y está totalmente pagada	4	3	1	1	1	1	1	1	1	1	1	Sí	INGLES	Sí	CATÓLICA	10	1	1
60	0	Incluido	2014-10-21						0	0	Ciudad de México	1974-02-13	40	1	Tlalpan	73.5	1.6	28.71	90	32	96.67	64.67	60.67	Soltero	Monoparental	Usted	Sí	Mas de $11000.00	Mas de $11000.00	2	Prestada	2	1	1	1	1	0	0	1	1	1	1	No	NA	No	CATÓLICA	100	1	1
62	0	Incluido	2014-10-23						0	0	Ciudad de México	1965-01-24	49	0	Álvaro Obregón	65.8	1.75	21.49	83.5	38	112.67	76	56.67	Soltero	Monoparental	Usted	Sí	$4401.00-$6600.00	$4401.00-$6600.00	2	Propia y está totalmente pagada	2	2	1	1	1	0	0	0	1	1	0	No	NA	No	CATÓLICA	5	1	1
64	0	Incluido	2014-10-23						0	0	Ciudad de México	1969-11-24	44	1	Tlalpan	56.9	1.54	23.99	76.5	51.33	110.67	58	67.67	Union Libre	Monoparental	Usted	No	NA	$0.00	1	Propia pero aún la está pagando	4	1	1	1	1	0	1	0	1	1	0	Sí	INGLES	No	NA	20	1	1
65	0	Incluido	2014-10-23						0	0	Ciudad de México	1980-09-03	34	1	Tlalpan	68.1	1.64	25.32	96	35	101.67	68	69.67	Union Libre	Biparental	Usted	Sí	Mas de $11000.00	$6601.00-$11000.00	4	Rentada	4	2	1	1	1	1	1	0	1	1	1	Sí	INGLES	Sí	CATÓLICA	20	0	1
66	0	Incluido	2014-10-23						0	0	Ciudad de México	1980-07-26	34	0	Tlalpan	91.2	1.81	27.84	98.5	48.67	123.33	72	62.33	Casado	Biparental	Usted	Sí	Mas de $11000.00	Mas de $11000.00	4	Propia y está totalmente pagada	6	3	1	1	1	1	1	1	1	1	1	Sí	INGLES, FRANCÉS, ITALIANO	No	CATÓLICA	8	1	1
67	0	Incluido	2014-10-23						0	0	Ciudad de México	1969-01-02	45	1	Tlalpan	55.9	1.56	22.97	78.8	42	90.67	48	65.67	Casado	Monoparental	Otro	Sí	Mas de $11000.00	$6601.00-$11000.00	4	Propia y está totalmente pagada	8	4	1	1	1	1	1	1	1	1	1	No	NA	Sí	CATÓLICA	10	1	1
68	0	Incluido	2014-10-28						0	0	Ciudad de México	1972-06-10	42	0	Iztapalapa	85	1.66	30.85	100.4	40	114.67	74	48.33	Soltero	Biparental	Usted	Sí	Mas de $11000.00	Mas de $11000.00	4	Propia y está totalmente pagada	5	2	1	1	1	1	1	0	1	1	1	Sí	INGLES	Sí	CATÓLICA	10	1	1
69	0	Incluido	2014-10-30						0	0	Ciudad de México	1965-03-05	49	1	Coyoacán	77.9	1.6	30.43	96	36.67	105.33	68	64.33	Soltero	Biparental	Usted	Sí	$6601.00-$11000.00	$6601.00-$11000.00	4	Propia y está totalmente pagada	8	5	1	1	1	0	0	1	1	1	1	No	NA	Sí	CATÓLICA	4	1	1
70	0	Incluido	2014-10-30						0	0	Ciudad de México	1982-06-02	32	1	Tlalpan	62.2	1.58	24.92	88	39.33	107.33	64	72.67	Soltero	Biparental	Esposo (Padre)	Sí	$6601.00-$11000.00	$4401.00-$6600.00	3	Rentada	6	3	1	1	1	1	1	0	1	1	1	Sí	JAPONES E INGLES	No	CATÓLICA	8	1	1
71	0	Incluido	2014-10-30						0	0	Veracruz de Ignacio de la Llave	1972-10-28	42	1	Tlalpan	78.8	1.55	32.8	103	36	107.33	76	72.33	Casado	Biparental	Esposo (Padre)	Sí	Hasta $2200.00	$1.00 $2200.00	5	Propia y está totalmente pagada	3	2	1	1	1	1	0	1	1	1	1	No	NA	No	CATÓLICA	5	0	1
73	0	Incluido	2014-11-05						0	0	Puebla	1988-12-12	25	0	Tlalpan	62.7	1.74	20.71	78	40.67	84.67	40	56.33	Casado	Biparental	Usted	Sí	$6601.00-$11000.00	$6601.00-$11000.00	6	Prestada	3	2	1	1	1	0	1	0	0	0	0	No	NA	Sí	CRISTIANO	20	1	1
74	0	Incluido	2014-11-06						0	0	Ciudad de México	1973-02-15	41	1	Tlalpan	56.1	1.56	23.05	76	35.33	99.33	60	66.33	Casado	Biparental	Esposo (Padre)	Sí	$4401.00-$6600.00	$2201.00-$4400.00	5	Propia y está totalmente pagada	5	2	1	1	1	1	1	1	1	1	1	No	NA	No	CATÓLICA	8	1	1
78	0	Incluido	2015-01-20						0	0	Ciudad de México	1972-01-16	43	0	Tlalpan	81.6	1.68	28.91	94	33.33	112.67	80	66.33	Casado	Biparental	Otro	Sí	Mas de $11000.00	$1.00 $2200.00	2	Propia y está totalmente pagada	14	5	1	1	1	1	1	1	1	1	1	Sí	INGLÉS, ITALIANO Y FRANCÉS	Sí	CATÓLICA	1	0	1
79	0	Incluido	2015-01-21						0	0	Ciudad de México	1971-12-04	43	0	Tlalpan	91	1.69	31.86	104	30.67	110	78	60.67	Casado	Biparental	Usted	Sí	$2201.00-$4400.00	$2201.00-$4400.00	3	Prestada	2	1	1	1	1	0	0	1	0	0	0	No	NA	No	NA	50	1	1
80	0	Incluido	2015-01-21						0	0	Ciudad de México	1974-06-27	40	1	Tlalpan	49.9	1.37	26.59	88	32.67	102.67	74	77.33	Soltero	Biparental	Esposo (Padre)	No	NA	$0.00	3	Propia pero aún la está pagando	4	2	1	1	1	0	0	1	1	0	0	No	NA	No	NA	4	1	1
81	0	Incluido	2015-01-21						0	0	Ciudad de México	1991-05-15	23	0	Tlalpan	67	1.7	23.18	92	46.67	103.33	54	68.67	Soltero	Biparental	Usted	Sí	$4401.00-$6600.00	$2201.00-$4400.00	5	Propia y está totalmente pagada	4	4	1	1	1	1	1	1	1	0	1	No	NA	Sí	CRISTIANA	5	1	1
82	0	Incluido	2015-01-27						0	0	Ciudad de México	1968-07-16	46	1	Tlalpan	63.9	1.52	27.66	91	32.67	94	64	50.67	Divorciado	Monoparental	Usted	Sí	$4401.00-$6600.00	$4401.00-$6600.00	1	Propia y está totalmente pagada	2	1	1	1	1	0	0	1	1	0	0	No	NA	Sí	CATOLICA	6	0	1
83	0	Incluido	2019-04-17						0	0	Ciudad de México	1998-02-01	21	0	Tlalpan	69	1.71	23.6	86	37.34	118	80.66	60	Soltero	Biparental	Esposo (Padre)	Sí	$6601.00-$11000.00	$2201.00-$4400.00	3	Prestada	4	2	1	1	1	1	0	1	1	1	1	No	NA	Sí	CATÓLICA	2	1	0
84	0	Incluido	2015-02-03						0	0	Ciudad de México	1977-02-20	37	1	Tlalpan	70.3	1.49	31.88	95	35	103.67	70	60.33	Casado	Biparental	Esposo (Padre)	Sí	Mas de $11000.00	$6601.00-$11000.00	4	Propia y está totalmente pagada	5	3	1	1	1	1	1	1	1	1	1	No	NA	Sí	CATOLICA	15	1	1
85	0	Incluido	2019-07-19						0	0	Ciudad de México	1998-10-28	20	1	Tlalpan	73	1.58	29.24	90	57.33	118.66	61.33	60	Soltero	Biparental	Esposo (Padre)	No	NA	$0.00	4	Propia y está totalmente pagada	5	3	1	1	1	1	1	1	1	1	1	No	NA	No	NA	6	0	1
86	0	Incluido	2019-01-14						0	0	Ciudad de México	1998-11-14	20	1	Tlalpan	60.8	1.5	27.02	80.5	36	102.66	64	61.33	Soltero	Biparental	Esposo (Padre)	No	NA	$0.00	4	Propia y está totalmente pagada	7	3	1	1	1	1	1	1	1	1	1	No	NA	Sí	CATÓLICA	3	0	1
87	0	Incluido	2019-01-17						0	0	Ciudad de México	1997-09-19	21	0	Tlalpan	71.1	1.67	25.49	87.4	46	120.66	74.66	81.33	Soltero	Biparental	Esposo (Padre)	Sí	$4401.00-$6600.00	$0.00	4	Propia y está totalmente pagada	6	3	1	1	1	1	1	1	1	1	1	No	NA	No	NA	3	0	1
88	0	Incluido	2019-01-17						0	0	Ciudad de México	1997-10-09	21	1	Tlalpan	72.1	1.56	29.63	88	44	109.33	65.33	58.66	Soltero	Biparental	Esposa (Madre)	No	NA	$0.00	4	Propia y está totalmente pagada	7	4	1	1	1	1	1	1	1	1	1	No	NA	No	NA	5	0	1
89	0	Incluido	2015-01-30						0	0	Ciudad de México	1972-12-24	42	1	Xochimilco	57.3	1.5	25.47	91	19.33	95.33	76	62	Union Libre	Biparental	Usted	Sí	Mas de $11000.00	$6601.00-$11000.00	4	Propia y está totalmente pagada	8	5	0	1	1	1	0	1	1	0	1	No	NA	No	NA	60	1	1
90	0	Incluido	2015-01-30						0	0	Hidalgo	1990-01-01	25	1	Tlalpan	65.5	1.64	24.35	84	32.67	96.67	64	70.33	Soltero	Biparental	Esposo (Padre)	Sí	Mas de $11000.00	$0.00	3	Propia pero aún la está pagando	5	2	1	1	1	1	0	1	1	1	1	No	NA	No	NA	6	1	1
91	0	Incluido	2015-02-04						0	0	Ciudad de México	1981-06-11	33	0	Tlalpan	71.5	1.72	24.22	89	49.33	116.67	67.33	57.67	Soltero	Monoparental	Usted	No	NA	$6601.00-$11000.00	2	Propia y está totalmente pagada	6	3	0	1	1	1	1	1	1	1	1	No	NA	No	NA	30	1	1
97	0	Incluido	2015-02-06						0	0	Ciudad de México	1981-03-16	33	1	Tlalpan	68.9	1.66	25.31	77	33.33	92	58.67	56.67	Casado	Biparental	Usted	Sí	$4401.00-$6600.00	$4401.00-$6600.00	6	Propia y está totalmente pagada	6	4	1	1	1	1	0	1	1	1	1	No	NA	Sí	CATOLICA	23	1	1
98	0	Incluido	2015-02-06						0	0	Ciudad de México	1987-04-17	27	1	Tlalpan	67.3	1.7	23.29	75	26	100.67	74.67	66	Soltero	Monoparental	Usted	Sí	Mas de $11000.00	Mas de $11000.00	3	Prestada	4	2	1	1	1	1	0	1	1	1	1	No	NA	No	NA	20	1	1
99	0	Incluido	2015-02-09						0	0	Ciudad de México	1994-03-06	20	0	La Magdalena Contreras	81.9	1.74	27.11	95	44.67	104	59.33	75.67	Soltero	Biparental	Esposo (Padre)	No	NA	$2201.00-$4400.00	4	Propia y está totalmente pagada	6	4	1	1	1	0	1	1	1	1	1	No	NA	No	NA	5	1	1
100	0	Incluido	2015-02-11						0	0	Ciudad de México	1974-01-01	41	1	Gustavo A. Madero	71.1	1.61	27.43	95	32.67	100.67	68	76.33	Casado	#N/A	#N/A	#N/A	#N/A	#N/A	#N/A	#N/A	#N/A	#N/A	#N/A	#N/A	#N/A	#N/A	#N/A	#N/A	#N/A	#N/A	#N/A	#N/A	#N/A	#N/A	#N/A	#N/A	#N/A	#N/A
102	0	Incluido	2015-02-02						0	0	Ciudad de México	1995-01-01	20	1	Tlalpan	62.5	1.62	23.87	86	37.33	102.67	65.33	61	Soltero	#N/A	#N/A	#N/A	#N/A	#N/A	#N/A	#N/A	#N/A	#N/A	#N/A	#N/A	#N/A	#N/A	#N/A	#N/A	#N/A	#N/A	#N/A	#N/A	#N/A	#N/A	#N/A	#N/A	#N/A	#N/A
103	0	Incluido	2015-02-09						0	0	Ciudad de México	1979-03-17	35	0	Tlalpan	96.2	1.74	31.85	105	30	110	80	58.67	Soltero	Biparental	Esposo (Padre)	No	NA	$2201.00-$4400.00	4	Propia y está totalmente pagada	5	3	1	1	1	1	0	1	1	1	1	No	NA	Sí	CATOLICO	30	1	1
104	0	Incluido	2015-02-24						0	0	Ciudad de México	1974-12-18	40	0	Tlalpan	88	1.7	30.63	102	34	118.67	84.67	72	Casado	Biparental	Usted	Sí	$6601.00-$11000.00	$2201.00-$4400.00	4	Propia y está totalmente pagada	4	3	1	1	1	1	1	1	1	1	1	No	NA	Sí	CATOLICA	5	0	1
108	0	Incluido	2015-02-16						0	0	Ciudad de México	1994-04-10	20	0	Tlalpan	62.3	1.73	20.82	74	28	95.33	67.33	72	Union Libre	Biparental	Usted	Sí	Mas de $11000.00	Mas de $11000.00	2	Prestada	4	1	1	1	1	1	1	1	1	1	1	Sí	INGLES	Sí	CATOLICO	30	1	1
110	0	Incluido	2015-02-19						0	0	Ciudad de México	1980-10-20	34	0	Tlalpan	77.5	1.71	26.5	86	45.33	112	66.67	65.67	Soltero	Monoparental	Usted	Sí	Hasta $2200.00	$1.00 $2200.00	2	Rentada	5	2	1	1	1	0	0	1	1	1	1	No	NA	Sí	CATOLICO	100	1	1
111	0	Incluido	2015-02-19						0	0	Ciudad de México	1979-05-29	35	1	Tlalpan	72.3	1.64	26.82	98	33.33	94	60.67	55.33	Union Libre	#N/A	#N/A	#N/A	#N/A	#N/A	#N/A	#N/A	#N/A	#N/A	#N/A	#N/A	#N/A	#N/A	#N/A	#N/A	#N/A	#N/A	#N/A	#N/A	#N/A	#N/A	#N/A	#N/A	#N/A	#N/A
114	0	Incluido	2015-02-23						0	0	Ciudad de México	1985-04-14	29	0	Tlalpan	79.5	1.77	25.38	88	48	136	88	66.67	Casado	Biparental	Usted	Sí	Mas de $11000.00	$6601.00-$11000.00	3	Propia y está totalmente pagada	4	1	1	1	1	1	1	0	1	1	1	Sí	INGLES	No	NA	3	1	1
115	0	Incluido	2015-02-23						0	0	Ciudad de México	1985-10-15	29	1	Tlalpan	68	1.66	24.68	83	33.33	108.67	75.33	70	Soltero	Biparental	Esposo (Padre)	No	NA	$2201.00-$4400.00	3	Propia y está totalmente pagada	6	3	1	1	1	1	1	1	1	1	1	Sí	INGLES	No	NA	8	1	1
117	0	Incluido	2015-03-04						0	0	Guerrero	1966-04-09	48	1	Tlalpan	80.3	1.61	30.98	96	33.33	120	86.67	65.67	Casado	Biparental	Esposo (Padre)	Sí	$4401.00-$6600.00	$1.00 $2200.00	4	Propia y está totalmente pagada	3	3	1	1	1	0	0	0	1	0	1	No	NA	Sí	CATOLICA	10	1	1
120	0	Incluido	2015-03-04						0	0	Ciudad de México	1989-06-13	25	1	Tlalpan	55.5	1.47	25.54	82	30.67	98.67	68	61.33	Soltero	Biparental	Usted	No	NA	$4401.00-$6600.00	3	Propia y está totalmente pagada	2	1	1	1	1	1	1	1	1	1	1	No	NA	Sí	CATOLICA	20	1	1
121	0	Incluido	2015-03-04						0	0	Querétaro de Arteaga	1994-09-14	20	0	Tlalpan	85.2	1.69	29.97	97	28	112	84	64.33	Soltero	Biparental	Otro	Sí	$2201.00-$4400.00	$2201.00-$4400.00	5	Prestada	4	4	1	1	1	0	1	1	1	1	1	No	NA	Sí	CRISTIANA	2	0	1
123	0	Incluido	2015-03-06						0	0	Puebla	1973-12-25	41	1	Tlalpan	58.1	1.5	25.82	86	38.67	107.33	68.67	59	Separado	Monoparental	Usted	Sí	$4401.00-$6600.00	$2201.00-$4400.00	3	Prestada	3	2	1	1	1	0	0	1	0	0	1	No	NA	Sí	CATOLICO	5	1	1
124	0	Incluido	2015-03-09						0	0	Veracruz de Ignacio de la Llave	1981-01-01	34	1	Tlalpan	59.4	1.49	26.76	84	36	102	66	56.67	Casado	#N/A	#N/A	#N/A	#N/A	#N/A	#N/A	#N/A	#N/A	#N/A	#N/A	#N/A	#N/A	#N/A	#N/A	#N/A	#N/A	#N/A	#N/A	#N/A	#N/A	#N/A	#N/A	#N/A	#N/A	#N/A
125	0	Incluido	2015-03-09						0	0	Estado de México	1982-01-01	33	1	Tlalpan	57.9	1.48	26.43	86	27.33	100.67	73.33	71.67	Casado	#N/A	#N/A	#N/A	#N/A	#N/A	#N/A	#N/A	#N/A	#N/A	#N/A	#N/A	#N/A	#N/A	#N/A	#N/A	#N/A	#N/A	#N/A	#N/A	#N/A	#N/A	#N/A	#N/A	#N/A	#N/A
127	0	Incluido	2015-09-03						0	0	Ciudad de México	1990-10-16	24	1	Tlalpan	82.9	1.61	31.98	105	21.33	102.67	81.33	81.67	Casado	Biparental	Esposo (Padre)	Sí	$4401.00-$6600.00	$2201.00-$4400.00	5	Prestada	5	3	1	1	1	1	0	1	1	1	1	No	NA	Sí	CATOLICA	40	0	1
128	0	Incluido	2015-09-03						0	0	Ciudad de México	1980-03-30	35	1	Tlalpan	61.6	1.56	25.31	87	30	100	70	67	Union Libre	Biparental	Usted	Sí	$4401.00-$6600.00	$4401.00-$6600.00	6	Prestada	3	1	1	0	1	0	0	0	1	0	0	No	NA	Sí	CATOLICA	5	0	1
129	0	Incluido	2015-09-03						0	0	Veracruz de Ignacio de la Llave	1981-07-04	34	1	Tlalpan	56.2	1.53	24.01	82	27.33	101.33	74	62.33	Casado	Biparental	Otro	Sí	$2201.00-$4400.00	$1.00 $2200.00	5	Prestada	2	1	1	1	1	0	0	1	0	0	0	No	NA	Sí	CATOLICA	4	0	1
131	0	Incluido	2015-09-03						0	0	Ciudad de México	1993-08-25	22	1	Tlalpan	70.1	1.53	29.95	92	34.67	96.67	62	65	Soltero	#N/A	#N/A	#N/A	#N/A	#N/A	#N/A	#N/A	#N/A	#N/A	#N/A	#N/A	#N/A	#N/A	#N/A	#N/A	#N/A	#N/A	#N/A	#N/A	#N/A	#N/A	#N/A	#N/A	#N/A	#N/A
132	0	Incluido	2015-12-03						0	0	Guerrero	1969-01-26	46	1	Tlalpan	65.9	1.49	29.52	94	26.67	90	63.33	74.33	Casado	Biparental	Usted	Sí	Mas de $11000.00	$6601.00-$11000.00	4	Propia y está totalmente pagada	4	4	0	1	1	1	1	1	1	1	1	No	NA	Sí	CRISTIANA	20	1	1
134	0	Incluido	2015-10-03						0	0	Ciudad de México	1991-10-30	23	0	Tlalpan	111.9	1.8	34.54	116	47.33	123.33	76	72.67	Soltero	#N/A	#N/A	#N/A	#N/A	#N/A	#N/A	#N/A	#N/A	#N/A	#N/A	#N/A	#N/A	#N/A	#N/A	#N/A	#N/A	#N/A	#N/A	#N/A	#N/A	#N/A	#N/A	#N/A	#N/A	#N/A
136	0	Incluido	2015-11-03						0	0	Hidalgo	1980-05-30	35	1	Xochimilco	65.3	1.58	26.29	87	34.67	109.33	74.67	50	Casado	Biparental	Esposo (Padre)	Sí	$2201.00-$4400.00	$1.00 $2200.00	6	Propia y está totalmente pagada	1	3	1	1	1	0	0	0	0	1	0	No	NA	Sí	CR	3	1	1
137	0	Incluido	2015-11-03						0	0	Oaxaca	1973-12-13	41	1	Tlalpan	69.7	1.54	29.58	101	35.33	124	88.67	52.33	Casado	#N/A	#N/A	#N/A	#N/A	#N/A	#N/A	#N/A	#N/A	#N/A	#N/A	#N/A	#N/A	#N/A	#N/A	#N/A	#N/A	#N/A	#N/A	#N/A	#N/A	#N/A	#N/A	#N/A	#N/A	#N/A
138	0	Incluido	2015-11-03						0	0	Ciudad de México	1983-05-14	32	1	Tlalpan	63.7	1.56	26.18	90	31.33	95.33	64	73.67	Casado	Biparental	Esposo (Padre)	Sí	$4401.00-$6600.00	$2201.00-$4400.00	4	Prestada	4	3	1	1	1	0	0	1	1	1	1	No	NA	No	NA	10	1	1
139	0	Incluido	2015-11-03						0	0	Ciudad de México	1976-10-10	39	1	Tlalpan	67	1.5	29.78	97	38	112.67	74.67	56.67	Casado	#N/A	#N/A	#N/A	#N/A	#N/A	#N/A	#N/A	#N/A	#N/A	#N/A	#N/A	#N/A	#N/A	#N/A	#N/A	#N/A	#N/A	#N/A	#N/A	#N/A	#N/A	#N/A	#N/A	#N/A	#N/A
140	0	Incluido	2015-11-03						0	0	Estado de México	1979-09-27	36	1	Tlalpan	74.5	1.56	30.61	84	32	101.33	69.33	75.33	Divorciado	Monoparental	Usted	Sí	$6601.00-$11000.00	$4401.00-$6600.00	2	Propia y está totalmente pagada	3	2	1	1	1	1	0	1	1	0	1	No	NA	Sí	CRISTIANA	2	1	1
141	0	Incluido	2015-11-03						0	0	Ciudad de México	1972-10-23	43	1	Tlalpan	63.6	1.53	27.17	96	27.33	95.33	68	60	Casado	#N/A	#N/A	#N/A	#N/A	#N/A	#N/A	#N/A	#N/A	#N/A	#N/A	#N/A	#N/A	#N/A	#N/A	#N/A	#N/A	#N/A	#N/A	#N/A	#N/A	#N/A	#N/A	#N/A	#N/A	#N/A
142	0	Incluido	2015-12-03						0	0	Ciudad de México	1964-04-05	51	1	Tlalpan	61.5	1.54	26	82	40.67	92	51.33	55.33	Casado	Biparental	Usted	Sí	Mas de $11000.00	$0.00	2	Propia y está totalmente pagada	2	1	1	1	0	0	0	1	1	0	0	NA	NA	NA	NA	NA	1	1
143	0	Incluido	2015-03-18						0	0	Ciudad de México	1965-01-16	50	1	Iztapalapa	61.5	1.54	26.1	87	38.67	108	69.33	74	Union Libre	Reconstruida	Usted	Sí	Mas de $11000.00	$6601.00-$11000.00	2	Prestada	5	3	1	1	1	1	0	1	1	1	1	No	NA	Sí	CRISTIANA	25	1	1
144	0	Incluido	2015-03-17						0	0	Ciudad de México	1976-09-15	38	1	La Magdalena Contreras	52.6	1.49	23.69	79	38	106	68	61	Soltero	Monoparental	Usted	Sí	Mas de $11000.00	$4401.00-$6600.00	3	Propia y está totalmente pagada	8	3	1	1	1	1	1	1	1	1	1	Sí	INGLES Y FRANCES	No	NA	30	1	1
146	0	Incluido	2015-03-18						0	0	Ciudad de México	1981-07-02	33	0	Iztapalapa	80.9	1.69	28.33	93	38.67	104	65.33	60.67	Casado	Biparental	Usted	Sí	$6601.00-$11000.00	$6601.00-$11000.00	4	Propia y está totalmente pagada	5	3	1	1	1	1	1	0	1	1	1	No	NA	Sí	NA	30	1	1
147	0	Incluido	2019-04-17						0	0	Ciudad de México	1982-11-03	36	1	Iztapalapa	45.5	1.55	18.94	74	31.33	88.66	57.33	60.33	Soltero	Biparental	Esposa (Madre)	No	NA	$0.00	8	Prestada	7	5	1	1	1	1	0	0	1	1	1	No	NA	No	NA	15	1	1
148	0	Incluido	2015-03-18						0	0	Ciudad de México	1974-12-19	40	1	Tlalpan	91	1.52	39.39	126	29.33	110.67	81.33	73.33	Casado	#N/A	#N/A	#N/A	#N/A	#N/A	#N/A	#N/A	#N/A	#N/A	#N/A	#N/A	#N/A	#N/A	#N/A	#N/A	#N/A	#N/A	#N/A	#N/A	#N/A	#N/A	#N/A	#N/A	#N/A	#N/A
149	0	Incluido	2015-03-18						0	0	Ciudad de México	1971-10-19	43	1	Tlalpan	54.2	1.44	26.14	90	26.67	91.33	64.67	64.67	Casado	Biparental	Esposo (Padre)	Sí	$2201.00-$4400.00	$2201.00-$4400.00	6	Propia y está totalmente pagada	2	2	1	1	1	0	0	0	1	0	0	No	NA	Sí	CATOLICA	4	1	1
150	0	Incluido	2015-03-18						0	0	Ciudad de México	1988-12-17	26	1	Tlalpan	50	1.48	22.83	81	18	91.33	73.33	75.67	Soltero	Monoparental	Esposo (Padre)	Sí	$4401.00-$6600.00	$1.00 $2200.00	4	Propia y está totalmente pagada	5	3	1	1	1	0	0	1	1	0	0	No	NA	No	NA	7	1	1
151	0	Incluido	2015-03-18						0	0	Ciudad de México	1989-03-06	26	0	Tlalpan	75.3	1.71	25.75	88	25.33	94	68.67	63.67	Soltero	Biparental	Usted	Sí	$6601.00-$11000.00	$6601.00-$11000.00	7	Propia y está totalmente pagada	3	2	1	1	1	0	0	1	1	0	0	No	NA	Sí	CATOLICA	10	0	1
152	0	Incluido	2015-03-18						0	0	Ciudad de México	1967-06-16	47	1	Tlalpan	80.5	1.46	37.77	100	38.67	112.67	74	77.67	Casado	Biparental	Esposo (Padre)	Sí	$4401.00-$6600.00	$1.00 $2200.00	3	Propia y está totalmente pagada	4	2	1	1	1	0	1	1	0	0	1	No	NA	Sí	CATOLICA	6	0	1
153	0	Incluido	2015-03-18						0	0	Ciudad de México	1976-07-09	38	1	Tlalpan	95.1	1.52	41.16	120	24	97.33	73.33	60.33	Union Libre	Biparental	Esposo (Padre)	No	NA	$0.00	6	Prestada	3	2	1	1	1	0	0	1	1	0	1	No	NA	Sí	CRISTIANA	20	0	1
154	0	Incluido	2015-03-18						0	0	Ciudad de México	1982-06-01	32	1	Tlalpan	76.6	1.59	30.3	95	32.67	95.33	62.67	62	Casado	#N/A	#N/A	#N/A	#N/A	#N/A	#N/A	#N/A	#N/A	#N/A	#N/A	#N/A	#N/A	#N/A	#N/A	#N/A	#N/A	#N/A	#N/A	#N/A	#N/A	#N/A	#N/A	#N/A	#N/A	#N/A
156	0	Incluido	2015-03-18						0	0	Ciudad de México	1981-02-23	34	0	Tlalpan	109.2	1.71	37.34	118	38	122	84	56.33	Casado	Biparental	Usted	Sí	$4401.00-$6600.00	$4401.00-$6600.00	5	Rentada	4	3	1	1	1	0	0	0	0	0	0	No	NA	No	NA	10	0	1
157	0	Incluido	2015-03-19						0	0	Ciudad de México	1965-07-16	49	1	Tlalpan	59.4	1.6	23.2	80	33.33	93.33	60	56.67	Casado	Biparental	Usted	Sí	$4401.00-$6600.00	$4401.00-$6600.00	2	Rentada	3	1	1	1	1	0	0	0	1	1	1	No	NA	Sí	CATOLICA	3	0	1
159	0	Incluido	2015-03-20						0	0	Ciudad de México	1978-11-17	36	0	Tlalpan	72.2	1.76	23.31	84	39.33	98.67	59.33	57.67	Casado	#N/A	#N/A	#N/A	#N/A	#N/A	#N/A	#N/A	#N/A	#N/A	#N/A	#N/A	#N/A	#N/A	#N/A	#N/A	#N/A	#N/A	#N/A	#N/A	#N/A	#N/A	#N/A	#N/A	#N/A	#N/A
160	0	Incluido	2015-03-20						0	0	Ciudad de México	1967-12-12	47	1	Tlalpan	57.6	1.58	23.07	74	40	110.67	70.67	57.67	Casado	Biparental	Esposo (Padre)	No	NA	$0.00	3	Propia y está totalmente pagada	10	2	1	1	1	1	1	0	1	1	1	No	NA	Sí	CATOLICA	50	1	1
161	0	Incluido	2015-03-23						0	0	Ciudad de México	1977-04-07	37	0	Tlalpan	65.8	1.59	26.19	92	40	120	80	72.33	Casado	#N/A	#N/A	#N/A	#N/A	#N/A	#N/A	#N/A	#N/A	#N/A	#N/A	#N/A	#N/A	#N/A	#N/A	#N/A	#N/A	#N/A	#N/A	#N/A	#N/A	#N/A	#N/A	#N/A	#N/A	#N/A
162	0	Incluido	2015-03-20						0	0	Ciudad de México	1968-09-16	46	1	Tlalpan	68.2	1.61	26.25	84	31.33	108	76.67	53.33	Casado	Biparental	Esposo (Padre)	Sí	$6601.00-$11000.00	$0.00	5	Propia y está totalmente pagada	5	3	1	1	1	1	1	1	1	1	1	No	NA	Sí	CRISTIANA	5	0	1
164	0	Incluido	2015-03-23						0	0	Ciudad de México	1994-01-07	21	1	Tlalpan	67.4	1.62	25.68	84	25	109	84	68.67	Soltero	#N/A	#N/A	#N/A	#N/A	#N/A	#N/A	#N/A	#N/A	#N/A	#N/A	#N/A	#N/A	#N/A	#N/A	#N/A	#N/A	#N/A	#N/A	#N/A	#N/A	#N/A	#N/A	#N/A	#N/A	#N/A
166	0	Incluido	2015-03-23						0	0	Ciudad de México	1994-11-04	20	0	Iztapalapa	61.7	1.65	22.66	73	33.33	105.33	72	63	Soltero	Monoparental	Esposa (Madre)	Sí	Mas de $11000.00	$6601.00-$11000.00	4	Propia y está totalmente pagada	6	4	1	1	1	1	1	1	1	1	1	No	NA	No	NA	7	1	1
167	0	Incluido	2015-03-23						0	0	Ciudad de México	1972-03-26	42	1	Iztapalapa	48.8	1.51	21.55	75	38.67	99.33	60.67	57.67	Soltero	Biparental	Usted	Sí	$4401.00-$6600.00	$4401.00-$6600.00	4	Propia y está totalmente pagada	4	2	1	1	1	0	0	0	1	1	1	No	NA	No	NA	4	1	1
168	0	Incluido	2015-03-25						0	0	Ciudad de México	1991-09-23	23	1	Tlalpan	65.9	1.63	24.8	84	30.67	108	77.33	63	Union Libre	Biparental	Esposo (Padre)	Sí	$4401.00-$6600.00	$0.00	3	Prestada	3	1	1	1	1	1	1	1	1	1	0	No	NA	No	NA	10	0	1
170	0	Incluido	2015-03-25						0	0	Ciudad de México	1994-05-04	20	1	Iztapalapa	51	1.56	20.96	80	24.67	95.33	70.67	80	Divorciado	Monoparental	NA	NA	NA	NA	NA	NA	NA	NA	0	0	0	0	0	0	0	0	0	NA	NA	NA	NA	NA	1	1
171	0	Incluido	2015-03-27						0	0	Ciudad de México	1981-10-18	33	1	Benito Juárez	56.5	1.56	23.22	76	40	101.33	61.33	63	Union Libre	Biparental	Esposo (Padre)	No	NA	$0.00	5	Prestada	6	2	1	1	1	1	0	0	1	1	1	No	NA	Sí	CATOLICA	5	0	1
172	0	Incluido	2015-03-27						0	0	Ciudad de México	1976-02-01	39	1	Iztapalapa	62.6	1.62	23.85	84	29.33	99.33	70	55.67	Casado	Biparental	Esposo (Padre)	Sí	$4401.00-$6600.00	$2201.00-$4400.00	5	Prestada	3	1	1	1	1	1	0	0	1	1	1	No	NA	Sí	CATOLICA	4	0	1
173	0	Incluido	2015-03-30						0	0	Ciudad de México	1977-08-17	37	1	Xochimilco	65.8	1.62	25.07	88	28	95.33	67.33	59.67	Casado	Biparental	Esposo (Padre)	Sí	$4401.00-$6600.00	$0.00	3	Rentada	5	2	1	1	1	1	1	1	1	1	1	No	NA	No	NA	2	0	1
174	0	Incluido	2017-06-04						0	0	Ciudad de México	1996-04-15	21	0	Xochimilco	67.5	1.68	23.92	87	24.66	92.66	68	70.33	Soltero	Biparental	Esposo (Padre)	No	NA	$1.00 $2200.00	4	Propia pero aún la está pagando	3	2	1	1	0	0	1	1	1	1	0	No	NA	No	NA	20	0	1
175	0	Incluido	2015-03-30						0	0	Ciudad de México	1994-04-12	20	1	Tlalpan	53.8	1.51	23.72	79	24	85.33	61.33	64.33	Soltero	Biparental	Otro	Sí	Mas de $11000.00	Mas de $11000.00	4	Propia y está totalmente pagada	9	4	1	1	1	1	1	1	1	1	1	Sí	INGLES	No	NA	10	0	1
176	0	Incluido	2019-03-25						0	0	Ciudad de México	1998-12-18	20	0	Tlalpan	51	1.63	19.2	69	38.67	103.33	64.66	66.33	Soltero	Biparental	Esposo (Padre)	Sí	$6601.00-$11000.00	$0.00	4	Propia y está totalmente pagada	5	3	1	1	1	1	1	1	1	1	1	Sí	INGLES	No	NA	5	1	1
177	0	Incluido	2015-03-30						0	0	Guerrero	1985-05-08	29	1	Tlalpan	57.1	1.57	23.17	79	33.33	100	66.67	66	Union Libre	Biparental	Usted	Sí	$4401.00-$6600.00	$4401.00-$6600.00	4	Propia y está totalmente pagada	2	2	1	1	1	1	1	0	1	1	1	No	NA	No	NA	10	0	1
178	0	Incluido	2015-03-30						0	0	Ciudad de México	1981-12-30	33	1	Iztapalapa	55.3	1.45	26.3	76	23.33	92	68.67	60	Union Libre	Biparental	Usted	No	NA	$0.00	5	Prestada	6	3	1	1	1	1	1	0	1	1	1	No	NA	Sí	CATOLICA	15	1	1
179	0	Incluido	2015-03-30						0	0	Ciudad de México	1972-07-07	42	1	Tlalpan	58.7	1.52	25.57	82	58	110.67	52.67	56	Soltero	Monoparental	Usted	Sí	$4401.00-$6600.00	$4401.00-$6600.00	1	Prestada	2	1	1	1	1	0	1	0	1	1	0	No	NA	Sí	CRISTIANA	80	0	1
181	0	Incluido	2015-03-30						0	0	Ciudad de México	1993-01-13	22	1	Iztapalapa	75.7	1.55	31.51	101	39.33	109.33	70	68	Soltero	Biparental	Esposo (Padre)	Sí	$4401.00-$6600.00	$1.00 $2200.00	5	Propia y está totalmente pagada	5	3	1	1	1	1	0	0	1	1	1	No	NA	No	NA	15	1	1
182	0	Incluido	2015-03-30						0	0	Ciudad de México	1995-02-08	20	1	Iztapalapa	90	1.63	33.87	99	36	114.67	78.67	56.33	Soltero	Biparental	Esposo (Padre)	No	NA	$0.00	5	Propia y está totalmente pagada	6	3	1	1	1	1	1	0	1	1	1	No	NA	Sí	CATOLICA	40	1	1
184	0	Incluido	2015-03-31						0	0	Ciudad de México	1970-10-11	44	1	Tlalpan	64.2	1.59	25.39	83	32.67	98.67	66	67.33	Divorciado	Monoparental	Usted	Sí	$6601.00-$11000.00	$6601.00-$11000.00	2	Rentada	2	2	1	1	1	0	0	0	1	1	0	No	NA	No	NA	5	1	1
185	0	Incluido	2015-03-31						0	0	Ciudad de México	1974-08-05	40	0	Iztacalco	105.9	1.79	33.05	105	22	108.67	86.67	58.67	Casado	#N/A	#N/A	#N/A	#N/A	#N/A	#N/A	#N/A	#N/A	#N/A	#N/A	#N/A	#N/A	#N/A	#N/A	#N/A	#N/A	#N/A	#N/A	#N/A	#N/A	#N/A	#N/A	#N/A	#N/A	#N/A
187	0	Incluido	2015-06-04						0	0	Ciudad de México	1972-12-18	42	0	Milpa Alta	69.1	1.64	25.69	87	43.33	122	78.67	56.67	Casado	Biparental	Usted	Sí	$4401.00-$6600.00	$4401.00-$6600.00	5	Propia y está totalmente pagada	3	2	1	1	1	0	1	0	1	1	1	No	NA	Sí	CATOLICA	10	1	1
189	0	Incluido	2015-06-04						0	0	Ciudad de México	1978-04-06	37	1	Iztapalapa	69.4	1.46	32.56	104	38.67	120	81.33	63	Casado	Biparental	Esposo (Padre)	No	NA	$1.00 $2200.00	4	Propia y está totalmente pagada	6	2	1	1	1	1	1	1	1	1	1	No	NA	Sí	CRISTIANA	3	0	1
190	0	Incluido	2015-06-04						0	0	Ciudad de México	1996-11-19	18	1	Iztapalapa	47	1.48	21.46	78	43.33	101.33	58	69.33	Soltero	#N/A	#N/A	#N/A	#N/A	#N/A	#N/A	#N/A	#N/A	#N/A	#N/A	#N/A	#N/A	#N/A	#N/A	#N/A	#N/A	#N/A	#N/A	#N/A	#N/A	#N/A	#N/A	#N/A	#N/A	#N/A
193	0	Incluido	2015-06-04						0	0	Ciudad de México	1972-05-06	43	1	Xochimilco	54.7	1.54	23.22	80	26	96	70	65.67	Casado	Biparental	Usted	Sí	$2201.00-$4400.00	$2201.00-$4400.00	3	Propia y está totalmente pagada	5	3	1	1	1	0	0	1	1	1	0	No	NA	Sí	CATOLICA	10	0	1
194	0	Incluido	2015-08-04						0	0	Ciudad de México	1966-06-23	49	0	Tlalpan	75.2	1.68	26.64	98	30.67	110	79.33	60.33	Casado	Biparental	Esposo (Padre)	Sí	Mas de $11000.00	Mas de $11000.00	5	Propia y está totalmente pagada	5	3	1	1	1	1	1	1	1	1	1	No	NA	No	NA	3	0	1
195	0	Incluido	2015-08-04						0	0	Ciudad de México	1994-02-11	21	1	Iztapalapa	74.9	1.67	26.86	88	38	118.67	80.67	68	Soltero	#N/A	#N/A	#N/A	#N/A	#N/A	#N/A	#N/A	#N/A	#N/A	#N/A	#N/A	#N/A	#N/A	#N/A	#N/A	#N/A	#N/A	#N/A	#N/A	#N/A	#N/A	#N/A	#N/A	#N/A	#N/A
196	0	Incluido	2015-10-04						0	0	Ciudad de México	1992-01-01	23	1	Coyoacán	51.9	1.52	22.61	72	27.33	89.33	62	57.33	Soltero	Monoparental	Esposa (Madre)	Sí	$6601.00-$11000.00	$0.00	4	Rentada	4	2	1	1	1	0	0	0	0	1	0	Sí	INGLES	No	NA	15	1	1
197	0	Incluido	2015-10-04						0	0	Ciudad de México	1967-01-04	48	1	Tlalpan	89	1.49	40.09	113	36.67	115.33	78.67	64	Soltero	Monoparental	Usted	Sí	$2201.00-$4400.00	$2201.00-$4400.00	2	Prestada	3	2	1	1	1	0	0	0	1	1	0	No	NA	No	NA	15	1	1
198	0	Incluido	2019-05-20						0	0	Ciudad de México	1999-04-06	20	1	Tlalpan	68.5	1.6	26.76	87	28.67	110	81.33	69	Soltero	Biparental	Esposa (Madre)	Sí	$4401.00-$6600.00	$0.00	2	Prestada	3	1	1	1	1	1	0	1	1	1	1	No	NA	Sí	CATÓLICA	30	1	1
199	0	Incluido	2015-04-13						0	0	Oaxaca	1964-05-23	50	1	Tlalpan	58.3	1.5	25.91	83	41.33	108.67	67.33	58.33	Casado	Biparental	Esposo (Padre)	Sí	$4401.00-$6600.00	$2201.00-$4400.00	5	Propia y está totalmente pagada	5	3	1	1	1	0	0	1	1	1	0	Sí	MIXTECO	Sí	CATOLICA	24	1	1
200	0	Incluido	2015-04-13						0	0	Ciudad de México	1967-03-29	48	1	Coyoacán	63.5	1.58	25.44	91	46.67	109.33	62.67	50	Viudo	Monoparental	Usted	Sí	Mas de $11000.00	Mas de $11000.00	3	Propia y está totalmente pagada	5	3	1	1	1	1	1	0	1	1	1	No	NA	Sí	CATOLICA	30	1	1
201	0	Incluido	2015-04-13						0	0	Ciudad de México	1982-11-17	32	1	Coyoacán	85.2	1.53	36.4	98	29.33	101.33	72	64.67	Soltero	Monoparental	Usted	Sí	$2201.00-$4400.00	$2201.00-$4400.00	6	Prestada	3	2	1	1	1	1	0	0	1	1	1	No	NA	Sí	CATOLICA	6	1	1
204	0	Incluido	2015-04-15						0	0	Ciudad de México	1993-08-21	21	1	Cuauhtémoc	54.5	1.54	23.13	70	34	94.67	60.67	66	Soltero	Biparental	Usted	Sí	$4401.00-$6600.00	$4401.00-$6600.00	3	Prestada	4	2	1	1	1	1	0	1	1	1	1	No	NA	No	NA	15	0	1
205	0	Incluido	2015-04-17						0	0	Ciudad de México	1969-07-19	45	1	Tlalpan	61.5	1.5	27.33	84	36	110.67	74.67	68	Casado	Biparental	Esposo (Padre)	Sí	Mas de $11000.00	$6601.00-$11000.00	5	Propia y está totalmente pagada	8	2	1	1	1	1	1	1	1	1	1	No	NA	Sí	CATOLICA	10	1	1
206	0	Incluido	2015-04-17						0	0	Ciudad de México	1965-11-07	49	1	Tláhuac	67.9	1.56	27.9	91	38	111.33	73.33	56.67	Casado	Biparental	Usted	Sí	$6601.00-$11000.00	$6601.00-$11000.00	3	Propia y está totalmente pagada	4	2	1	1	1	1	1	1	1	1	1	Sí	INGLES	No	NA	11	0	1
207	0	Incluido	2015-04-20						0	0	Ciudad de México	1967-05-10	47	1	Xochimilco	69.9	1.56	28.72	98	29.33	98	68.67	55.67	Casado	#N/A	#N/A	#N/A	#N/A	#N/A	#N/A	#N/A	#N/A	#N/A	#N/A	#N/A	#N/A	#N/A	#N/A	#N/A	#N/A	#N/A	#N/A	#N/A	#N/A	#N/A	#N/A	#N/A	#N/A	#N/A
208	0	Incluido	2015-04-20						0	0	Oaxaca	1989-08-20	25	0	Xochimilco	64.1	1.54	27.03	88	57.33	128	70.67	55	Union Libre	Biparental	Usted	Sí	Mas de $11000.00	Mas de $11000.00	9	Prestada	8	5	1	1	0	1	1	0	1	1	1	Sí	MIXTECO	Sí	CATOLICA	20	1	1
209	0	Incluido	2015-04-20						0	0	Ciudad de México	1974-05-12	40	1	Coyoacán	75.9	1.55	31.59	96	35.33	112.67	77.33	63.67	Casado	Biparental	Esposo (Padre)	Sí	Mas de $11000.00	$6601.00-$11000.00	4	Prestada	4	2	1	1	1	1	1	0	1	1	1	No	NA	No	NA	16	1	1
210	0	Incluido	2015-04-21						0	0	Ciudad de México	1989-03-25	26	1	Iztapalapa	77.6	1.63	29.21	94	36.67	106	69.33	70.33	Soltero	Reconstruida	Esposo (Padre)	Sí	$4401.00-$6600.00	$0.00	3	Propia y está totalmente pagada	2	1	1	1	1	0	0	1	1	0	1	Sí	INGLES	No	NA	1	0	1
211	0	Incluido	2017-03-27						0	0	Ciudad de México	1996-08-01	20	1	Iztapalapa	53.5	1.57	21.7	77	42.66	94.66	52	63.66	Soltero	Biparental	Esposa (Madre)	No	NA	$1.00 $2200.00	8	Prestada	8	5	1	1	1	1	0	0	1	1	1	Sí	INGLES	No	NA	20	0	0
212	0	Incluido	2015-04-22						0	0	Ciudad de México	1991-12-20	23	0	Iztapalapa	65	1.67	23.31	78	38.67	110	71.33	69.33	Soltero	Biparental	Esposa (Madre)	Sí	$2201.00-$4400.00	$1.00 $2200.00	2	Propia y está totalmente pagada	5	3	1	1	1	1	0	0	1	1	1	No	NA	Sí	CATOLICA	10	0	1
213	0	Incluido	2015-04-23						0	0	Ciudad de México	1988-01-06	27	1	Coyoacán	75.4	1.7	26.09	80	32	102.67	70.67	65.33	Soltero	Biparental	Usted	Sí	Mas de $11000.00	Mas de $11000.00	1	Rentada	5	2	1	1	1	1	1	1	1	1	1	Sí	INGLES Y ALEMAN	No	NA	30	0	1
215	0	Incluido	2015-04-24						0	0	Oaxaca	1964-05-05	50	1	Iztapalapa	67.5	1.49	30.4	108	30	104.67	74.67	71	Casado	Reconstruida	Esposo (Padre)	No	NA	$1.00 $2200.00	3	Prestada	6	2	1	1	1	1	1	1	1	1	1	No	NA	No	NA	4	0	1
216	0	Incluido	2015-04-24						0	0	Ciudad de México	1985-05-27	29	1	Iztapalapa	91	1.62	34.67	110	32.67	101.33	68.67	59	Casado	Biparental	Esposo (Padre)	Sí	$2201.00-$4400.00	$1.00 $2200.00	3	Rentada	3	2	1	1	1	0	0	1	1	0	0	No	NA	Sí	TESTIGO DE JEHOVA	5	1	1
217	0	Incluido	2015-04-24						0	0	Ciudad de México	1988-05-27	26	0	Coyoacán	66	1.82	20.04	80	47.33	108.67	61.33	70.67	Soltero	#N/A	#N/A	#N/A	#N/A	#N/A	#N/A	#N/A	#N/A	#N/A	#N/A	#N/A	#N/A	#N/A	#N/A	#N/A	#N/A	#N/A	#N/A	#N/A	#N/A	#N/A	#N/A	#N/A	#N/A	#N/A
218	0	Incluido	2015-04-24						0	0	Ciudad de México	1987-12-28	27	1	Coyoacán	75.7	1.61	29.2	98	42.67	110.67	68	71.33	Union Libre	Monoparental	Usted	Sí	$6601.00-$11000.00	$6601.00-$11000.00	1	Rentada	3	1	1	1	1	1	0	0	1	1	1	Sí	INGLES	No	NA	7	1	1
219	0	Incluido	2015-04-24						0	0	Ciudad de México	1981-09-02	33	1	Gustavo A. Madero	61.3	1.63	23.07	82	32	116	84	70	Soltero	#N/A	#N/A	#N/A	#N/A	#N/A	#N/A	#N/A	#N/A	#N/A	#N/A	#N/A	#N/A	#N/A	#N/A	#N/A	#N/A	#N/A	#N/A	#N/A	#N/A	#N/A	#N/A	#N/A	#N/A	#N/A
220	0	Incluido	2015-04-24						0	0	Ciudad de México	1982-06-18	32	0	Coyoacán	78.2	1.78	24.68	96	27.33	108	80.67	61.67	Casado	Biparental	Usted	Sí	Mas de $11000.00	Mas de $11000.00	3	Rentada	4	2	1	1	1	1	1	1	1	1	1	Sí	INGLES	No	NA	10	0	1
221	0	Incluido	2015-04-24						0	0	Ciudad de México	1990-12-14	24	1	Coyoacán	59.1	1.53	25.25	84	33.33	92.67	59.33	57	Soltero	#N/A	#N/A	#N/A	#N/A	#N/A	#N/A	#N/A	#N/A	#N/A	#N/A	#N/A	#N/A	#N/A	#N/A	#N/A	#N/A	#N/A	#N/A	#N/A	#N/A	#N/A	#N/A	#N/A	#N/A	#N/A
224	0	Incluido	2015-04-24						0	0	Ciudad de México	1981-12-18	33	1	Benito Juárez	52.2	1.61	20.14	70	25.33	92	66.67	71.33	Casado	#N/A	#N/A	#N/A	#N/A	#N/A	#N/A	#N/A	#N/A	#N/A	#N/A	#N/A	#N/A	#N/A	#N/A	#N/A	#N/A	#N/A	#N/A	#N/A	#N/A	#N/A	#N/A	#N/A	#N/A	#N/A
225	0	Incluido	2015-04-27						0	0	Ciudad de México	1966-02-15	49	1	Álvaro Obregón	63.4	1.48	28.94	85	32	102.67	70.67	61.67	Soltero	Biparental	Usted	Sí	$6601.00-$11000.00	$6601.00-$11000.00	3	Propia y está totalmente pagada	5	3	1	1	1	1	1	0	1	1	1	No	NA	Sí	CATOLICA	5	1	1
226	0	Incluido	2015-04-27						0	0	Ciudad de México	1978-03-30	37	1	Tlalpan	61.4	1.56	25.23	78	29.33	99.33	70	57	Casado	Biparental	Esposo (Padre)	Sí	Mas de $11000.00	$6601.00-$11000.00	3	Propia y está totalmente pagada	7	2	1	1	1	1	1	1	1	1	1	Sí	INGLÉS	Sí	CATÓLICA	10	0	1
228	0	Incluido	2015-04-27						0	0	Ciudad de México	1988-06-24	26	0	Iztapalapa	71.2	1.85	20.8	79	34.67	94	59.33	60.67	Soltero	#N/A	#N/A	#N/A	#N/A	#N/A	#N/A	#N/A	#N/A	#N/A	#N/A	#N/A	#N/A	#N/A	#N/A	#N/A	#N/A	#N/A	#N/A	#N/A	#N/A	#N/A	#N/A	#N/A	#N/A	#N/A
229	0	Incluido	2017-12-04						0	0	Ciudad de México	1996-12-30	20	0	Iztapalapa	92.6	1.72	31.3	99	48	118.66	70.66	63	Soltero	Monoparental	Esposa (Madre)	Sí	$2201.00-$4400.00	$1.00 $2200.00	5	Propia y está totalmente pagada	9	4	1	1	1	1	0	0	1	0	1	No	NA	Sí	CRISTIANA	5	0	1
230	0	Incluido	2015-04-27						0	0	Ciudad de México	1986-06-20	28	0	Xochimilco	59.2	1.58	23.71	74	32.67	96.67	64	57.67	Casado	Biparental	Usted	Sí	$4401.00-$6600.00	$4401.00-$6600.00	2	Propia y está totalmente pagada	6	2	1	1	1	1	0	1	1	1	1	No	NA	No	NA	30	1	1
231	0	Incluido	2015-04-28						0	0	Ciudad de México	1980-12-08	34	0	Benito Juárez	74.9	1.72	25.47	96	44.67	113.33	68.67	55.33	Casado	Biparental	Usted	Sí	Mas de $11000.00	Mas de $11000.00	5	Propia y está totalmente pagada	5	3	1	1	1	1	1	1	1	1	1	No	NA	Sí	CATOLICA	5	0	0
232	0	Incluido	2015-04-28						0	0	Veracruz de Ignacio de la Llave	1990-01-08	25	0	Álvaro Obregón	77.4	1.77	24.85	90	27.33	112.67	85.33	76	Soltero	#N/A	#N/A	#N/A	#N/A	#N/A	#N/A	#N/A	#N/A	#N/A	#N/A	#N/A	#N/A	#N/A	#N/A	#N/A	#N/A	#N/A	#N/A	#N/A	#N/A	#N/A	#N/A	#N/A	#N/A	#N/A
233	0	Incluido	2015-04-28						0	0	Ciudad de México	1964-05-02	50	1	Tlalpan	63.2	1.49	28.47	82	26	91.33	65.33	79.33	Casado	Biparental	Esposo (Padre)	No	NA	$4401.00-$6600.00	4	Otra situación	6	3	1	1	1	1	1	0	1	0	1	No	NA	No	NA	50	0	1
234	0	Incluido	2015-04-29						0	0	Ciudad de México	1965-07-05	49	1	Álvaro Obregón	63.4	1.53	27.08	84	36.67	109.33	72.67	57	Casado	Biparental	Esposo (Padre)	No	NA	$0.00	4	Propia y está totalmente pagada	6	3	1	1	1	1	1	1	1	1	1	No	NA	Sí	CATOLICA	20	1	1
235	0	Incluido	2015-04-30						0	0	Ciudad de México	1977-07-04	37	1	Iztapalapa	64.5	1.59	25.51	84	30.67	96.67	66	57.67	Casado	Biparental	Esposo (Padre)	Sí	$2201.00-$4400.00	$1.00 $2200.00	4	Propia pero aún la está pagando	5	3	1	1	1	1	1	1	1	1	1	No	NA	Sí	CATOLICA	4	1	1
236	0	Incluido	2015-04-30						0	0	Ciudad de México	1979-03-23	36	0	Iztapalapa	96.1	1.71	32.86	105	34	112	78	61	Casado	Biparental	Usted	Sí	$6601.00-$11000.00	$6601.00-$11000.00	4	Propia y está totalmente pagada	4	2	1	1	1	0	0	1	1	1	0	No	NA	No	NA	30	1	1
237	0	Incluido	2015-04-05						0	0	Ciudad de México	1971-12-30	43	0	Iztapalapa	73.5	1.7	25.43	89	40.67	119.33	78.67	52	Casado	Biparental	Otro	Sí	$2201.00-$4400.00	$1.00 $2200.00	3	Rentada	4	1	1	1	1	0	0	1	1	0	0	No	NA	Sí	TESTIGO DE JEHOVA	4	0	1
238	0	Incluido	2015-06-05						0	0	Ciudad de México	1965-11-24	49	0	Iztapalapa	84	1.72	28.39	84	34	114	80	47.33	Casado	Biparental	Usted	Sí	Mas de $11000.00	Mas de $11000.00	10	Rentada	6	3	1	1	1	1	1	0	1	1	1	Sí	INGLES	Sí	CATOLICA	20	1	1
239	0	Incluido	2015-06-05						0	0	Ciudad de México	1974-03-22	41	1	Iztapalapa	71.4	1.55	29.72	97	30	100.67	70.67	66.67	Soltero	Monoparental	Usted	Sí	$4401.00-$6600.00	$2201.00-$4400.00	4	Propia y está totalmente pagada	4	3	1	1	1	0	0	0	1	1	0	No	NA	Sí	CATOLICA	7	0	1
240	0	Incluido	2015-06-05						0	0	Oaxaca	1989-05-09	26	0	Coyoacán	57.7	1.64	21.45	72	22	101.33	79.33	56.67	Union Libre	Biparental	Usted	Sí	$6601.00-$11000.00	$6601.00-$11000.00	2	Rentada	4	2	1	1	1	1	0	0	1	1	1	Sí	INGLES	No	NA	10	0	1
241	0	Incluido	2015-06-05						0	0	Ciudad de México	1981-02-24	34	0	Coyoacán	68.5	1.61	26.43	91	40.67	110	69.33	45.33	Casado	#N/A	#N/A	#N/A	#N/A	#N/A	#N/A	#N/A	#N/A	#N/A	#N/A	#N/A	#N/A	#N/A	#N/A	#N/A	#N/A	#N/A	#N/A	#N/A	#N/A	#N/A	#N/A	#N/A	#N/A	#N/A
243	0	Incluido	2015-11-05						0	0	Ciudad de México	1974-07-24	41	1	Iztapalapa	83.8	1.6	32.73	101	23.33	98.67	75.33	79	Casado	Biparental	Esposo (Padre)	Sí	$6601.00-$11000.00	$4401.00-$6600.00	7	Propia y está totalmente pagada	7	4	1	1	1	1	1	0	1	1	1	No	NA	Sí	CATOLICA	20	1	1
244	0	Incluido	2015-11-05						0	0	Ciudad de México	1965-10-13	50	1	Xochimilco	66.8	1.68	23.61	88	34	106.67	72.67	55.67	Casado	Biparental	Esposo (Padre)	Sí	Mas de $11000.00	$2201.00-$4400.00	4	Propia y está totalmente pagada	3	3	1	1	1	1	1	0	1	1	1	No	NA	No	NA	5	0	1
245	0	Incluido	2015-11-05						0	0	Ciudad de México	1975-05-28	40	1	Iztapalapa	67.3	1.66	24.57	86	28.67	107.33	78.67	46.67	Soltero	Biparental	Usted	Sí	Mas de $11000.00	Mas de $11000.00	3	Propia pero aún la está pagando	7	3	1	1	1	1	1	1	1	1	1	No	NA	Sí	CRISTIANA	20	0	1
246	0	Incluido	2015-11-05						0	0	Estado de México	1992-03-10	23	1	Tlalpan	60	1.57	24.34	81	30.67	100.67	70	71.67	Soltero	#N/A	#N/A	#N/A	#N/A	#N/A	#N/A	#N/A	#N/A	#N/A	#N/A	#N/A	#N/A	#N/A	#N/A	#N/A	#N/A	#N/A	#N/A	#N/A	#N/A	#N/A	#N/A	#N/A	#N/A	#N/A
248	0	Incluido	2015-12-05						0	0	Ciudad de México	1965-11-13	50	0	Benito Juárez	78	1.58	31.24	97	28.67	103.33	74.67	69.67	Casado	Reconstruida	Usted	Sí	$4401.00-$6600.00	$4401.00-$6600.00	5	Propia y está totalmente pagada	6	3	1	1	1	1	0	1	1	1	1	No	NA	Sí	CATOLICA	3	0	1
249	0	Incluido	2015-12-05						0	0	Ciudad de México	1971-12-31	43	1	Cuauhtémoc	76.5	1.49	34.69	110	47.33	122.67	75.33	67	Casado	#N/A	#N/A	#N/A	#N/A	#N/A	#N/A	#N/A	#N/A	#N/A	#N/A	#N/A	#N/A	#N/A	#N/A	#N/A	#N/A	#N/A	#N/A	#N/A	#N/A	#N/A	#N/A	#N/A	#N/A	#N/A
250	0	Incluido	2015-05-13						0	0	Ciudad de México	1964-04-19	51	0	Álvaro Obregón	84.5	1.69	29.59	105	48	136	88	57.67	Divorciado	Monoparental	Usted	Sí	$6601.00-$11000.00	$6601.00-$11000.00	1	Rentada	2	1	1	1	1	1	1	1	1	1	1	Sí	INGLES	No	NA	20	1	1
252	0	Incluido	2015-05-13						0	0	Ciudad de México	1987-02-05	28	0	Benito Juárez	68.5	1.7	23.7	82	27.33	112.67	85.33	52.33	Casado	Biparental	Esposo (Padre)	Sí	Mas de $11000.00	Mas de $11000.00	4	Propia y está totalmente pagada	5	3	1	1	1	1	1	1	1	1	1	Sí	INGLES	Sí	CRISTIANA	7	1	1
254	0	Incluido	2015-05-13						0	0	Ciudad de México	1981-05-22	33	1	Coyoacán	61.5	1.65	22.77	69	30	99.33	69.33	60	Soltero	Monoparental	Usted	Sí	Mas de $11000.00	Mas de $11000.00	7	Prestada	9	5	1	1	1	1	0	1	1	1	1	Sí	INGLES	Sí	CATOLICA	6	0	1
255	0	Incluido	2015-05-14						0	0	Estado de México	1987-05-28	27	1	Álvaro Obregón	48.1	1.58	19.27	65	18	82.67	64.67	61.67	Soltero	Biparental	Esposa (Madre)	Sí	$6601.00-$11000.00	$1.00 $2200.00	7	Propia y está totalmente pagada	5	4	1	1	1	1	0	1	1	1	1	No	NA	No	NA	20	1	1
256	0	Incluido	2015-05-14						0	0	Ciudad de México	1975-02-06	40	0	Tlalpan	91.1	1.78	28.75	92	53.33	122	68.67	56.67	Casado	Biparental	Esposo (Padre)	No	NA	$4401.00-$6600.00	5	Propia y está totalmente pagada	5	3	1	1	1	1	0	1	1	1	1	No	NA	No	NA	20	1	1
257	0	Incluido	2015-05-14						0	0	Ciudad de México	1990-08-17	24	0	Tlalpan	63.3	1.71	21.77	80	35.33	98.67	63.33	60.67	Soltero	Biparental	Esposo (Padre)	No	NA	$1.00 $2200.00	6	Propia y está totalmente pagada	5	3	1	1	1	1	0	1	1	1	1	No	NA	No	NA	15	0	1
258	0	Incluido	2015-05-15						0	0	Ciudad de México	1982-10-27	32	0	Tlalpan	95.6	1.65	35.11	112	24.67	109.33	84.67	72.33	Soltero	Biparental	Usted	Sí	$6601.00-$11000.00	$6601.00-$11000.00	3	Prestada	4	2	1	1	1	1	1	1	1	1	1	Sí	INGLES	No	NA	10	1	1
259	0	Incluido	2015-05-15						0	0	Ciudad de México	1985-12-06	29	1	Iztapalapa	71	1.56	29.17	95	22.67	101.33	78.67	57.33	Soltero	Biparental	Esposo (Padre)	No	NA	$2201.00-$4400.00	5	Propia y está totalmente pagada	6	3	1	1	1	1	0	1	1	1	1	No	NA	No	NA	10	1	1
260	0	Incluido	2015-05-18						0	0	Ciudad de México	1980-04-06	35	1	Tlalpan	68.2	1.59	26.98	90	31.33	100.67	69.33	65.33	Casado	Biparental	Usted	Sí	Mas de $11000.00	Mas de $11000.00	6	Propia y está totalmente pagada	4	3	1	1	1	1	1	1	1	1	1	Sí	NA	No	NA	20	0	1
261	0	Incluido	2015-05-18						0	0	Ciudad de México	1985-11-28	29	0	Iztapalapa	60.2	1.57	24.42	84	38.67	98.67	60	62.67	Casado	Biparental	Usted	Sí	Mas de $11000.00	Mas de $11000.00	6	Prestada	3	1	1	1	1	1	0	0	1	1	1	Sí	INGLES	No	NA	12	1	1
263	0	Incluido	2015-05-19						0	0	Ciudad de México	1965-09-07	49	0	Xochimilco	80.9	1.76	26.12	96	34.67	111.33	76.67	55	Casado	Biparental	Usted	Sí	Mas de $11000.00	Mas de $11000.00	5	Propia y está totalmente pagada	4	4	1	1	1	1	1	1	1	1	1	Sí	INGLES	No	NA	7	1	1
264	0	Incluido	2015-05-19						0	0	Ciudad de México	1968-10-23	46	1	Xochimilco	78.4	1.71	26.81	89	34	113.33	79.33	78.33	Casado	Biparental	Esposo (Padre)	Sí	$6601.00-$11000.00	$2201.00-$4400.00	6	Prestada	5	4	1	1	1	1	1	1	1	1	1	Sí	INGLES Y FRANCES	Sí	CRISTIANA	6	0	1
265	0	Incluido	2015-05-19						0	0	Ciudad de México	1978-03-14	37	1	Tlalpan	60.4	1.61	23.3	69	33.33	104	70.67	55	Casado	Biparental	Esposo (Padre)	No	NA	$4401.00-$6600.00	6	Otra situación	5	3	1	1	1	1	1	1	1	1	1	No	NA	No	NA	15	1	1
266	0	Incluido	2015-05-19						0	0	Ciudad de México	1969-11-22	45	0	Tlalpan	83.1	1.68	29.44	99	42.67	114.67	72	48.67	Casado	Biparental	Usted	Sí	$6601.00-$11000.00	$6601.00-$11000.00	5	Propia y está totalmente pagada	7	4	1	1	1	1	1	1	1	1	1	No	NA	Sí	CATOLICA	10	1	1
267	0	Incluido	2015-05-19						0	0	Ciudad de México	1970-03-30	45	1	Tlalpan	60.4	1.61	23.19	69	33.33	104	70.67	55	Casado	Biparental	Esposo (Padre)	Sí	$6601.00-$11000.00	$2201.00-$4400.00	5	Propia y está totalmente pagada	5	3	1	1	1	1	1	1	1	1	1	No	NA	Sí	CATOLICA	10	1	1
268	0	Incluido	2019-05-27						0	0	Ciudad de México	1998-07-01	20	1	Tlalpan	54.5	1.5	24.22	80	32	110	78	60	Soltero	Biparental	Esposa (Madre)	No	NA	$0.00	5	Propia y está totalmente pagada	7	4	1	1	1	1	1	1	1	1	1	No	NA	Sí	CATOLICA	5	1	1
269	0	Incluido	2015-05-20						0	0	Ciudad de México	1967-06-29	47	1	Benito Juárez	72.9	1.5	32.4	91	36.67	119.33	82.67	75.67	Soltero	Monoparental	Usted	Sí	Mas de $11000.00	Mas de $11000.00	3	Rentada	5	2	1	1	1	1	0	1	1	1	1	No	NA	No	NA	30	1	1
270	0	Incluido	2015-05-20						0	0	Ciudad de México	1992-06-06	22	0	La Magdalena Contreras	50.7	1.65	18.62	73	35.33	108.67	73.33	69.67	Soltero	Biparental	Usted	Sí	$6601.00-$11000.00	$4401.00-$6600.00	3	Propia y está totalmente pagada	5	2	1	1	1	1	0	0	1	1	1	Sí	INGLES	No	NA	20	1	1
271	0	Incluido	2015-05-20						0	0	Ciudad de México	1988-07-15	26	1	La Magdalena Contreras	53.2	1.6	20.78	74	25.33	96.67	71.33	59.33	Casado	Biparental	Usted	Sí	$6601.00-$11000.00	$6601.00-$11000.00	2	Propia y está totalmente pagada	5	1	1	1	1	1	1	0	1	1	1	No	NA	No	NA	1	1	1
272	0	Incluido	2015-05-20						0	0	Ciudad de México	1978-09-18	36	1	La Magdalena Contreras	57.7	1.62	21.99	79	20.67	92.67	72	57.33	Soltero	Monoparental	Usted	Sí	$6601.00-$11000.00	$6601.00-$11000.00	2	Propia y está totalmente pagada	5	2	1	1	1	1	1	0	1	1	1	No	NA	No	NA	10	1	1
273	0	Incluido	2015-05-20						0	0	Ciudad de México	1987-10-06	27	0	La Magdalena Contreras	69.2	1.76	22.34	86	30	106	76	60.67	Casado	Biparental	Usted	Sí	Mas de $11000.00	$6601.00-$11000.00	2	Propia y está totalmente pagada	4	1	1	1	1	1	1	0	1	1	1	No	NA	No	NA	1	0	1
274	0	Incluido	2015-05-21						0	0	Ciudad de México	1994-11-01	20	1	Xochimilco	77.7	1.71	26.57	91	35.33	98	62.67	65.33	Soltero	Biparental	Esposo (Padre)	Sí	$6601.00-$11000.00	$1.00 $2200.00	3	Propia y está totalmente pagada	5	2	1	1	1	1	1	0	1	1	1	Sí	INGLES FRANCES ALEMAN	No	NA	10	1	1
275	0	Incluido	2015-05-22						0	0	Ciudad de México	1980-06-21	34	1	Tlalpan	62.2	1.54	26.23	92	36	114.67	78.67	56.67	Casado	Biparental	Esposo (Padre)	No	NA	$6601.00-$11000.00	3	Propia y está totalmente pagada	5	2	1	1	1	1	0	1	1	1	1	No	NA	No	NA	15	0	1
277	0	Incluido	2015-05-22						0	0	Ciudad de México	1993-08-05	21	1	La Magdalena Contreras	65.4	1.68	23.17	86	24.67	87.33	62.67	68.67	Soltero	Monoparental	Esposo (Padre)	No	NA	$1.00 $2200.00	4	Propia y está totalmente pagada	5	2	1	1	1	0	0	1	1	0	0	No	NA	No	NA	5	0	1
278	0	Incluido	2015-05-22						0	0	Ciudad de México	1975-01-09	40	0	Tlalpan	89.4	1.75	29.34	102	38	120.67	82.67	58.67	Separado	Monoparental	Esposo (Padre)	Sí	Mas de $11000.00	Mas de $11000.00	1	Rentada	2	1	1	0	1	1	1	1	1	1	1	Sí	INGLES	Sí	CATOLICA	15	1	1
279	0	Incluido	2015-05-22						0	0	Ciudad de México	1967-03-07	48	0	Coyoacán	72.2	1.65	26.52	95	30	97.33	67.33	62.67	Casado	Biparental	Usted	Sí	$6601.00-$11000.00	$6601.00-$11000.00	4	Rentada	5	3	1	1	1	1	1	1	1	1	1	Sí	INGLES	Sí	CATOLICA	5	1	1
280	0	Incluido	2015-05-22						0	0	Ciudad de México	1967-02-18	48	1	Coyoacán	78.9	1.59	31.21	102	30.67	106.67	76	50.67	Casado	Biparental	Esposo (Padre)	Sí	Mas de $11000.00	$0.00	5	Rentada	6	3	1	1	1	1	1	1	1	1	1	No	NA	Sí	CATOLICA	5	0	1
281	0	Incluido	2015-05-22						0	0	Ciudad de México	1970-03-10	45	1	Tlalpan	65.2	1.49	29.37	97	36	93.33	57.33	58.67	Casado	Biparental	Esposo (Padre)	No	NA	$1.00 $2200.00	4	Propia y está totalmente pagada	6	3	1	1	1	1	1	1	1	1	1	No	NA	No	NA	4	0	0
282	0	Incluido	2015-05-25						0	0	Ciudad de México	1965-07-13	49	1	Tlalpan	72.5	1.52	31.38	95	32.67	109.33	76.67	61.67	Casado	#N/A	#N/A	#N/A	#N/A	#N/A	#N/A	#N/A	#N/A	#N/A	#N/A	#N/A	#N/A	#N/A	#N/A	#N/A	#N/A	#N/A	#N/A	#N/A	#N/A	#N/A	#N/A	#N/A	#N/A	#N/A
284	0	Incluido	2015-05-25						0	0	Puebla	1969-04-02	46	1	Tlalpan	49	1.43	23.93	74	45.33	126	80.67	51	Soltero	Monoparental	Usted	Sí	Mas de $11000.00	Mas de $11000.00	3	Propia y está totalmente pagada	5	3	1	1	1	1	1	1	1	1	1	Sí	INGLES	Sí	CATOLICA	15	1	1
285	0	Incluido	2015-05-25						0	0	Ciudad de México	1982-09-12	32	1	Tlalpan	83.3	1.53	35.72	104	47.33	126	78.67	76.67	Casado	Biparental	Esposo (Padre)	Sí	$4401.00-$6600.00	$0.00	3	Propia y está totalmente pagada	5	2	1	1	1	1	1	1	1	1	1	No	NA	Sí	CATOLICA	10	1	1
287	0	Incluido	2019-05-30						0	0	Ciudad de México	1998-03-16	21	1	Tlalpan	61.3	1.63	23.07	75	38.67	119.33	80.66	64	Casado	Biparental	Esposo (Padre)	No	NA	$0.00	4	Propia y está totalmente pagada	4	3	1	1	1	1	0	1	1	1	1	Sí	INGLES	Sí	CATOLICA	15	0	1
292	0	Incluido	2015-05-27						0	0	Ciudad de México	1969-07-13	45	1	Tlalpan	68.1	1.63	25.63	91	28	102.67	74.67	73	Casado	Biparental	Esposo (Padre)	Sí	$4401.00-$6600.00	$0.00	3	Otra situación	5	2	1	1	1	1	0	0	1	1	1	No	NA	Sí	CATOLICA	10	1	1
294	0	Incluido	2015-05-28						0	0	Ciudad de México	1967-03-13	48	1	Tlalpan	71.8	1.59	28.4	97	46	101.33	55.33	59.67	Casado	Biparental	Esposo (Padre)	Sí	Mas de $11000.00	Mas de $11000.00	4	Propia y está totalmente pagada	7	4	1	1	1	1	1	1	1	1	1	Sí	INGLES	No	NA	3	1	1
295	0	Incluido	2015-05-28						0	0	Ciudad de México	1969-10-12	45	1	Xochimilco	52.5	1.53	22.43	74	30.67	104.67	74	64.33	Casado	Biparental	Esposo (Padre)	Sí	$4401.00-$6600.00	$1.00 $2200.00	3	Propia y está totalmente pagada	8	2	1	1	1	1	1	0	1	1	1	No	NA	Sí	CATOLICA	2	1	1
296	0	Incluido	2015-05-29						0	0	Ciudad de México	1972-07-06	42	1	Tlalpan	77.9	1.57	31.6	101	32.67	96	63.33	67.67	Casado	#N/A	#N/A	#N/A	#N/A	#N/A	#N/A	#N/A	#N/A	#N/A	#N/A	#N/A	#N/A	#N/A	#N/A	#N/A	#N/A	#N/A	#N/A	#N/A	#N/A	#N/A	#N/A	#N/A	#N/A	#N/A
297	0	Incluido	2015-05-29						0	0	Ciudad de México	1967-07-23	47	0	Xochimilco	77.8	1.67	27.9	97	44.67	112.67	68	55.33	Casado	#N/A	#N/A	#N/A	#N/A	#N/A	#N/A	#N/A	#N/A	#N/A	#N/A	#N/A	#N/A	#N/A	#N/A	#N/A	#N/A	#N/A	#N/A	#N/A	#N/A	#N/A	#N/A	#N/A	#N/A	#N/A
298	0	Incluido	2015-02-06						0	0	Ciudad de México	1968-09-07	46	1	Milpa Alta	71	1.52	30.73	96	43.33	128.67	85.33	78.33	Casado	Monoparental	Usted	Sí	$2201.00-$4400.00	$2201.00-$4400.00	1	Propia y está totalmente pagada	3	1	1	1	1	1	0	1	1	1	1	Sí	INGLES	No	NA	10	1	1
299	0	Incluido	2015-01-06						0	0	Ciudad de México	1966-07-26	48	1	Iztapalapa	49.7	1.46	23.32	78	38.67	116	77.33	68	Casado	#N/A	#N/A	#N/A	#N/A	#N/A	#N/A	#N/A	#N/A	#N/A	#N/A	#N/A	#N/A	#N/A	#N/A	#N/A	#N/A	#N/A	#N/A	#N/A	#N/A	#N/A	#N/A	#N/A	#N/A	#N/A
300	0	Incluido	2015-01-06						0	0	Ciudad de México	1991-06-28	23	1	Iztapalapa	51.6	1.44	24.88	80	20.67	87.33	66.67	67.67	Soltero	#N/A	#N/A	#N/A	#N/A	#N/A	#N/A	#N/A	#N/A	#N/A	#N/A	#N/A	#N/A	#N/A	#N/A	#N/A	#N/A	#N/A	#N/A	#N/A	#N/A	#N/A	#N/A	#N/A	#N/A	#N/A
302	0	Incluido	2015-01-06						0	0	Ciudad de México	1983-06-08	31	0	Gustavo A. Madero	106.7	1.86	30.71	115	52	124	72	53.33	Union Libre	Reconstruida	Esposo (Padre)	Sí	Mas de $11000.00	$2201.00-$4400.00	5	Propia y está totalmente pagada	6	3	1	1	1	1	1	1	1	1	1	No	NA	Sí	CATOLICA	11	1	1
305	0	Incluido	2015-01-06						0	0	Ciudad de México	1966-10-27	48	1	Tlalpan	53	1.56	21.75	71	42	100	58	61.33	Casado	Biparental	Esposa (Madre)	No	NA	$4401.00-$6600.00	5	Propia y está totalmente pagada	7	4	1	1	1	1	1	1	1	1	1	Sí	INGLES	Sí	CATOLICA	4	0	1
306	0	Incluido	2015-02-06						0	0	Ciudad de México	1968-07-11	46	1	Xochimilco	63.2	1.49	28.47	92	44	116.67	72.67	68.67	Casado	Biparental	Esposo (Padre)	Sí	$2201.00-$4400.00	$4401.00-$6600.00	4	Propia pero aún la está pagando	5	3	1	1	1	1	0	1	1	1	1	No	NA	No	NA	5	1	1
307	0	Incluido	2015-02-06						0	0	Ciudad de México	1980-05-08	34	1	Xochimilco	130.2	1.63	49	138	34	98	64	62.67	Union Libre	Biparental	Esposo (Padre)	Sí	$4401.00-$6600.00	$1.00 $2200.00	16	Prestada	4	3	1	1	1	0	0	1	1	0	1	No	NA	No	NA	15	1	1
308	0	Incluido	2015-02-06						0	0	Ciudad de México	1971-05-20	43	1	Tlalpan	48.5	1.57	19.8	73	49.33	103.33	54	61.33	Casado	Biparental	Esposo (Padre)	Sí	$4401.00-$6600.00	$0.00	4	Prestada	5	3	1	1	1	1	0	0	1	1	1	No	NA	No	NA	6	1	1
309	0	Incluido	2015-02-06						0	0	Ciudad de México	1967-12-16	47	1	Xochimilco	124.3	1.75	40.59	126	58	107.33	49.33	64	Casado	#N/A	#N/A	#N/A	#N/A	#N/A	#N/A	#N/A	#N/A	#N/A	#N/A	#N/A	#N/A	#N/A	#N/A	#N/A	#N/A	#N/A	#N/A	#N/A	#N/A	#N/A	#N/A	#N/A	#N/A	#N/A
310	0	Incluido	2015-02-06						0	0	Ciudad de México	1969-06-19	45	0	Iztapalapa	75.2	1.65	27.62	95	47.33	111.33	64	67.33	Union Libre	Monoparental	Usted	Sí	$4401.00-$6600.00	$4401.00-$6600.00	1	Rentada	2	1	1	1	1	1	1	0	0	1	1	No	NA	Sí	CATOLICA	100	1	1
311	0	Incluido	2015-02-06						0	0	Ciudad de México	1971-07-15	43	0	Xochimilco	123.1	1.78	38.68	122	40.67	118	77.33	56.67	Casado	#N/A	#N/A	#N/A	#N/A	#N/A	#N/A	#N/A	#N/A	#N/A	#N/A	#N/A	#N/A	#N/A	#N/A	#N/A	#N/A	#N/A	#N/A	#N/A	#N/A	#N/A	#N/A	#N/A	#N/A	#N/A
313	0	Incluido	2015-02-06						0	0	Ciudad de México	1979-04-07	35	1	Coyoacán	52.4	1.53	22.38	78	32	103.33	71.33	69.67	Casado	Biparental	Esposo (Padre)	Sí	$6601.00-$11000.00	$2201.00-$4400.00	4	Propia y está totalmente pagada	5	3	1	1	1	1	1	1	1	1	1	No	NA	Sí	CATOLICA	10	0	1
314	0	Incluido	2017-06-14						0	0	Ciudad de México	1996-12-05	20	1	Tlalpan	78.6	1.68	27.8	94	46.7	110	69.3	53.6	Soltero	Monoparental	Esposo (Padre)	No	NA	$1.00 $2200.00	4	Propia y está totalmente pagada	6	3	1	1	1	1	0	1	1	1	1	No	NA	Sí	CATOLICA	20	0	0
315	0	Incluido	2015-03-06						0	0	Ciudad de México	1971-03-11	43	0	Tlalpan	85.2	1.69	29.83	97	32.67	120	87.33	58.33	Casado	Biparental	Esposo (Padre)	Sí	Mas de $11000.00	Mas de $11000.00	4	Propia y está totalmente pagada	5	3	1	1	1	1	0	1	1	1	1	No	NA	Sí	CATOLICA	15	0	1
316	0	Incluido	2015-03-06						0	0	Ciudad de México	1981-05-01	33	0	Iztapalapa	72	1.6	28.13	94	44.67	123.33	78.67	60.67	Casado	#N/A	#N/A	#N/A	#N/A	#N/A	#N/A	#N/A	#N/A	#N/A	#N/A	#N/A	#N/A	#N/A	#N/A	#N/A	#N/A	#N/A	#N/A	#N/A	#N/A	#N/A	#N/A	#N/A	#N/A	#N/A
317	0	Incluido	2015-05-06						0	0	Ciudad de México	1991-01-15	24	1	Xochimilco	80	1.57	32.46	102	32.67	104.67	72	67.67	Soltero	#N/A	#N/A	#N/A	#N/A	#N/A	#N/A	#N/A	#N/A	#N/A	#N/A	#N/A	#N/A	#N/A	#N/A	#N/A	#N/A	#N/A	#N/A	#N/A	#N/A	#N/A	#N/A	#N/A	#N/A	#N/A
318	0	Incluido	2015-05-06						0	0	Ciudad de México	1994-07-07	20	0	Xochimilco	96.8	1.71	33.1	113	39.33	112.67	73.33	56.67	Soltero	#N/A	#N/A	#N/A	#N/A	#N/A	#N/A	#N/A	#N/A	#N/A	#N/A	#N/A	#N/A	#N/A	#N/A	#N/A	#N/A	#N/A	#N/A	#N/A	#N/A	#N/A	#N/A	#N/A	#N/A	#N/A
319	0	Incluido	2019-06-28						0	0	Ciudad de México	1999-04-22	20	1	Tláhuac	60	1.57	24.34	77	40.67	101.33	60.66	61.33	Casado	Biparental	Esposo (Padre)	No	NA	$0.00	6	Propia y está totalmente pagada	6	3	1	1	1	1	1	1	1	1	1	No	NA	No	NA	20	1	1
320	0	Incluido	2015-05-06						0	0	Tabasco	1984-04-16	31	1	Tlalpan	64.6	1.59	25.55	87	37.33	109.33	72	60.67	Soltero	#N/A	#N/A	#N/A	#N/A	#N/A	#N/A	#N/A	#N/A	#N/A	#N/A	#N/A	#N/A	#N/A	#N/A	#N/A	#N/A	#N/A	#N/A	#N/A	#N/A	#N/A	#N/A	#N/A	#N/A	#N/A
321	0	Incluido	2015-08-06						0	0	Ciudad de México	1993-08-21	21	1	Coyoacán	85.8	1.67	30.95	96	35.33	102.67	67.33	55.33	Soltero	Monoparental	Esposa (Madre)	Sí	$4401.00-$6600.00	$0.00	4	Propia y está totalmente pagada	3	3	1	1	1	1	0	1	1	1	1	No	NA	No	NA	40	1	1
322	0	Incluido	2015-08-06						0	0	Ciudad de México	1993-10-08	21	0	Iztapalapa	75.7	1.61	29.2	94	20.67	99.33	78.67	61.33	Soltero	#N/A	#N/A	#N/A	#N/A	#N/A	#N/A	#N/A	#N/A	#N/A	#N/A	#N/A	#N/A	#N/A	#N/A	#N/A	#N/A	#N/A	#N/A	#N/A	#N/A	#N/A	#N/A	#N/A	#N/A	#N/A
323	0	Incluido	2015-08-06						0	0	Ciudad de México	1973-06-07	42	1	Tlalpan	83.8	1.55	34.88	106	38	120	82	49.33	Casado	#N/A	#N/A	#N/A	#N/A	#N/A	#N/A	#N/A	#N/A	#N/A	#N/A	#N/A	#N/A	#N/A	#N/A	#N/A	#N/A	#N/A	#N/A	#N/A	#N/A	#N/A	#N/A	#N/A	#N/A	#N/A
324	0	Incluido	2015-08-06						0	0	Michoacán de Ocampo	1992-10-21	22	1	Tlalpan	56.3	1.59	22.41	73	46	102.67	56.67	72.33	Soltero	#N/A	#N/A	#N/A	#N/A	#N/A	#N/A	#N/A	#N/A	#N/A	#N/A	#N/A	#N/A	#N/A	#N/A	#N/A	#N/A	#N/A	#N/A	#N/A	#N/A	#N/A	#N/A	#N/A	#N/A	#N/A
325	0	Incluido	2015-08-06						0	0	Ciudad de México	1987-02-14	28	0	Tlalpan	75.8	1.76	24.47	91	28.67	93.33	64.67	67	Soltero	#N/A	#N/A	#N/A	#N/A	#N/A	#N/A	#N/A	#N/A	#N/A	#N/A	#N/A	#N/A	#N/A	#N/A	#N/A	#N/A	#N/A	#N/A	#N/A	#N/A	#N/A	#N/A	#N/A	#N/A	#N/A
326	0	Incluido	2015-08-06						0	0	Ciudad de México	1988-09-05	26	1	La Magdalena Contreras	102.7	1.68	36.39	120	44	123.33	79.33	63.67	Soltero	#N/A	#N/A	#N/A	#N/A	#N/A	#N/A	#N/A	#N/A	#N/A	#N/A	#N/A	#N/A	#N/A	#N/A	#N/A	#N/A	#N/A	#N/A	#N/A	#N/A	#N/A	#N/A	#N/A	#N/A	#N/A
327	0	Incluido	2015-08-06						0	0	Ciudad de México	1966-06-29	49	1	Tlalpan	76.1	1.58	30.48	91	43.33	110	66.67	53	Casado	Biparental	Esposo (Padre)	No	NA	$1.00 $2200.00	4	Rentada	5	3	1	1	1	1	1	1	1	0	1	Sí	INGLES	Sí	CATOLICA	7	1	1
328	0	Incluido	2015-09-06						0	0	Ciudad de México	1985-03-04	30	1	Tlalpan	53	1.6	20.63	75	42	106.67	64.67	78	Union Libre	Biparental	Usted	Sí	$2201.00-$4400.00	$2201.00-$4400.00	3	Prestada	2	2	1	0	0	1	0	1	1	0	1	No	NA	No	NA	30	1	1
330	0	Incluido	2015-12-06						0	0	Ciudad de México	1968-09-28	47	1	Miguel Hidalgo	55.9	1.56	23.12	81	34	92.67	58.67	55.67	Union Libre	Reconstruida	Usted	Sí	Mas de $11000.00	Mas de $11000.00	3	Propia pero aún la está pagando	4	2	1	1	1	1	1	1	1	1	1	Sí	INGLES	No	NA	4	1	1
331	0	Incluido	2015-12-06						0	0	Ciudad de México	1967-09-06	48	1	Benito Juárez	54.5	1.53	23.28	72	34.67	106.67	72	55.33	Casado	Biparental	Esposo (Padre)	Sí	Mas de $11000.00	$6601.00-$11000.00	3	Propia y está totalmente pagada	6	3	1	1	1	1	1	1	1	1	1	Sí	INGLES	Sí	CATOLICA	6	1	1
332	0	Incluido	2015-12-06						0	0	Ciudad de México	1976-08-20	39	1	Tlalpan	87	1.62	33.15	95	34	99.33	65.33	73.33	Union Libre	Monoparental	Usted	Sí	$6601.00-$11000.00	$6601.00-$11000.00	3	Prestada	6	3	1	1	1	1	1	1	1	1	1	No	NA	No	NA	3	1	1
333	0	Incluido	2015-12-06						0	0	Ciudad de México	1995-05-13	20	1	Tlalpan	45.7	1.55	19.15	67	31.33	98	66.67	62.33	Soltero	Biparental	Esposo (Padre)	Sí	Mas de $11000.00	$0.00	5	Propia y está totalmente pagada	8	4	1	1	1	1	1	1	1	1	1	Sí	INGLES Y PORTUGUES	No	NA	10	1	1
335	0	Incluido	2015-06-15						0	0	Puebla	1970-07-09	44	0	Tlalpan	75.6	1.69	26.47	94	38	108.67	70.67	64.33	Casado	Biparental	Otro	Sí	Mas de $11000.00	$2201.00-$4400.00	3	Propia y está totalmente pagada	5	2	1	1	1	1	0	1	1	1	1	Sí	INGLES	Sí	CATOLICA	30	1	1
336	0	Incluido	2015-06-15						0	0	Ciudad de México	1980-04-23	35	0	Xochimilco	53.6	1.66	19.57	81	50.33	102	51.67	87	Casado	Biparental	Otro	Sí	$6601.00-$11000.00	$4401.00-$6600.00	4	Propia y está totalmente pagada	4	3	1	1	1	1	1	1	1	1	1	No	NA	No	NA	9	0	1
337	0	Incluido	2015-06-15						0	0	Ciudad de México	1978-05-22	37	1	Venustiano Carranza	82.6	1.63	31.09	96	30.67	102.67	72	74.67	Casado	Monoparental	Otro	Sí	$6601.00-$11000.00	$6601.00-$11000.00	3	Propia pero aún la está pagando	3	2	1	1	1	1	1	0	1	1	1	No	NA	Sí	CATOLICA	NA	1	1
338	0	Incluido	2015-06-15						0	0	Ciudad de México	1973-12-05	41	0	Venustiano Carranza	82.5	1.69	29.06	86	31.33	101.33	70	58	Casado	Biparental	Esposa (Madre)	Sí	Mas de $11000.00	Mas de $11000.00	3	Propia y está totalmente pagada	6	3	1	1	1	1	1	1	1	1	1	No	NA	Sí	CATOLICA	8	1	1
339	0	Incluido	2015-06-15						0	0	Ciudad de México	1995-05-18	20	1	Iztapalapa	76.4	1.62	29.11	92	28.67	88	59.33	61	Soltero	Biparental	Esposo (Padre)	Sí	Mas de $11000.00	$0.00	6	Propia y está totalmente pagada	10	4	1	0	1	1	1	1	1	1	1	Sí	INGLES	No	NA	10	1	1
341	0	Incluido	2015-06-15						0	0	Ciudad de México	1966-10-02	48	0	Xochimilco	73.2	1.69	25.78	95	31.33	95.33	64	54.67	Casado	Biparental	Esposo (Padre)	Sí	Mas de $11000.00	Mas de $11000.00	5	Propia y está totalmente pagada	3	3	1	1	1	1	1	1	1	1	1	No	NA	No	NA	40	1	1
342	0	Incluido	2015-06-22						0	0	Ciudad de México	1968-11-05	46	1	Tlalpan	65.6	1.5	29.08	96	44	107.33	63.33	56	Casado	Biparental	Esposo (Padre)	Sí	$6601.00-$11000.00	$6601.00-$11000.00	4	Propia y está totalmente pagada	5	2	1	1	1	1	1	1	1	1	1	No	NA	Sí	CATOLICA	30	0	1
343	0	Incluido	2015-06-17						0	0	Chiapas	1974-11-13	40	1	Iztapalapa	66.4	1.57	26.94	90	28.67	88.67	60	70.67	Casado	Biparental	Otro	Sí	$6601.00-$11000.00	$2201.00-$4400.00	3	Propia y está totalmente pagada	5	2	1	1	1	1	1	1	1	1	1	No	NA	Sí	CATOLICA	15	1	1
344	0	Incluido	2015-06-16						0	0	Ciudad de México	1969-08-30	45	1	Tlalpan	59.5	1.46	27.91	97	26.67	102.67	76	73	Casado	Biparental	Esposa (Madre)	Sí	$6601.00-$11000.00	$6601.00-$11000.00	5	Propia y está totalmente pagada	5	3	1	1	1	1	0	1	1	1	1	No	NA	No	NA	10	1	1
345	0	Incluido	2015-06-17						0	0	Ciudad de México	1964-08-01	50	1	Tlalpan	64.1	1.47	29.66	102	42.67	117.33	74.67	64.33	Casado	Biparental	Esposo (Padre)	Sí	$2201.00-$4400.00	$2201.00-$4400.00	4	Propia y está totalmente pagada	3	2	1	1	1	0	0	1	1	1	1	No	NA	No	NA	8	0	1
346	0	Incluido	2015-06-17						0	0	Veracruz de Ignacio de la Llave	1985-12-03	29	0	Tlalpan	62.2	1.61	24	90	30	96.67	66.67	61.33	Soltero	#N/A	#N/A	#N/A	#N/A	#N/A	#N/A	#N/A	#N/A	#N/A	#N/A	#N/A	#N/A	#N/A	#N/A	#N/A	#N/A	#N/A	#N/A	#N/A	#N/A	#N/A	#N/A	#N/A	#N/A	#N/A
347	0	Incluido	2015-06-17						0	0	Ciudad de México	1984-04-01	31	0	Tlalpan	70.8	1.61	27.48	90	36.67	98.67	62	56	Soltero	Biparental	Esposo (Padre)	No	NA	$4401.00-$6600.00	2	Propia y está totalmente pagada	4	1	1	1	1	1	0	1	1	1	1	No	NA	No	NA	10	0	1
348	0	Incluido	2015-06-18						0	0	Campeche	1993-04-01	22	1	Tlalpan	42.4	1.49	19.2	68	35.33	98.67	63.33	73.33	Soltero	Monoparental	Usted	Sí	$4401.00-$6600.00	$4401.00-$6600.00	3	Rentada	4	2	1	1	1	1	0	0	1	1	1	No	NA	Sí	CATOLICA	20	1	1
349	0	Incluido	2015-06-18						0	0	Ciudad de México	1964-06-20	50	1	Iztapalapa	57	1.53	24.51	87	40	110.67	70.67	52.67	Soltero	Monoparental	Usted	Sí	$6601.00-$11000.00	$6601.00-$11000.00	2	Rentada	3	1	1	1	1	1	1	0	0	1	1	Sí	FRANCES E INGLES	Sí	CATOLICA	70	1	1
350	0	Incluido	2015-06-22						0	0	Puebla	1973-09-29	41	1	Iztapalapa	63.3	1.5	28.21	88	38.67	109.33	70.67	58.67	Casado	Biparental	Usted	Sí	$4401.00-$6600.00	$4401.00-$6600.00	4	Propia pero aún la está pagando	6	2	1	1	1	1	1	1	1	1	1	No	NA	Sí	CATOLICA	15	1	1
351	0	Incluido	2015-06-22						0	0	Ciudad de México	1972-10-20	42	1	Iztapalapa	72.3	1.55	30.09	93	45.33	119.33	74	64.67	Casado	Biparental	Usted	Sí	Hasta $2200.00	$1.00 $2200.00	4	Otra situación	3	2	1	1	1	1	1	1	1	1	1	No	NA	Sí	CRISTIANA	30	0	1
353	0	Incluido	2015-06-22						0	0	Ciudad de México	1978-07-03	36	0	Iztapalapa	91.8	1.68	32.72	108	29.33	109.33	80	60.67	Casado	Biparental	Usted	Sí	$4401.00-$6600.00	$4401.00-$6600.00	12	Propia y está totalmente pagada	14	6	1	1	1	0	0	1	1	0	1	No	NA	No	NA	30	0	1
354	0	Incluido	2015-06-22						0	0	Ciudad de México	1980-08-09	34	1	Iztapalapa	78.3	1.55	32.59	110	40	112	72	59.33	Casado	Biparental	Esposo (Padre)	Sí	$4401.00-$6600.00	$4401.00-$6600.00	4	Rentada	3	2	1	1	1	0	0	1	1	0	1	No	NA	No	NA	5	1	1
355	0	Incluido	2015-06-22						0	0	Estado de México	1969-07-06	45	1	Iztapalapa	54.5	1.5	24.38	89	39.33	107.33	68	52	Casado	Biparental	Otro	Sí	Mas de $11000.00	$1.00 $2200.00	3	Propia y está totalmente pagada	5	2	1	1	1	1	0	1	1	1	1	Sí	INGLES	Sí	CATOLICA	10	1	1
356	0	Incluido	2015-06-22						0	0	Ciudad de México	1993-04-25	22	0	Cuauhtémoc	81	1.73	27.06	102	44	126	82	76	Soltero	#N/A	#N/A	#N/A	#N/A	#N/A	#N/A	#N/A	#N/A	#N/A	#N/A	#N/A	#N/A	#N/A	#N/A	#N/A	#N/A	#N/A	#N/A	#N/A	#N/A	#N/A	#N/A	#N/A	#N/A	#N/A
358	0	Incluido	2015-06-22						0	0	Ciudad de México	1978-06-22	37	1	Milpa Alta	52	1.55	21.64	81	30.67	105.33	74.67	66	Casado	Biparental	Esposo (Padre)	Sí	$6601.00-$11000.00	$1.00 $2200.00	4	Propia y está totalmente pagada	7	3	1	1	1	1	1	1	1	1	1	No	NA	No	NA	5	0	0
359	0	Incluido	2017-05-19						0	0	Ciudad de México	1997-04-27	20	1	Coyoacán	70	1.65	25.71	80	40	120	80	60	Soltero	#N/A	#N/A	#N/A	#N/A	#N/A	#N/A	#N/A	#N/A	#N/A	#N/A	#N/A	#N/A	#N/A	#N/A	#N/A	#N/A	#N/A	#N/A	#N/A	#N/A	#N/A	#N/A	#N/A	#N/A	#N/A
362	0	Incluido	2015-06-24						0	0	Ciudad de México	1974-02-18	41	1	Tlalpan	93.6	1.65	34.38	99	30.67	103.33	72.67	65.33	Soltero	Monoparental	Otro	No	NA	$2201.00-$4400.00	4	Propia y está totalmente pagada	4	3	1	1	1	1	0	1	1	1	1	No	NA	Sí	CATOLICA	30	0	1
364	0	Incluido	2015-06-26						0	0	Ciudad de México	1968-03-27	47	1	Miguel Hidalgo	70.3	1.62	26.95	94	32.67	113.33	80.67	59	Casado	Biparental	Usted	Sí	$2201.00-$4400.00	$2201.00-$4400.00	3	Propia y está totalmente pagada	4	2	1	1	1	1	0	1	1	1	1	No	NA	Sí	CATOLICA	5	0	1
365	0	Incluido	2015-06-26						0	0	Ciudad de México	1971-11-04	43	0	Coyoacán	66.7	1.62	25.42	90	40.67	114	73.33	62.67	Soltero	Monoparental	Usted	Sí	Mas de $11000.00	Mas de $11000.00	1	Propia y está totalmente pagada	4	1	1	1	1	1	0	1	1	1	1	Sí	INGLES	Sí	CRISTIANO	10	1	1
366	0	Incluido	2015-06-29						0	0	Ciudad de México	1964-11-04	50	0	Tlalpan	75.2	1.7	26.02	92	47.33	112	64.67	51.67	Casado	Biparental	Usted	Sí	Mas de $11000.00	Mas de $11000.00	5	Propia y está totalmente pagada	5	4	1	1	1	1	1	1	1	1	1	Sí	INGLES Y FRANCES	No	NA	10	0	1
367	0	Incluido	2015-06-29						0	0	Ciudad de México	1967-05-01	48	1	Tlalpan	58.8	1.6	22.97	74	55.67	124	68.33	52.33	Casado	Biparental	Esposo (Padre)	No	NA	$6601.00-$11000.00	5	Propia y está totalmente pagada	7	4	1	1	1	1	1	1	1	1	1	No	NA	Sí	CATOLICA	7	0	1
368	0	Incluido	2017-05-22						0	0	Ciudad de México	1996-02-17	21	1	Tlalpan	66.1	1.36	35.74	79	33.34	106	72.66	61.33	Soltero	Biparental	Esposo (Padre)	No	NA	$1.00 $2200.00	5	Propia y está totalmente pagada	6	4	1	1	1	1	1	1	1	1	1	No	NA	No	NA	6	0	1
369	0	Incluido	2015-06-29						0	0	Ciudad de México	1992-06-09	23	1	Tlalpan	42.9	1.59	16.97	65	33	108.33	75.33	68	Soltero	Biparental	Esposo (Padre)	No	NA	$4401.00-$6600.00	5	Propia y está totalmente pagada	6	4	1	1	1	1	1	1	1	1	1	Sí	INGLES Y ALEMAN	No	NA	10	1	1
370	0	Incluido	2015-06-29						0	0	Ciudad de México	1971-10-26	43	0	Tlalpan	72.1	1.81	22.01	87	32.67	104.67	72	56.33	Casado	Biparental	Usted	Sí	$6601.00-$11000.00	$6601.00-$11000.00	4	Propia y está totalmente pagada	6	3	1	1	1	1	1	1	1	1	1	No	NA	Sí	CATOLICA	20	1	1
372	0	Incluido	2015-06-30						0	0	Ciudad de México	1975-06-24	40	0	Tlalpan	110.3	1.82	33.48	97	32.67	121.33	88.67	63	Union Libre	Biparental	Usted	Sí	$6601.00-$11000.00	$2201.00-$4400.00	4	Propia y está totalmente pagada	4	2	1	1	1	1	1	0	1	1	1	Sí	INGLES	No	NA	15	1	1
373	0	Incluido	2015-06-30						0	0	Ciudad de México	1973-12-28	41	1	Coyoacán	88.6	1.58	35.36	100	29.33	104	74.67	67.33	Casado	#N/A	#N/A	#N/A	#N/A	#N/A	#N/A	#N/A	#N/A	#N/A	#N/A	#N/A	#N/A	#N/A	#N/A	#N/A	#N/A	#N/A	#N/A	#N/A	#N/A	#N/A	#N/A	#N/A	#N/A	#N/A
374	0	Incluido	2015-01-07						0	0	Ciudad de México	1967-02-18	47	1	Tlalpan	75.2	1.57	30.51	87	30.67	117.33	86.67	58.33	Casado	Biparental	Esposo (Padre)	Sí	Mas de $11000.00	$4401.00-$6600.00	4	Rentada	5	3	1	1	1	0	1	1	1	1	1	No	NA	No	NA	4	1	1
375	0	Incluido	2015-01-07						0	0	Ciudad de México	1973-01-18	41	1	Tlalpan	64.1	1.44	31.13	96	35.33	110.67	75.33	56.33	Casado	Biparental	Usted	Sí	$6601.00-$11000.00	$6601.00-$11000.00	5	Propia y está totalmente pagada	3	2	1	1	1	1	0	1	1	1	1	No	NA	No	NA	15	1	1
377	0	Incluido	2015-01-07						0	0	Ciudad de México	1970-11-08	44	1	Tlalpan	60.1	1.64	22.35	84	37.67	114.33	76.67	72.33	Casado	Biparental	Esposo (Padre)	Sí	$6601.00-$11000.00	$2201.00-$4400.00	4	Propia y está totalmente pagada	6	3	1	1	1	1	1	1	1	1	1	Sí	INGLES	No	NA	5	1	1
378	0	Incluido	2015-02-07						0	0	Ciudad de México	1987-08-29	27	1	Tlalpan	46.2	1.54	19.48	76	36.67	90	53.33	62.33	Soltero	#N/A	#N/A	#N/A	#N/A	#N/A	#N/A	#N/A	#N/A	#N/A	#N/A	#N/A	#N/A	#N/A	#N/A	#N/A	#N/A	#N/A	#N/A	#N/A	#N/A	#N/A	#N/A	#N/A	#N/A	#N/A
379	0	Incluido	2015-02-07						0	0	Ciudad de México	1992-10-02	22	1	Tlalpan	64.4	1.53	27.4	76	32	104	72	77.33	Soltero	#N/A	#N/A	#N/A	#N/A	#N/A	#N/A	#N/A	#N/A	#N/A	#N/A	#N/A	#N/A	#N/A	#N/A	#N/A	#N/A	#N/A	#N/A	#N/A	#N/A	#N/A	#N/A	#N/A	#N/A	#N/A
380	0	Incluido	2015-02-07						0	0	Ciudad de México	1990-07-29	24	0	Cuauhtémoc	75.3	1.58	30.09	91	36	108	72	66.33	Soltero	#N/A	#N/A	#N/A	#N/A	#N/A	#N/A	#N/A	#N/A	#N/A	#N/A	#N/A	#N/A	#N/A	#N/A	#N/A	#N/A	#N/A	#N/A	#N/A	#N/A	#N/A	#N/A	#N/A	#N/A	#N/A
381	0	Incluido	2015-03-07						0	0	Ciudad de México	1965-12-29	49	1	Iztapalapa	58.5	1.53	24.99	94	34.67	94	59.33	68.67	Casado	Biparental	Usted	Sí	$2201.00-$4400.00	$2201.00-$4400.00	2	Propia y está totalmente pagada	2	1	1	1	1	0	0	1	1	1	0	No	NA	Sí	CATOLICA	50	1	1
383	0	Incluido	2017-07-21						0	0	Estado de México	1996-04-05	21	0	Azcapotzalco	72.3	1.65	26.56	83	42.66	106.67	64	64.33	Soltero	Biparental	Esposa (Madre)	Sí	Mas de $11000.00	$2201.00-$4400.00	4	Propia pero aún la está pagando	9	3	1	1	1	1	1	1	1	1	1	Sí	INGLES	No	NA	100	0	1
384	0	Incluido	2015-03-07						0	0	Ciudad de México	1992-11-23	22	1	Tlalpan	64.5	1.62	24.58	79	45.33	108.67	63.33	65	Soltero	Monoparental	Esposo (Padre)	No	NA	$1.00 $2200.00	5	Propia y está totalmente pagada	4	3	1	1	1	1	1	1	1	1	1	No	NA	No	NA	15	0	1
385	0	Incluido	2015-03-07						0	0	Ciudad de México	1971-09-22	43	1	Azcapotzalco	79.4	1.51	34.82	102	30	97.33	67.33	71.33	Divorciado	Monoparental	Usted	Sí	$6601.00-$11000.00	$6601.00-$11000.00	4	Rentada	5	3	1	1	1	1	1	0	1	1	1	No	NA	Sí	CRISTIANA	20	1	1
387	0	Incluido	2015-06-07						0	0	Ciudad de México	1978-04-14	37	0	Benito Juárez	68.4	1.78	21.71	79	38	100	62	69.67	Soltero	Monoparental	Usted	Sí	Mas de $11000.00	Mas de $11000.00	1	Propia y está totalmente pagada	3	1	1	1	0	1	0	1	1	1	1	Sí	INGLES	No	NA	1	1	1
388	0	Incluido	2015-07-07						0	0	Ciudad de México	1982-04-09	33	1	Tláhuac	71.2	1.59	28.02	94	33.33	110.67	77.33	61.67	Soltero	Biparental	Otro	Sí	Mas de $11000.00	$6601.00-$11000.00	9	Propia pero aún la está pagando	5	3	1	1	1	1	1	1	1	1	1	No	NA	Sí	CATOLICA	5	1	1
389	0	Incluido	2017-02-08						0	0	Ciudad de México	1996-01-17	21	0	Benito Juárez	68.5	1.65	25.16	78	23.33	104.66	81.33	73.66	Soltero	Biparental	Esposo (Padre)	No	NA	$1.00 $2200.00	2	Propia y está totalmente pagada	9	2	1	1	1	1	1	1	1	1	1	Sí	INGLES	No	NA	10	0	1
390	0	Incluido	2017-02-08						0	0	Ciudad de México	1995-11-11	21	1	Benito Juárez	72	1.6	28.13	88	36	106	70	87.33	Soltero	Monoparental	Esposo (Padre)	No	NA	$1.00 $2200.00	4	Rentada	4	3	1	1	1	1	1	1	1	1	1	Sí	INGLES Y FRANCES	Sí	CATOLICA	2	0	1
391	0	Incluido	2015-06-07						0	0	Ciudad de México	1980-04-23	35	0	Gustavo A. Madero	67	1.66	24.43	82	37.33	112	74.67	59.33	Soltero	Monoparental	Usted	Sí	$6601.00-$11000.00	$6601.00-$11000.00	1	Propia y está totalmente pagada	4	1	1	1	1	1	0	1	1	1	1	No	NA	Sí	CATOLICA	15	0	1
393	0	Incluido	2015-07-07						0	0	Guerrero	1966-09-18	48	0	Coyoacán	77.1	1.69	26.99	102	40.67	106.67	66	57.67	Casado	Biparental	Usted	Sí	$4401.00-$6600.00	$4401.00-$6600.00	5	Propia y está totalmente pagada	2	5	1	1	1	0	1	0	1	1	1	No	NA	No	NA	20	1	1
394	0	Incluido	2017-06-07						0	0	Ciudad de México	1995-07-21	21	1	Gustavo A. Madero	41.7	1.47	19.3	62	16.7	89.3	72.6	70.3	Soltero	Biparental	Esposo (Padre)	No	NA	$1.00 $2200.00	5	Propia y está totalmente pagada	6	3	1	1	1	1	0	0	1	1	1	No	NA	No	NA	6	0	1
395	0	Incluido	2015-08-07						0	0	Ciudad de México	1994-08-19	20	1	Tlalpan	60.5	1.59	24.08	77	36.67	106	69.33	67.33	Soltero	#N/A	#N/A	#N/A	#N/A	#N/A	#N/A	#N/A	#N/A	#N/A	#N/A	#N/A	#N/A	#N/A	#N/A	#N/A	#N/A	#N/A	#N/A	#N/A	#N/A	#N/A	#N/A	#N/A	#N/A	#N/A
396	0	Incluido	2015-08-07						0	0	Ciudad de México	1989-09-15	25	1	Tlalpan	65.2	1.57	26.45	86	40.67	119.33	78.67	66	Soltero	Biparental	Esposo (Padre)	Sí	$4401.00-$6600.00	$1.00 $2200.00	5	Propia y está totalmente pagada	6	3	1	1	1	1	1	1	1	1	1	No	NA	Sí	CATOLICA	10	0	1
398	0	Incluido	2015-09-07						0	0	Morelos	1983-02-23	32	1	Tlalpan	70	1.72	23.61	86	20.67	100	79.33	71.33	Casado	Biparental	Usted	Sí	Mas de $11000.00	$6601.00-$11000.00	4	Propia y está totalmente pagada	4	2	1	1	1	1	1	1	1	1	1	Sí	INGLES	No	NA	3	1	1
399	0	Incluido	2015-09-07						0	0	Ciudad de México	1993-10-10	21	0	Milpa Alta	52.2	1.65	19.13	63	32	100	68	56.33	Union Libre	Reconstruida	Esposo (Padre)	Sí	Mas de $11000.00	$6601.00-$11000.00	4	Propia y está totalmente pagada	11	5	1	1	1	1	0	1	1	1	1	Sí	INGLES	No	NA	2	0	1
400	0	Incluido	2015-09-07						0	0	Ciudad de México	1992-11-07	22	1	Iztapalapa	56.2	1.6	21.9	76	30.67	98.67	68	72	Casado	Biparental	Usted	Sí	Mas de $11000.00	$6601.00-$11000.00	2	Propia y está totalmente pagada	6	3	1	1	1	0	0	1	1	1	1	Sí	INGLES	Sí	CATOLICA	10	1	1
401	0	Incluido	2015-09-07						0	0	Estado de México	1966-03-06	49	1	Iztapalapa	72	1.66	26.13	96	37.33	119.33	82	83	Casado	Biparental	Esposo (Padre)	Sí	Mas de $11000.00	$0.00	4	Propia y está totalmente pagada	7	3	1	1	1	1	1	1	1	1	1	No	NA	Sí	CATOLICA	5	0	1
402	0	Incluido	2015-09-07						0	0	Ciudad de México	1994-12-02	20	1	Xochimilco	131.7	1.68	46.66	145	36	118	82	76.67	Soltero	#N/A	#N/A	#N/A	#N/A	#N/A	#N/A	#N/A	#N/A	#N/A	#N/A	#N/A	#N/A	#N/A	#N/A	#N/A	#N/A	#N/A	#N/A	#N/A	#N/A	#N/A	#N/A	#N/A	#N/A	#N/A
403	0	Incluido	2015-09-07						0	0	Ciudad de México	1990-11-13	24	0	NA	95.4	1.7	33.13	112	41.33	121.33	80	54.33	No hay registro	#N/A	#N/A	#N/A	#N/A	#N/A	#N/A	#N/A	#N/A	#N/A	#N/A	#N/A	#N/A	#N/A	#N/A	#N/A	#N/A	#N/A	#N/A	#N/A	#N/A	#N/A	#N/A	#N/A	#N/A	#N/A
404	0	Incluido	2017-07-10						0	0	Ciudad de México	1996-04-30	21	1	Tlalpan	56.5	1.5	25.11	79	22	100	78	70	Soltero	Biparental	Esposa (Madre)	Sí	$4401.00-$6600.00	$1.00 $2200.00	4	Rentada	4	1	0	1	1	1	0	1	1	0	1	No	NA	No	NA	5	0	1
405	0	Incluido	2015-09-07						0	0	Hidalgo	1977-08-16	38	1	Tlalpan	49.9	1.39	25.94	78	35.33	101.33	66	54.67	Union Libre	Monoparental	Usted	Sí	$4401.00-$6600.00	$4401.00-$6600.00	4	Rentada	2	2	1	1	1	1	0	1	0	1	1	No	NA	Sí	CRISTIANA	8	1	1
406	0	Incluido	2015-09-07						0	0	Ciudad de México	1994-11-22	20	0	Tláhuac	68.3	1.62	25.93	82	37.33	105.33	68	55.67	Soltero	#N/A	#N/A	#N/A	#N/A	#N/A	#N/A	#N/A	#N/A	#N/A	#N/A	#N/A	#N/A	#N/A	#N/A	#N/A	#N/A	#N/A	#N/A	#N/A	#N/A	#N/A	#N/A	#N/A	#N/A	#N/A
407	0	Incluido	2015-10-07						0	0	Ciudad de México	1971-12-10	43	1	Tlalpan	63.7	1.46	30.01	83	43.33	110	66.67	61.33	Casado	#N/A	#N/A	#N/A	#N/A	#N/A	#N/A	#N/A	#N/A	#N/A	#N/A	#N/A	#N/A	#N/A	#N/A	#N/A	#N/A	#N/A	#N/A	#N/A	#N/A	#N/A	#N/A	#N/A	#N/A	#N/A
408	0	Incluido	2015-10-07						0	0	Ciudad de México	1989-06-21	26	0	Tlalpan	85.2	1.65	31.29	94	40	111.33	71.33	63.33	Soltero	Biparental	Esposo (Padre)	Sí	$6601.00-$11000.00	$4401.00-$6600.00	4	Propia y está totalmente pagada	5	3	1	1	1	1	0	1	1	1	1	Sí	INGLES	No	NA	5	1	1
409	0	Incluido	2017-07-18						0	0	Ciudad de México	1997-04-05	20	1	Tlalpan	74.5	1.5	33.1	96	31.3	101.3	70	81.3	Soltero	Biparental	Esposa (Madre)	No	NA	$1.00 $2200.00	5	Propia y está totalmente pagada	4	3	1	1	1	1	0	1	1	0	1	No	NA	No	NA	8	1	1
411	0	Incluido	2017-12-07						0	0	Ciudad de México	1995-09-25	22	1	Gustavo A. Madero	43.3	1.6	16.9	73.7	18	82	64	94	Soltero	Monoparental	Esposa (Madre)	Sí	Hasta $2200.00	$1.00 $2200.00	3	Rentada	4	2	1	1	1	0	0	1	1	0	1	No	NA	No	NA	25	1	0
412	0	Incluido	2015-10-07						0	0	Estado de México	1992-07-13	23	0	Tláhuac	73.7	1.64	27.4	91	30	90	60	65	Soltero	Monoparental	Usted	Sí	Mas de $11000.00	Mas de $11000.00	1	Rentada	2	1	1	1	0	0	0	1	0	1	1	No	NA	Sí	NA	5	1	1
413	0	Incluido	2015-10-07						0	0	Ciudad de México	1995-04-08	20	1	Gustavo A. Madero	62.3	1.48	28.64	80	35.33	108	72.67	72.67	Soltero	Biparental	Otro	Sí	Mas de $11000.00	$4401.00-$6600.00	2	Rentada	3	1	1	1	1	1	1	0	1	1	0	No	NA	No	NA	10	0	0
414	0	Incluido	2015-07-13						0	0	Ciudad de México	1987-03-01	28	1	Coyoacán	52.5	1.57	21.27	78	29	107	78	58.67	Soltero	Monoparental	Otro	Sí	Mas de $11000.00	Mas de $11000.00	2	Rentada	2	1	1	1	1	1	0	0	1	1	1	No	NA	No	NA	5	0	1
415	0	Incluido	2015-07-13						0	0	Ciudad de México	1970-11-08	44	0	Coyoacán	67.2	1.62	25.51	93	41	111	70	58.33	Casado	Biparental	Usted	Sí	Mas de $11000.00	Mas de $11000.00	8	Rentada	8	4	1	1	1	1	1	0	1	1	1	Sí	INGLES Y PORTUGUES	Sí	CATOLICA	15	1	1
416	0	Incluido	2015-07-13						0	0	Ciudad de México	1990-12-07	24	0	Coyoacán	73.9	1.7	25.57	93	28.67	84	55.33	72	Soltero	Biparental	Usted	Sí	Mas de $11000.00	Mas de $11000.00	3	Rentada	5	3	1	1	1	1	0	1	1	1	1	Sí	INGLES Y ALEMAN	No	NA	4	1	1
417	0	Incluido	2015-07-13						0	0	Michoacán de Ocampo	1968-10-15	46	1	Iztapalapa	85.5	1.61	33.07	107	31.67	102.33	70.67	74	Casado	Monoparental	Esposo (Padre)	No	NA	$4401.00-$6600.00	4	Prestada	3	1	1	1	1	1	0	0	0	1	1	No	NA	Sí	CATOLICA	25	1	1
418	0	Incluido	2015-07-13						0	0	Ciudad de México	1981-07-07	34	1	Gustavo A. Madero	64.7	1.6	25.34	89	26.7	110.67	84	74.67	Soltero	Biparental	Esposo (Padre)	Sí	Mas de $11000.00	$0.00	2	Propia y está totalmente pagada	4	3	1	1	1	1	0	1	1	1	1	Sí	INGLES	No	NA	1	0	1
419	0	Incluido	2015-07-13						0	0	Ciudad de México	1991-06-06	24	1	Cuauhtémoc	42.4	1.52	18.35	69	42.67	94	51.33	73.67	Soltero	Biparental	Esposo (Padre)	No	NA	$0.00	6	Propia pero aún la está pagando	4	3	1	1	1	1	0	1	1	1	1	No	NA	No	NA	5	1	1
420	0	Incluido	2015-07-13						0	0	Ciudad de México	1993-06-10	22	0	Cuauhtémoc	50.1	1.74	16.55	68	30.67	102	71.33	75.67	Soltero	Biparental	Esposo (Padre)	Sí	$2201.00-$4400.00	$1.00 $2200.00	4	Propia y está totalmente pagada	4	2	1	1	1	1	0	0	1	1	1	No	NA	No	NA	30	1	1
421	0	Incluido	2015-07-13						0	0	Ciudad de México	1987-12-21	27	1	Cuauhtémoc	43.7	1.57	17.75	67	28	103.33	75.33	80.33	Soltero	Biparental	Esposo (Padre)	Sí	$2201.00-$4400.00	$0.00	6	Propia y está totalmente pagada	4	2	1	1	1	1	0	0	1	1	0	Sí	INGLES	No	NA	15	1	1
422	0	Incluido	2015-07-14						0	0	Hidalgo	1969-11-15	45	1	Tlalpan	59.3	1.5	26.36	85	31.33	107.33	76	75	Union Libre	Biparental	Usted	Sí	$2201.00-$4400.00	$2201.00-$4400.00	4	Prestada	2	1	1	1	1	0	0	1	1	0	0	No	NA	No	NA	5	0	1
423	0	Incluido	2015-07-14						0	0	Ciudad de México	1969-05-28	46	1	Coyoacán	58.6	1.56	23.99	88	38.67	108.67	70	74	Casado	#N/A	#N/A	#N/A	#N/A	#N/A	#N/A	#N/A	#N/A	#N/A	#N/A	#N/A	#N/A	#N/A	#N/A	#N/A	#N/A	#N/A	#N/A	#N/A	#N/A	#N/A	#N/A	#N/A	#N/A	#N/A
424	0	Incluido	2015-07-14						0	0	Ciudad de México	1986-06-26	29	0	La Magdalena Contreras	86.8	1.74	28.77	88	34	106.67	72.67	60.33	Soltero	#N/A	#N/A	#N/A	#N/A	#N/A	#N/A	#N/A	#N/A	#N/A	#N/A	#N/A	#N/A	#N/A	#N/A	#N/A	#N/A	#N/A	#N/A	#N/A	#N/A	#N/A	#N/A	#N/A	#N/A	#N/A
425	0	Incluido	2015-07-15						0	0	Ciudad de México	1977-06-06	38	1	Coyoacán	60.3	1.65	22.15	79	36	116.67	80.67	69.33	Casado	Biparental	Usted	Sí	Mas de $11000.00	$6601.00-$11000.00	2	Rentada	5	3	1	1	1	1	1	1	1	1	1	Sí	INGLES	No	NA	5	1	1
426	0	Incluido	2015-07-15						0	0	Ciudad de México	1989-11-15	25	1	Tlalpan	62.5	1.55	26.01	86	40.67	109.33	68.67	64.33	Soltero	Biparental	Esposo (Padre)	Sí	$6601.00-$11000.00	$0.00	5	Propia y está totalmente pagada	5	3	1	1	1	1	1	1	1	1	1	No	NA	Sí	CATOLICA	6	1	1
427	0	Incluido	2015-07-15						0	0	Ciudad de México	1992-01-26	23	0	Gustavo A. Madero	65.7	1.68	23.28	80	47.33	121.33	74	65.67	Soltero	#N/A	#N/A	#N/A	#N/A	#N/A	#N/A	#N/A	#N/A	#N/A	#N/A	#N/A	#N/A	#N/A	#N/A	#N/A	#N/A	#N/A	#N/A	#N/A	#N/A	#N/A	#N/A	#N/A	#N/A	#N/A
428	0	Incluido	2015-07-15						0	0	Ciudad de México	1989-10-31	25	0	Tlalpan	66.4	1.78	20.96	82	26.67	93.33	66.67	68	Soltero	Monoparental	Usted	Sí	$4401.00-$6600.00	$2201.00-$4400.00	3	Propia y está totalmente pagada	5	2	1	1	1	0	0	1	1	1	1	No	NA	Sí	MORMONA	13	1	0
429	0	Incluido	2015-07-15						0	0	Ciudad de México	1967-11-28	47	1	Tláhuac	46.7	1.46	22.06	71	36	97.33	61.33	57.67	Union Libre	Biparental	Otro	Sí	Mas de $11000.00	$6601.00-$11000.00	4	Propia y está totalmente pagada	5	3	1	1	1	1	1	1	1	1	1	No	NA	No	NA	4	1	1
430	0	Incluido	2015-07-15						0	0	Ciudad de México	1968-07-22	46	0	Tláhuac	71.5	1.63	27.08	88	36	118.67	82.67	65	Casado	Biparental	Usted	Sí	Mas de $11000.00	Mas de $11000.00	4	Propia y está totalmente pagada	6	3	1	1	1	1	1	1	1	1	1	Sí	INGLES	Sí	CATOLICA	15	1	1
431	0	Incluido	2015-07-15						0	0	Ciudad de México	1993-06-01	22	1	Cuauhtémoc	63.3	1.57	25.81	81	31.33	92	60.67	66.67	Soltero	Biparental	Esposo (Padre)	Sí	$4401.00-$6600.00	$0.00	4	Propia y está totalmente pagada	3	2	1	1	1	1	1	0	1	1	1	No	NA	No	NA	6	0	1
432	0	Incluido	2017-07-07						0	0	Guanajuato	1997-02-01	20	1	Tlalpan	51.1	1.6	19.96	62	36.66	102.67	66	80	Soltero	Monoparental	Esposa (Madre)	Sí	Mas de $11000.00	$1.00 $2200.00	3	Propia y está totalmente pagada	7	3	1	1	1	1	1	1	1	1	1	Sí	INGLES	No	NA	12	1	1
433	0	Incluido	2015-07-16						0	0	Ciudad de México	1993-08-20	21	0	Iztacalco	63.4	1.73	21.26	80	36	106.67	70.67	61.67	Soltero	Biparental	Esposa (Madre)	No	NA	$0.00	5	Propia y está totalmente pagada	6	3	1	1	1	1	0	0	1	1	1	No	NA	No	NA	10	1	1
434	0	Incluido	2015-07-16						0	0	Ciudad de México	1994-02-22	21	1	Tláhuac	67.8	1.59	26.82	89	29.67	110.33	80.67	76	Soltero	Biparental	Esposo (Padre)	No	NA	$1.00 $2200.00	5	Rentada	4	2	1	1	1	1	0	0	1	1	1	No	NA	No	NA	10	1	1
435	0	Incluido	2015-07-16						0	0	Ciudad de México	1969-12-03	45	1	Xochimilco	52	1.47	24.2	80	33.33	103.33	70	66.67	Casado	Biparental	Esposo (Padre)	No	NA	$0.00	5	Propia y está totalmente pagada	3	2	1	1	1	1	1	1	1	1	1	No	NA	Sí	CATOLICA	5	0	1
436	0	Incluido	2015-07-16						0	0	Ciudad de México	1966-12-29	48	0	Benito Juárez	77.4	1.7	26.75	95	31.33	109.33	78	56	Casado	Biparental	Usted	Sí	$6601.00-$11000.00	$4401.00-$6600.00	4	Propia y está totalmente pagada	4	3	1	1	1	1	1	1	1	1	1	No	NA	Sí	CATOLICA	4	1	1
438	0	Incluido	2015-07-17						0	0	Ciudad de México	1978-09-03	36	1	Tlalpan	84.1	1.5	37.38	116	49.33	112.67	63.33	74.33	Soltero	Monoparental	Usted	Sí	$2201.00-$4400.00	$2201.00-$4400.00	10	Propia y está totalmente pagada	3	2	1	0	1	0	0	0	1	0	0	No	NA	No	NA	50	1	1
439	0	Incluido	2015-07-17						0	0	Estado de México	1979-01-19	36	0	Tlalpan	76.4	1.63	28.76	88	48	116.67	68.67	48.33	Union Libre	Reconstruida	Usted	Sí	Mas de $11000.00	$2201.00-$4400.00	6	Prestada	4	2	1	1	1	1	1	1	1	1	1	No	NA	No	NA	4	1	1
440	0	Incluido	2015-07-17						0	0	NACIDO EN EL EXTRANJERO	1992-12-23	22	0	Tlalpan	85.1	1.68	30.15	96	36.67	107.33	70.67	64.67	Soltero	Biparental	Esposa (Madre)	Sí	Mas de $11000.00	$4401.00-$6600.00	3	Propia y está totalmente pagada	7	3	1	1	1	1	0	1	1	1	1	Sí	INGLES	NA	NA	6	1	1
441	0	Incluido	2015-07-17						0	0	Ciudad de México	1968-10-01	46	0	Tlalpan	66.9	1.58	26.73	90	26.67	110	83.33	59.33	Casado	Biparental	Usted	Sí	$4401.00-$6600.00	$4401.00-$6600.00	4	Prestada	4	2	1	1	1	1	0	0	1	1	1	No	NA	Sí	CATOLICA	10	1	1
442	0	Incluido	2015-07-17						0	0	Puebla	1975-12-04	39	1	Tlalpan	72.4	1.59	28.75	100	34	101.33	67.33	72.67	Casado	Biparental	Esposo (Padre)	Sí	$2201.00-$4400.00	$0.00	5	Prestada	4	3	1	1	1	1	0	0	1	1	1	No	NA	No	NA	4	0	1
444	0	Incluido	2015-07-17						0	0	Ciudad de México	1994-03-14	21	0	Tlalpan	72.3	1.7	25.17	91	36.67	96	59.33	52.33	Soltero	Biparental	Otro	Sí	$6601.00-$11000.00	$2201.00-$4400.00	5	Propia y está totalmente pagada	5	2	1	1	1	1	0	1	1	1	1	No	NA	Sí	CATOLICA	9	1	1
445	0	Incluido	2015-07-17						0	0	Ciudad de México	1995-04-26	20	1	Coyoacán	61.5	1.63	23.23	72	28.67	94	65.33	55.66	Soltero	Biparental	Esposo (Padre)	Sí	$4401.00-$6600.00	$0.00	3	Rentada	3	2	1	1	1	1	1	1	1	1	1	Sí	INGLES	No	NA	10	1	1
446	0	Incluido	2015-07-20						0	0	Ciudad de México	1971-11-26	43	1	Venustiano Carranza	63	1.59	24.79	87	42.67	108	65.33	59.67	Soltero	Monoparental	Otro	Sí	$4401.00-$6600.00	$2201.00-$4400.00	5	Propia y está totalmente pagada	6	4	1	1	1	0	1	1	1	1	0	No	NA	Sí	CATOLICA	15	1	1
447	0	Incluido	2019-07-15						0	0	Ciudad de México	1999-05-12	20	0	Tlalpan	84.8	1.74	28.01	99.5	64	124.66	60.66	56	Soltero	Biparental	Esposo (Padre)	No	NA	$0.00	3	Propia y está totalmente pagada	4	2	1	1	1	1	0	1	1	1	1	No	NA	No	NA	10	1	1
448	0	Incluido	2015-07-20						0	0	Ciudad de México	1971-01-24	44	0	Álvaro Obregón	79.2	1.7	27.4	93	37.33	102.67	65.33	53	Casado	#N/A	#N/A	#N/A	#N/A	#N/A	#N/A	#N/A	#N/A	#N/A	#N/A	#N/A	#N/A	#N/A	#N/A	#N/A	#N/A	#N/A	#N/A	#N/A	#N/A	#N/A	#N/A	#N/A	#N/A	#N/A
449	0	Incluido	2015-07-20						0	0	Ciudad de México	1994-02-23	21	1	Álvaro Obregón	47.6	1.62	18.14	70	25.33	98.67	73.33	60.33	Soltero	Monoparental	Esposo (Padre)	No	NA	$0.00	4	Propia y está totalmente pagada	5	3	1	1	1	1	1	1	1	1	1	Sí	INGLES	No	NA	7	1	1
451	0	Incluido	2015-07-20						0	0	Ciudad de México	1968-09-07	46	1	Álvaro Obregón	60.3	1.56	24.68	81	43.33	104	60.67	51	Casado	#N/A	#N/A	#N/A	#N/A	#N/A	#N/A	#N/A	#N/A	#N/A	#N/A	#N/A	#N/A	#N/A	#N/A	#N/A	#N/A	#N/A	#N/A	#N/A	#N/A	#N/A	#N/A	#N/A	#N/A	#N/A
452	0	Incluido	2015-07-20						0	0	Ciudad de México	1973-09-14	41	1	Tlalpan	63.5	1.65	23.21	77	29.33	107.33	78	67.67	Union Libre	Reconstruida	Usted	Sí	$6601.00-$11000.00	$6601.00-$11000.00	4	Propia y está totalmente pagada	10	3	1	1	1	1	0	1	1	1	1	No	NA	Sí	CATOLICA	2	0	1
455	0	Incluido	2015-07-20						0	0	Ciudad de México	1980-07-01	35	0	Tláhuac	68.3	1.67	24.61	89	42	111.33	69.33	56	Casado	Biparental	Usted	Sí	Mas de $11000.00	Mas de $11000.00	2	Propia y está totalmente pagada	5	1	1	1	1	1	1	1	1	1	1	Sí	ITALIANO FRANCES INGLES	Sí	CATOLICA	12	1	1
456	0	Incluido	2015-07-20						0	0	Ciudad de México	1978-05-06	37	1	Tláhuac	50.9	1.54	21.43	75	37.33	100.67	63.33	54.33	Casado	Biparental	Esposo (Padre)	Sí	$6601.00-$11000.00	$2201.00-$4400.00	2	Propia y está totalmente pagada	4	1	1	1	1	0	1	1	1	1	0	No	NA	Sí	CATOLICA	5	1	1
457	0	Incluido	2015-07-21						0	0	Ciudad de México	1983-08-30	31	1	Iztapalapa	79.9	1.57	32.42	95	36.67	103.33	66.67	71.67	Casado	Biparental	Esposo (Padre)	Sí	$6601.00-$11000.00	$4401.00-$6600.00	4	Propia y está totalmente pagada	4	2	1	1	1	1	1	1	1	1	1	No	NA	Sí	CATOLICA	20	0	1
458	0	Incluido	2015-07-21						0	0	Veracruz de Ignacio de la Llave	1984-09-17	30	1	Tlalpan	58.1	1.55	24.06	78	26.67	92.67	66	66.33	Casado	#N/A	#N/A	#N/A	#N/A	#N/A	#N/A	#N/A	#N/A	#N/A	#N/A	#N/A	#N/A	#N/A	#N/A	#N/A	#N/A	#N/A	#N/A	#N/A	#N/A	#N/A	#N/A	#N/A	#N/A	#N/A
459	0	Incluido	2015-07-20						0	0	Ciudad de México	1992-01-04	23	1	Coyoacán	67.6	1.65	24.83	83	28.67	92	63.33	58.33	Soltero	Monoparental	Esposo (Padre)	No	NA	$2201.00-$4400.00	3	Rentada	6	2	1	1	1	1	1	0	1	1	1	Sí	INGLES	No	NA	20	1	1
460	0	Incluido	2019-07-25						0	0	Ciudad de México	1999-07-23	20	1	Cuauhtémoc	47	1.87	13.44	68	25.33	99.33	74	74	Soltero	Biparental	Esposo (Padre)	Sí	Hasta $2200.00	$0.00	6	Rentada	5	2	1	1	1	1	0	1	1	0	1	No	NA	Sí	CATOLICA	5	0	0
461	0	Incluido	2015-07-21						0	0	Ciudad de México	1970-06-07	45	1	Tlalpan	78.4	1.58	31.56	91	41.33	116.67	75.33	62.33	Casado	Biparental	Esposo (Padre)	Sí	$4401.00-$6600.00	$0.00	4	Rentada	3	2	1	1	1	1	1	1	1	1	1	No	NA	Sí	CATOLICA	10	1	1
462	0	Incluido	2015-07-21						0	0	Michoacán de Ocampo	1993-01-23	22	1	Tlalpan	52.4	1.58	20.99	74	33	96.33	63.33	59.33	Soltero	Biparental	Esposo (Padre)	Sí	$6601.00-$11000.00	$1.00 $2200.00	5	Propia y está totalmente pagada	12	3	1	1	1	1	0	1	1	1	1	Sí	INGLES	No	NA	9	1	1
463	0	Incluido	2015-07-21						0	0	Ciudad de México	1993-02-09	22	0	Xochimilco	80.6	1.75	26.23	87	33.33	107.33	74	66.33	Soltero	Biparental	Esposo (Padre)	Sí	Mas de $11000.00	$0.00	1	Prestada	4	3	1	1	1	1	1	1	1	1	1	Sí	INGLES	No	NA	10	1	1
464	0	Incluido	2015-07-21						0	0	Ciudad de México	1994-11-29	20	0	NA	75.2	1.83	22.53	88	33.33	102.67	69.33	75.67	Soltero	Biparental	Otro	No	NA	$2201.00-$4400.00	5	Propia y está totalmente pagada	6	3	1	1	1	1	0	0	1	1	1	No	NA	No	NA	20	1	1
465	0	Incluido	2015-07-22						0	0	Oaxaca	1969-09-17	45	0	Xochimilco	101.7	1.7	35.19	112	32.67	100.67	68	68	Casado	Biparental	Usted	Sí	Mas de $11000.00	Mas de $11000.00	5	Propia y está totalmente pagada	8	4	1	1	1	1	1	1	1	1	1	Sí	INGLES	No	NA	10	1	1
468	0	Incluido	2015-07-27						0	0	Ciudad de México	1991-11-28	23	1	Xochimilco	53.1	1.48	24.11	79	30.67	90.67	60	79.67	Soltero	#N/A	#N/A	#N/A	#N/A	#N/A	#N/A	#N/A	#N/A	#N/A	#N/A	#N/A	#N/A	#N/A	#N/A	#N/A	#N/A	#N/A	#N/A	#N/A	#N/A	#N/A	#N/A	#N/A	#N/A	#N/A
469	0	Incluido	2015-07-27						0	0	Ciudad de México	1993-02-02	22	1	Xochimilco	53	1.59	20.96	72	32.67	110.67	78	76	Soltero	Biparental	Usted	Sí	Mas de $11000.00	$0.00	3	Rentada	5	3	1	1	1	1	0	0	1	1	1	Sí	INGLES Y PORTUGUES	No	NA	15	1	1
470	0	Incluido	2015-07-27						0	0	Ciudad de México	1992-06-26	23	1	Xochimilco	67.7	1.65	24.87	95	38.67	88	49.33	62.67	Soltero	#N/A	#N/A	#N/A	#N/A	#N/A	#N/A	#N/A	#N/A	#N/A	#N/A	#N/A	#N/A	#N/A	#N/A	#N/A	#N/A	#N/A	#N/A	#N/A	#N/A	#N/A	#N/A	#N/A	#N/A	#N/A
471	0	Incluido	2015-07-27						0	0	Ciudad de México	1986-11-04	28	0	Gustavo A. Madero	60	1.58	24.03	78	39.33	117.33	78	66.33	Soltero	#N/A	#N/A	#N/A	#N/A	#N/A	#N/A	#N/A	#N/A	#N/A	#N/A	#N/A	#N/A	#N/A	#N/A	#N/A	#N/A	#N/A	#N/A	#N/A	#N/A	#N/A	#N/A	#N/A	#N/A	#N/A
472	0	Incluido	2015-07-27						0	0	Ciudad de México	1991-01-21	24	0	Gustavo A. Madero	60.9	1.69	21.32	79	36.67	102	65.33	74.33	Soltero	#N/A	#N/A	#N/A	#N/A	#N/A	#N/A	#N/A	#N/A	#N/A	#N/A	#N/A	#N/A	#N/A	#N/A	#N/A	#N/A	#N/A	#N/A	#N/A	#N/A	#N/A	#N/A	#N/A	#N/A	#N/A
473	0	Incluido	2017-07-19						0	0	Nayarit	1995-10-05	21	1	Álvaro Obregón	42.1	1.57	17.08	64.5	29.33	103.33	74	71.33	Soltero	Monoparental	Esposa (Madre)	Sí	Mas de $11000.00	$0.00	2	Propia y está totalmente pagada	5	2	1	1	1	1	1	1	1	1	1	Sí	INGLÉS Y FRANCES	No	NA	1	0	1
474	0	Incluido	2015-07-31						0	0	Ciudad de México	1971-09-23	43	1	Iztacalco	67	1.66	24.31	84	27.33	106	78.67	73.33	Casado	Biparental	Esposo (Padre)	Sí	$6601.00-$11000.00	$4401.00-$6600.00	4	Propia pero aún la está pagando	6	2	1	1	1	1	1	1	1	1	1	No	NA	Sí	CATOLICA	20	0	1
475	0	Incluido	2015-07-31						0	0	Ciudad de México	1968-11-17	46	0	Iztacalco	99.4	1.75	32.64	109	46.67	117.33	70.67	54	Casado	Biparental	Usted	Sí	Mas de $11000.00	Mas de $11000.00	5	Propia y está totalmente pagada	6	2	1	1	1	1	1	1	1	1	1	No	NA	No	NA	30	1	1
477	0	Incluido	2015-07-31						0	0	Ciudad de México	1992-11-06	22	0	Milpa Alta	86.8	1.77	27.71	98	36.67	104.67	68	51.33	Soltero	Monoparental	Esposo (Padre)	Sí	Mas de $11000.00	$1.00 $2200.00	5	Propia y está totalmente pagada	4	2	1	1	1	1	1	1	1	1	1	No	NA	No	NA	10	1	1
478	0	Incluido	2015-07-31						0	0	Ciudad de México	1990-10-30	24	1	Milpa Alta	67.5	1.64	25.1	88	36.67	109.33	72.67	62.67	Soltero	Monoparental	Esposo (Padre)	No	NA	$2201.00-$4400.00	5	Propia y está totalmente pagada	4	3	1	1	1	1	1	1	1	1	1	No	NA	Sí	CATOLICA	10	1	1
479	0	Incluido	2017-04-09						0	0	Ciudad de México	1997-04-28	19	0	Coyoacán	110.3	1.8	32.75	113	56.66	128	71.3333	67.6667	Soltero	Monoparental	Esposo (Padre)	Sí	$6601.00-$11000.00	$1.00 $2200.00	5	Propia y está totalmente pagada	3	1	1	1	1	1	0	1	1	1	1	No	NA	No	NA	20	1	1
480	0	Incluido	2015-07-31						0	0	Ciudad de México	1989-11-01	25	1	Coyoacán	73.3	1.62	27.86	103	38.67	100	61.33	70.33	Soltero	#N/A	#N/A	#N/A	#N/A	#N/A	#N/A	#N/A	#N/A	#N/A	#N/A	#N/A	#N/A	#N/A	#N/A	#N/A	#N/A	#N/A	#N/A	#N/A	#N/A	#N/A	#N/A	#N/A	#N/A	#N/A
481	0	Incluido	2015-07-31						0	0	Ciudad de México	1988-11-16	26	0	Miguel Hidalgo	93	1.73	30.97	104	36	110.67	74.67	62.67	Soltero	#N/A	#N/A	#N/A	#N/A	#N/A	#N/A	#N/A	#N/A	#N/A	#N/A	#N/A	#N/A	#N/A	#N/A	#N/A	#N/A	#N/A	#N/A	#N/A	#N/A	#N/A	#N/A	#N/A	#N/A	#N/A
482	0	Incluido	2015-03-08						0	0	Aguascalientes	1965-09-14	49	1	Álvaro Obregón	59.2	1.53	25.26	87	49.33	116.67	67.33	61	Casado	#N/A	#N/A	#N/A	#N/A	#N/A	#N/A	#N/A	#N/A	#N/A	#N/A	#N/A	#N/A	#N/A	#N/A	#N/A	#N/A	#N/A	#N/A	#N/A	#N/A	#N/A	#N/A	#N/A	#N/A	#N/A
484	0	Incluido	2015-03-08						0	0	Ciudad de México	1971-03-28	43	1	Iztapalapa	63.6	1.6	24.94	95	39.33	117.33	78	62.33	Casado	#N/A	#N/A	#N/A	#N/A	#N/A	#N/A	#N/A	#N/A	#N/A	#N/A	#N/A	#N/A	#N/A	#N/A	#N/A	#N/A	#N/A	#N/A	#N/A	#N/A	#N/A	#N/A	#N/A	#N/A	#N/A
485	0	Incluido	2015-03-08						0	0	Ciudad de México	1970-10-02	44	0	Iztapalapa	87.8	1.74	28.9	100	42	121.33	79.33	54.33	Soltero	Monoparental	Otro	Sí	Mas de $11000.00	Mas de $11000.00	3	Propia y está totalmente pagada	6	2	1	1	1	1	1	1	1	1	1	No	NA	No	NA	15	1	1
487	0	Incluido	2015-05-08						0	0	Ciudad de México	1965-06-14	49	1	Iztacalco	64.2	1.6	25.2	95	34.67	116.67	82	68.67	Casado	#N/A	#N/A	#N/A	#N/A	#N/A	#N/A	#N/A	#N/A	#N/A	#N/A	#N/A	#N/A	#N/A	#N/A	#N/A	#N/A	#N/A	#N/A	#N/A	#N/A	#N/A	#N/A	#N/A	#N/A	#N/A
488	0	Incluido	2015-07-08						0	0	Ciudad de México	1973-10-24	41	1	Tlalpan	74.3	1.68	26.39	97	31.33	92.67	61.33	75	Casado	Biparental	Usted	Sí	Mas de $11000.00	Mas de $11000.00	4	Rentada	5	2	1	1	1	1	0	1	1	1	1	No	NA	Sí	NA	7	1	1
489	0	Incluido	2015-07-08						0	0	Tamaulipas	1991-04-04	24	0	Coyoacán	53.9	1.68	19.01	71	39.33	102.67	63.33	71	Soltero	Biparental	Usted	Sí	Mas de $11000.00	Mas de $11000.00	1	Rentada	2	1	1	1	0	1	0	0	0	0	1	Sí	INGLES	Sí	NA	3	1	1
490	0	Incluido	2015-10-08						0	0	Ciudad de México	1982-11-30	32	0	Tlalpan	64.8	1.65	23.8	84	18.67	88	69.33	58.33	Soltero	Biparental	Esposo (Padre)	No	NA	$1.00 $2200.00	3	Propia y está totalmente pagada	4	2	1	1	1	0	1	0	1	1	1	No	NA	Sí	CATOLICA	2	0	1
491	0	Incluido	2015-10-08						0	0	Ciudad de México	1966-04-15	49	0	La Magdalena Contreras	84.7	1.65	31.07	110	38.33	122.33	84	53.67	Casado	Monoparental	Usted	Sí	Mas de $11000.00	Mas de $11000.00	2	Propia y está totalmente pagada	5	2	1	1	1	1	1	1	1	1	1	No	NA	No	NA	8	1	1
493	0	Incluido	2015-11-08						0	0	Ciudad de México	1981-01-19	34	0	Coyoacán	95.5	1.79	29.97	96	46.67	120	73.33	53.67	Casado	Monoparental	Usted	Sí	Mas de $11000.00	Mas de $11000.00	1	Propia y está totalmente pagada	5	2	1	1	1	1	1	1	1	1	1	No	NA	No	NA	30	0	1
494	0	Incluido	2015-12-08						0	0	Ciudad de México	1990-02-27	25	1	Xochimilco	67.3	1.64	25.02	77	17.33	96	78.67	56.33	Soltero	Biparental	Esposo (Padre)	No	NA	$0.00	3	Propia y está totalmente pagada	7	3	1	1	1	1	1	1	1	1	1	Sí	INGLES	No	NA	10	1	1
495	0	Incluido	2015-12-08						0	0	Ciudad de México	1966-07-01	49	0	Iztapalapa	66	1.65	24.24	86	37.33	104.67	67.33	58.67	Union Libre	Reconstruida	Usted	Sí	Mas de $11000.00	Mas de $11000.00	3	Propia y está totalmente pagada	5	2	1	1	1	1	1	0	1	1	1	No	NA	No	NA	15	1	1
496	0	Incluido	2015-12-08						0	0	Ciudad de México	1969-04-10	46	1	Tlalpan	59	1.5	26.22	82	38.67	96	57.33	60	Union Libre	Reconstruida	Usted	Sí	Mas de $11000.00	$6601.00-$11000.00	3	Prestada	5	2	1	1	1	0	1	1	1	1	1	No	NA	Sí	CATOLICA	2	0	1
497	0	Incluido	2015-12-08						0	0	Ciudad de México	1974-04-05	41	0	Álvaro Obregón	96.7	1.69	33.86	111	39.33	117.33	78	57.33	Casado	Biparental	Otro	Sí	$6601.00-$11000.00	$6601.00-$11000.00	4	Propia y está totalmente pagada	6	3	1	1	1	1	1	1	1	1	1	No	NA	Sí	CATOLICA	12	1	1
498	0	Incluido	2015-12-08						0	0	Ciudad de México	1986-05-26	29	1	Coyoacán	53.9	1.66	19.68	67	33.33	92.67	59.33	66.67	Soltero	Biparental	Esposa (Madre)	No	NA	$0.00	2	Propia y está totalmente pagada	4	2	1	1	1	1	1	0	1	1	1	Sí	INGLES	Sí	CATOLICA	30	1	1
499	0	Incluido	2015-08-13						0	0	Ciudad de México	1965-12-13	49	0	Benito Juárez	64	1.73	21.38	92	26.67	106.67	80	58	Casado	Reconstruida	Usted	Sí	$6601.00-$11000.00	$6601.00-$11000.00	2	Rentada	5	2	1	1	1	1	1	0	1	1	1	Sí	INGLES	Sí	CATOLICA	5	1	1
500	0	Incluido	2015-08-13						0	0	Ciudad de México	1970-07-05	45	0	Iztacalco	83.3	1.68	29.51	100	40.67	118	77.33	65	Soltero	Monoparental	Usted	Sí	Mas de $11000.00	Mas de $11000.00	4	Propia y está totalmente pagada	3	2	1	1	1	1	1	1	1	1	1	No	NA	No	NA	3	0	1
502	0	Incluido	2015-08-14						0	0	Veracruz de Ignacio de la Llave	1967-07-23	48	1	Miguel Hidalgo	67.1	1.62	25.57	88	32.67	100	67.33	66	Casado	Biparental	Esposo (Padre)	Sí	$4401.00-$6600.00	$0.00	3	Propia y está totalmente pagada	3	2	1	1	1	0	0	0	1	1	1	No	NA	Sí	CATOLICA	5	1	1
503	0	Incluido	2015-08-14						0	0	Estado de México	1978-11-09	36	1	Gustavo A. Madero	65.2	1.65	23.95	85	36.67	104	67.33	73	Union Libre	Monoparental	Usted	Sí	$2201.00-$4400.00	$2201.00-$4400.00	1	Propia y está totalmente pagada	3	1	1	1	1	1	1	0	1	1	1	No	NA	No	NA	7	1	0
504	0	Incluido	2015-08-14						0	0	Ciudad de México	1971-12-04	43	1	Cuauhtémoc	78	1.64	29	94	29.33	98.67	69.33	61.33	Union Libre	Reconstruida	Esposo (Padre)	Sí	$6601.00-$11000.00	$0.00	2	Propia y está totalmente pagada	6	3	1	1	1	1	1	1	1	1	1	Sí	INGLES	Sí	CATOLICA	20	1	1
505	0	Incluido	2015-08-14						0	0	Ciudad de México	1979-10-28	35	1	Iztapalapa	80	1.63	30.11	93	34	102.67	68.67	77.67	Soltero	Monoparental	Usted	Sí	$2201.00-$4400.00	$2201.00-$4400.00	2	Rentada	5	2	1	1	1	0	1	0	1	1	1	Sí	INGLES	No	NA	6	1	1
506	0	Incluido	2015-08-14						0	0	Ciudad de México	1986-07-02	29	1	Tlalpan	75	1.56	30.82	100	45.33	110.67	65.33	62.33	Casado	Monoparental	Esposa (Madre)	Sí	$4401.00-$6600.00	$1.00 $2200.00	5	Propia y está totalmente pagada	5	3	1	1	1	0	0	0	1	0	1	No	NA	No	NA	7	1	1
509	0	Incluido	2015-08-17						0	0	Ciudad de México	1970-12-30	44	1	Coyoacán	53	1.57	21.5	80	17.33	107.33	90	62.33	Casado	Biparental	Esposo (Padre)	No	NA	$4401.00-$6600.00	3	Propia y está totalmente pagada	6	3	1	1	1	1	1	1	1	1	1	Sí	ALEMAN	No	NA	12	0	1
511	0	Incluido	2015-08-17						0	0	Ciudad de México	1984-05-06	31	1	Coyoacán	76.5	1.55	31.84	105	28.67	102	73.33	64.67	Soltero	Biparental	Esposo (Padre)	Sí	$6601.00-$11000.00	$2201.00-$4400.00	5	Propia y está totalmente pagada	4	2	1	1	1	1	0	1	1	1	1	No	NA	No	NA	5	0	1
513	0	Incluido	2015-08-17						0	0	Ciudad de México	1977-06-30	38	1	Coyoacán	81	1.56	33.28	102	31.33	102	70.67	67	Union Libre	Biparental	Esposo (Padre)	Sí	$6601.00-$11000.00	$6601.00-$11000.00	6	Propia y está totalmente pagada	5	3	1	1	1	1	0	1	1	1	1	Sí	INGLES	Sí	CATOLICA	4	0	1
515	0	Incluido	2015-08-17						0	0	Ciudad de México	1975-08-22	39	1	Coyoacán	47.3	1.48	21.59	61	23.33	90.67	67.33	62.33	Union Libre	Biparental	Otro	No	NA	Mas de $11000.00	3	Propia y está totalmente pagada	10	3	1	1	1	1	1	1	1	1	1	No	NA	Sí	CATOLICA	50	1	1
516	0	Incluido	2015-08-18						0	0	Ciudad de México	1968-06-06	47	1	Tlalpan	69	1.68	24.45	81	25.33	82	56.67	69.67	Casado	Reconstruida	Usted	No	NA	$2201.00-$4400.00	4	Propia y está totalmente pagada	5	4	1	1	1	1	0	0	1	1	1	No	NA	No	NA	5	1	1
517	0	Incluido	2015-08-18						0	0	Ciudad de México	1977-11-29	37	1	La Magdalena Contreras	78.6	1.65	28.87	97	28.67	104	75.33	62.33	Casado	Biparental	Esposo (Padre)	Sí	$6601.00-$11000.00	$2201.00-$4400.00	4	Propia pero aún la está pagando	5	2	1	1	1	0	0	1	1	1	1	No	NA	NA	NA	8	1	1
518	0	Incluido	2015-08-18						0	0	Ciudad de México	1971-01-07	44	0	Coyoacán	64.5	1.71	22.06	78	35.33	110.67	75.33	58	Casado	Biparental	Usted	Sí	$4401.00-$6600.00	$4401.00-$6600.00	2	Propia y está totalmente pagada	2	1	1	1	1	0	0	1	1	0	0	No	NA	Sí	CATOLICA	10	1	1
519	0	Incluido	2015-08-19						0	0	Ciudad de México	1978-01-21	37	1	La Magdalena Contreras	54.9	1.5	24.4	88	34.67	121.33	86.67	60	Soltero	Reconstruida	Usted	Sí	$4401.00-$6600.00	$4401.00-$6600.00	6	Prestada	6	4	1	1	1	0	1	0	1	1	1	No	NA	Sí	CATOLICA	10	0	1
520	0	Incluido	2015-08-19						0	0	Ciudad de México	1976-11-03	38	1	Xochimilco	65	1.58	26.04	80	32.67	101.33	68.67	62	Union Libre	Monoparental	Otro	Sí	Mas de $11000.00	$6601.00-$11000.00	3	Rentada	4	1	1	1	1	1	0	0	1	1	1	No	NA	Sí	CATOLICA	8	1	1
521	0	Incluido	2015-08-19						0	0	Ciudad de México	1970-05-19	45	0	Iztapalapa	85.3	1.64	31.6	106	42	122	80	64	Casado	Biparental	Usted	No	NA	Mas de $11000.00	4	Propia y está totalmente pagada	7	3	1	1	1	1	0	0	1	1	1	No	NA	No	NA	20	1	1
522	0	Incluido	2015-08-20						0	0	Ciudad de México	1992-06-17	23	0	Iztapalapa	61	1.72	20.62	77	32	118.67	86.67	61	Soltero	Monoparental	Esposa (Madre)	No	NA	$2201.00-$4400.00	5	Propia y está totalmente pagada	6	4	1	1	1	1	1	1	1	1	1	Sí	INGLES	No	NA	10	1	1
523	0	Incluido	2015-08-20						0	0	Ciudad de México	1982-08-30	32	0	Tlalpan	82	1.83	24.49	81	34	98.67	64.67	58	Soltero	Monoparental	Usted	Sí	Mas de $11000.00	Mas de $11000.00	1	Rentada	2	1	1	1	0	1	0	0	1	1	1	Sí	INGLES	No	NA	1	1	0
524	0	Incluido	2015-08-20						0	0	Ciudad de México	1992-03-25	23	0	Coyoacán	89.2	1.88	25.24	92	24.67	110.67	86	66	Soltero	Biparental	Esposo (Padre)	Sí	$4401.00-$6600.00	$0.00	4	Propia y está totalmente pagada	4	3	1	1	1	1	0	0	1	1	1	No	NA	Sí	CATOLICA	6	1	1
527	0	Incluido	2015-08-21						0	0	Ciudad de México	1970-06-07	45	0	Tlalpan	73	1.67	26.18	92	30.67	96	65.33	73	Casado	Biparental	Usted	Sí	$6601.00-$11000.00	$6601.00-$11000.00	3	Prestada	4	1	1	1	1	1	1	0	1	1	1	Sí	INGLES	Sí	CATOLICA	8	1	1
529	0	Incluido	2015-08-24						0	0	Ciudad de México	1987-09-11	27	1	Tlalpan	56.2	1.55	23.39	80	28.67	88	59.33	61.33	Soltero	Biparental	Otro	Sí	$2201.00-$4400.00	$2201.00-$4400.00	2	Prestada	4	1	1	1	0	0	1	0	1	1	1	No	NA	Sí	CATOLICA	5	0	1
530	0	Incluido	2015-08-24						0	0	Ciudad de México	1983-11-26	31	0	Xochimilco	76.5	1.7	26.47	87	50.67	120	69.33	47.67	Casado	Biparental	Otro	Sí	$6601.00-$11000.00	$6601.00-$11000.00	2	Propia y está totalmente pagada	4	1	1	1	1	0	1	1	1	1	1	Sí	INGLES	Sí	CATOLICA	3	1	1
531	0	Incluido	2015-08-24						0	0	Ciudad de México	1974-04-13	41	1	Iztapalapa	79	1.55	32.88	101	42	103.33	61.33	69.33	Casado	Biparental	Otro	Sí	Mas de $11000.00	$6601.00-$11000.00	4	Propia y está totalmente pagada	5	2	1	1	1	1	1	1	1	1	1	No	NA	Sí	CATOLICA	10	0	1
532	0	Incluido	2015-08-24						0	0	Ciudad de México	1976-01-26	39	0	Iztapalapa	82	1.72	27.72	94	33.33	113.33	80	70.33	Casado	Biparental	Usted	Sí	Mas de $11000.00	Mas de $11000.00	4	Propia y está totalmente pagada	4	2	1	1	1	1	1	1	1	1	1	No	NA	No	NA	20	0	1
533	0	Incluido	2015-08-24						0	0	Ciudad de México	1970-03-30	45	1	Tlalpan	92	1.58	36.85	111	34	110.67	76.67	63.67	Casado	Biparental	Esposa (Madre)	Sí	$4401.00-$6600.00	$1.00 $2200.00	3	Prestada	3	2	1	1	1	1	0	0	1	1	1	No	NA	Sí	CRISTIANA	7	1	1
534	0	Incluido	2015-08-24						0	0	Ciudad de México	1968-02-08	47	1	Iztapalapa	73.2	1.55	30.47	92	34.67	96.67	62	60.33	Casado	Biparental	Usted	Sí	Mas de $11000.00	Mas de $11000.00	1	Propia y está totalmente pagada	3	1	1	1	1	1	1	1	1	1	1	No	NA	Sí	CATOLICA	10	0	1
535	0	Incluido	2015-08-25						0	0	Ciudad de México	1987-05-05	28	1	Álvaro Obregón	69.1	1.48	31.55	103	35.33	117.33	82	80.67	Union Libre	Reconstruida	Usted	Sí	$4401.00-$6600.00	$4401.00-$6600.00	6	Propia y está totalmente pagada	4	2	1	1	1	1	1	1	1	1	1	No	NA	No	NA	7	1	1
537	0	Incluido	2015-08-26						0	0	Ciudad de México	1993-02-19	22	1	Tlalpan	57.3	1.5	25.47	76	41.33	119.33	78	64	Soltero	Monoparental	Esposo (Padre)	Sí	$4401.00-$6600.00	$1.00 $2200.00	2	Propia pero aún la está pagando	3	2	1	1	1	0	1	0	1	1	1	Sí	INGLES	No	NA	9	1	1
538	0	Incluido	2015-08-26						0	0	Ciudad de México	1976-03-18	39	1	Tlalpan	52	1.53	22.21	70	33.33	87.33	54	56	Casado	Biparental	Esposo (Padre)	Sí	$6601.00-$11000.00	$2201.00-$4400.00	8	Propia y está totalmente pagada	12	7	1	1	1	1	1	1	1	1	1	No	NA	Sí	CATOLICA	30	1	1
539	0	Incluido	2015-08-27						0	0	Estado de México	1971-09-16	43	1	Álvaro Obregón	62	1.57	25.15	78	20.67	94.67	74	60.67	Casado	Biparental	Esposa (Madre)	Sí	Mas de $11000.00	$6601.00-$11000.00	9	Propia pero aún la está pagando	NA	NA	0	0	0	0	0	0	0	0	0	NA	NA	NA	NA	NA	1	1
541	0	Incluido	2015-08-27						0	0	Ciudad de México	1994-11-17	20	0	Álvaro Obregón	60.8	1.69	21.29	79	34.67	105.33	70.67	72	Soltero	#N/A	#N/A	#N/A	#N/A	#N/A	#N/A	#N/A	#N/A	#N/A	#N/A	#N/A	#N/A	#N/A	#N/A	#N/A	#N/A	#N/A	#N/A	#N/A	#N/A	#N/A	#N/A	#N/A	#N/A	#N/A
543	0	Incluido	2015-01-09						0	0	Ciudad de México	1984-07-12	30	1	Xochimilco	55.5	1.56	22.81	76	33.33	100.67	67.33	61.67	Union Libre	#N/A	#N/A	#N/A	#N/A	#N/A	#N/A	#N/A	#N/A	#N/A	#N/A	#N/A	#N/A	#N/A	#N/A	#N/A	#N/A	#N/A	#N/A	#N/A	#N/A	#N/A	#N/A	#N/A	#N/A	#N/A
544	0	Incluido	2015-08-27						0	0	Ciudad de México	1972-04-24	43	1	Coyoacán	59	1.52	25.54	73	36	90.67	54.67	63.33	Soltero	Biparental	Usted	Sí	$6601.00-$11000.00	$6601.00-$11000.00	1	Propia pero aún la está pagando	4	1	1	1	1	1	0	1	1	1	1	No	NA	No	NA	3	0	1
546	0	Incluido	2015-08-28						0	0	Hidalgo	1970-02-14	45	1	Benito Juárez	60.4	1.63	22.73	82	32.67	111.33	78.67	54	Casado	#N/A	#N/A	#N/A	#N/A	#N/A	#N/A	#N/A	#N/A	#N/A	#N/A	#N/A	#N/A	#N/A	#N/A	#N/A	#N/A	#N/A	#N/A	#N/A	#N/A	#N/A	#N/A	#N/A	#N/A	#N/A
548	0	Incluido	2015-08-31						0	0	Ciudad de México	1969-11-13	45	1	Coyoacán	68.3	1.6	26.68	92	21.33	91.33	70	73	Union Libre	Biparental	Esposo (Padre)	Sí	$4401.00-$6600.00	$0.00	3	Prestada	2	1	0	1	1	0	0	0	1	1	0	No	NA	Sí	CATOLICA	11	0	1
549	0	Incluido	2015-08-31						0	0	Ciudad de México	1973-08-27	42	1	Tlalpan	90.4	1.57	36.67	115	55.33	125.33	70	66.33	Casado	Biparental	Usted	Sí	$4401.00-$6600.00	$6601.00-$11000.00	6	Propia pero aún la está pagando	8	NA	0	0	0	0	0	0	0	0	0	NA	NA	NA	NA	NA	1	1
550	0	Incluido	2015-08-31						0	0	Ciudad de México	1988-04-14	27	0	Xochimilco	81.1	1.8	24.95	95	42.67	120	77.33	55.67	Soltero	Biparental	Esposa (Madre)	Sí	$2201.00-$4400.00	$0.00	3	Propia y está totalmente pagada	4	2	1	1	1	1	0	0	1	1	1	No	NA	No	NA	8	1	1
551	0	Incluido	2015-08-31						0	0	Ciudad de México	1993-06-25	22	0	Tláhuac	71	1.78	22.54	77	30.67	94.67	64	65	Soltero	Biparental	Esposo (Padre)	Sí	$2201.00-$4400.00	$0.00	3	Propia y está totalmente pagada	4	2	1	1	1	1	0	0	1	1	1	No	NA	No	NA	9	0	1
552	0	Incluido	2015-08-31						0	0	Ciudad de México	1987-09-05	27	1	Tlalpan	57	1.58	22.98	78	25.33	86.67	61.33	71.67	Soltero	Biparental	Esposo (Padre)	Sí	$6601.00-$11000.00	$4401.00-$6600.00	4	Rentada	6	3	1	1	1	1	1	1	1	1	1	No	NA	Sí	CATOLICA	15	0	1
553	0	Incluido	2015-08-31						0	0	Estado de México	1989-01-16	26	1	Iztapalapa	75.3	1.66	27.49	90	48	118	70	56.67	Soltero	Biparental	Otro	No	NA	$0.00	5	Propia y está totalmente pagada	4	3	1	1	1	1	1	0	1	1	1	No	NA	No	NA	3	1	1
554	0	Incluido	2015-08-31						0	0	Ciudad de México	1965-09-14	49	1	Tlalpan	66.1	1.64	24.58	81	36.67	97.33	60.67	59	Casado	Biparental	Esposo (Padre)	Sí	Mas de $11000.00	$4401.00-$6600.00	3	Propia y está totalmente pagada	5	2	1	1	1	1	1	0	1	1	1	No	NA	Sí	CATOLICA	5	0	1
555	0	Incluido	2015-08-31						0	0	Ciudad de México	1983-02-05	32	0	Xochimilco	86	1.82	25.96	96	40	108	68	58.33	Casado	Biparental	Esposo (Padre)	Sí	Mas de $11000.00	Mas de $11000.00	3	Propia y está totalmente pagada	3	1	1	1	1	1	1	1	1	1	1	No	NA	No	NA	3	1	1
556	0	Incluido	2015-01-09						0	0	Ciudad de México	1973-10-16	41	1	La Magdalena Contreras	62.5	1.56	25.85	94	21.33	92.67	71.33	69.33	Union Libre	Biparental	Usted	No	NA	NA	NA	Otra situación	NA	NA	1	1	1	1	0	0	1	1	1	No	NA	Sí	CRISTIANA	NA	1	1
557	0	Incluido	2015-01-09						0	0	Ciudad de México	1965-12-09	49	1	Tlalpan	74.7	1.59	29.62	95	38	104.67	66.67	67.67	Casado	Monoparental	Usted	Sí	$4401.00-$6600.00	$4401.00-$6600.00	4	Propia y está totalmente pagada	2	1	1	1	1	0	1	0	1	1	1	No	NA	Sí	CRISTIANA	1	1	1
558	0	Incluido	2015-01-09						0	0	Ciudad de México	1973-04-19	41	1	Tlalpan	84.7	1.63	31.96	99	31.33	104.67	73.33	62.67	Casado	Monoparental	Esposo (Padre)	No	NA	$0.00	5	Prestada	4	2	1	1	1	1	1	1	1	1	1	No	NA	Sí	CATOLICA	4	1	1
561	0	Incluido	2015-02-09						0	0	Oaxaca	1970-06-16	44	1	Tlalpan	57	1.46	26.74	85	27.33	93.33	66	72.33	Casado	Biparental	Esposo (Padre)	Sí	$6601.00-$11000.00	$6601.00-$11000.00	3	Rentada	6	2	1	1	1	1	1	1	1	1	1	No	NA	Sí	CATOLICA	10	0	1
562	0	Incluido	2015-02-09						0	0	Ciudad de México	1975-10-02	39	1	Iztapalapa	61.4	1.55	25.56	81	31.33	98	66.67	58	Casado	Biparental	Esposo (Padre)	Sí	$6601.00-$11000.00	$2201.00-$4400.00	4	Propia y está totalmente pagada	5	2	1	1	1	1	1	1	1	1	1	No	NA	Sí	CRISTIANA	20	1	1
563	0	Incluido	2015-02-09						0	0	Ciudad de México	1965-11-06	49	1	Miguel Hidalgo	56	1.46	26.27	81	37.33	95.33	58	55	Casado	Biparental	Esposo (Padre)	Sí	Mas de $11000.00	$0.00	3	Rentada	4	1	1	1	1	1	1	1	1	1	1	Sí	INGLES	No	NA	20	1	1
564	0	Incluido	2015-03-09						0	0	Oaxaca	1970-11-19	44	1	La Magdalena Contreras	78.1	1.56	32.09	97	39.33	120.67	81.33	69.67	Casado	#N/A	#N/A	#N/A	#N/A	#N/A	#N/A	#N/A	#N/A	#N/A	#N/A	#N/A	#N/A	#N/A	#N/A	#N/A	#N/A	#N/A	#N/A	#N/A	#N/A	#N/A	#N/A	#N/A	#N/A	#N/A
565	0	Incluido	2015-03-09						0	0	Ciudad de México	1975-02-10	40	1	Tlalpan	74.4	1.62	28.35	94	35.33	108.67	73.33	60	Casado	#N/A	#N/A	#N/A	#N/A	#N/A	#N/A	#N/A	#N/A	#N/A	#N/A	#N/A	#N/A	#N/A	#N/A	#N/A	#N/A	#N/A	#N/A	#N/A	#N/A	#N/A	#N/A	#N/A	#N/A	#N/A
566	0	Incluido	2015-03-09						0	0	Ciudad de México	1990-04-01	24	1	Tlalpan	63	1.56	25.89	91	28.67	94	65.33	68.67	Soltero	#N/A	#N/A	#N/A	#N/A	#N/A	#N/A	#N/A	#N/A	#N/A	#N/A	#N/A	#N/A	#N/A	#N/A	#N/A	#N/A	#N/A	#N/A	#N/A	#N/A	#N/A	#N/A	#N/A	#N/A	#N/A
568	0	Incluido	2015-03-09						0	0	Ciudad de México	1966-02-12	49	1	Xochimilco	69.8	1.6	27.27	101	40.67	120.67	80	57.33	Casado	Biparental	Esposo (Padre)	Sí	Mas de $11000.00	Mas de $11000.00	4	Propia y está totalmente pagada	6	3	1	1	1	1	1	1	1	1	1	No	NA	Sí	CATOLICA	10	1	1
569	0	Incluido	2015-03-09						0	0	Ciudad de México	1993-06-19	21	1	Xochimilco	55.6	1.59	21.99	76	25.33	86	60.67	62.67	Soltero	Biparental	Esposo (Padre)	No	NA	$1.00 $2200.00	4	Propia y está totalmente pagada	4	2	1	1	1	1	0	1	1	1	1	Sí	INGLES	No	NA	4	0	1
570	0	Incluido	2015-04-09						0	0	Ciudad de México	1990-03-29	25	0	Xochimilco	73.4	1.68	26.01	86	33.33	111.33	78	68	Soltero	Biparental	Usted	No	NA	$2201.00-$4400.00	5	Propia y está totalmente pagada	8	4	1	1	1	1	1	0	1	1	1	Sí	INGLES	No	NA	50	1	1
571	0	Incluido	2015-04-09						0	0	Ciudad de México	1995-04-13	19	1	Xochimilco	56.6	1.61	21.84	74	25.33	102.67	77.33	58.33	Soltero	Biparental	Otro	Sí	$4401.00-$6600.00	$1.00 $2200.00	3	Propia y está totalmente pagada	7	3	1	1	1	1	0	1	1	1	1	No	NA	No	NA	4	0	1
572	0	Incluido	2015-04-09						0	0	Ciudad de México	1973-02-04	42	0	Tlalpan	73	1.67	26.18	86	40	114	74	75	Casado	Biparental	Esposa (Madre)	Sí	$4401.00-$6600.00	$1.00 $2200.00	7	Propia y está totalmente pagada	9	7	1	1	1	1	0	1	1	1	1	Sí	INGLES	No	NA	NA	1	1
574	0	Incluido	2015-04-09						0	0	Ciudad de México	1967-01-29	48	1	Tlalpan	60.5	1.5	26.89	84	50	124.67	74.67	70	Casado	Biparental	Esposo (Padre)	Sí	$4401.00-$6600.00	$0.00	3	Propia y está totalmente pagada	6	2	1	1	1	1	0	1	1	1	1	No	NA	Sí	CATOLICA	2	1	1
575	0	Incluido	2015-07-09						0	0	Ciudad de México	1965-12-27	49	0	Tlalpan	88	1.77	28.09	104	26	106.67	80.67	63.67	Casado	Biparental	Usted	Sí	Mas de $11000.00	$4401.00-$6600.00	4	Propia y está totalmente pagada	5	3	1	1	1	1	1	1	1	1	1	No	NA	Sí	CATOLICA	4	1	1
577	0	Incluido	2015-07-09						0	0	Michoacán de Ocampo	1966-12-14	48	0	Xochimilco	86	1.82	25.96	106	30.67	109.33	78.67	66.67	Casado	Biparental	Esposa (Madre)	Sí	$2201.00-$4400.00	$1.00 $2200.00	4	Propia y está totalmente pagada	8	4	1	1	1	1	1	1	1	1	1	No	NA	Sí	CATOLICA	13	1	1
578	0	Incluido	2015-07-09						0	0	Ciudad de México	1967-02-05	48	0	Tlalpan	132.2	1.71	45.21	137	46	128	82	63.67	Casado	Monoparental	Usted	Sí	Mas de $11000.00	Mas de $11000.00	1	Rentada	3	1	1	1	1	1	1	1	1	1	1	Sí	INGLES	Sí	BUDISMO	25	1	1
580	0	Incluido	2015-07-09						0	0	Ciudad de México	1974-05-27	41	1	Iztacalco	58	1.51	25.44	88	40	101.33	61.33	66	Casado	Monoparental	Usted	Sí	$4401.00-$6600.00	$4401.00-$6600.00	3	Propia pero aún la está pagando	4	2	1	1	1	1	0	0	1	1	1	No	NA	No	NA	8	1	1
581	0	Incluido	2015-07-09						0	0	Ciudad de México	1968-01-23	47	1	Iztapalapa	73.2	1.65	26.89	90	39.33	117.33	78	80	Casado	#N/A	#N/A	#N/A	#N/A	#N/A	#N/A	#N/A	#N/A	#N/A	#N/A	#N/A	#N/A	#N/A	#N/A	#N/A	#N/A	#N/A	#N/A	#N/A	#N/A	#N/A	#N/A	#N/A	#N/A	#N/A
582	0	Incluido	2015-09-24						0	0	Ciudad de México	1984-10-01	30	1	Coyoacán	66.9	1.56	27.49	91	28.67	97.33	68.67	71.33	Union Libre	Reconstruida	Usted	No	NA	$4401.00-$6600.00	4	Prestada	4	2	1	1	1	1	1	1	1	1	1	No	NA	Sí	CATOLICA	20	1	1
583	0	Incluido	2015-07-09						0	0	Ciudad de México	1965-11-20	49	0	Tlalpan	75.1	1.72	25.39	90	38	117.33	79.33	61.33	Casado	Monoparental	Usted	Sí	Mas de $11000.00	Mas de $11000.00	5	Propia y está totalmente pagada	7	5	1	1	1	1	1	1	1	1	1	No	NA	No	NA	13	1	1
585	0	Incluido	2015-08-09						0	0	Ciudad de México	1974-10-28	40	1	Coyoacán	71.5	1.43	34.97	106	28	94	66	64.67	Union Libre	Biparental	Usted	Sí	Mas de $11000.00	Mas de $11000.00	3	Propia y está totalmente pagada	4	2	1	1	1	1	1	1	1	1	1	Sí	INGLES	No	NA	20	1	1
588	0	Incluido	2015-09-09						0	0	Ciudad de México	1995-07-30	20	1	Milpa Alta	43.8	1.58	17.5	69	42	88.67	46.67	73	Soltero	Biparental	Esposo (Padre)	Sí	$4401.00-$6600.00	$1.00 $2200.00	4	Propia y está totalmente pagada	5	4	1	1	1	1	0	0	1	1	1	No	NA	No	NA	7	1	1
589	0	Incluido	2015-09-09						0	0	Michoacán de Ocampo	1971-02-08	44	1	Coyoacán	57	1.48	26.02	78	29.33	92.67	63.33	66.33	Casado	Biparental	Esposo (Padre)	Sí	$4401.00-$6600.00	$4401.00-$6600.00	4	Propia y está totalmente pagada	6	3	1	1	1	1	0	0	0	1	1	No	NA	No	NA	10	1	1
592	0	Incluido	2015-10-09						0	0	Ciudad de México	1991-04-21	24	1	Iztapalapa	49	1.52	21.21	80	34	98.67	64.67	86.67	Soltero	Monoparental	Esposa (Madre)	Sí	Mas de $11000.00	$2201.00-$4400.00	5	Propia y está totalmente pagada	4	3	1	1	1	1	0	1	0	1	1	No	NA	No	NA	10	0	1
593	0	Incluido	2015-10-09						0	0	Ciudad de México	1965-03-27	50	0	Xochimilco	57.5	1.52	24.89	86	45	113	68	60.33	Casado	Biparental	Esposa (Madre)	Sí	Mas de $11000.00	$1.00 $2200.00	5	Propia y está totalmente pagada	6	3	1	1	1	1	1	1	1	1	1	No	NA	No	NA	10	1	1
594	0	Incluido	2015-10-09						0	0	Ciudad de México	1976-12-05	38	1	Xochimilco	55.7	1.44	26.86	84	38	93.33	55.33	60	Soltero	#N/A	#N/A	#N/A	#N/A	#N/A	#N/A	#N/A	#N/A	#N/A	#N/A	#N/A	#N/A	#N/A	#N/A	#N/A	#N/A	#N/A	#N/A	#N/A	#N/A	#N/A	#N/A	#N/A	#N/A	#N/A
596	0	Incluido	2015-11-09						0	0	Oaxaca	1965-01-16	50	1	Iztapalapa	58	1.53	24.78	81	28.67	92.67	64	54	Soltero	Biparental	Usted	Sí	$2201.00-$4400.00	$2201.00-$4400.00	1	Propia y está totalmente pagada	3	1	1	1	1	0	0	1	1	1	0	No	NA	Sí	CATOLICA	30	0	1
597	0	Incluido	2015-11-09						0	0	Estado de México	1983-05-20	32	1	Benito Juárez	62.2	1.67	22.3	76	20.67	97.33	76.67	65	Soltero	#N/A	#N/A	#N/A	#N/A	#N/A	#N/A	#N/A	#N/A	#N/A	#N/A	#N/A	#N/A	#N/A	#N/A	#N/A	#N/A	#N/A	#N/A	#N/A	#N/A	#N/A	#N/A	#N/A	#N/A	#N/A
598	0	Incluido	2015-11-09						0	0	Estado de México	1983-01-09	32	0	Benito Juárez	73.3	1.64	27.25	84	33.33	102.67	69.33	55.33	Soltero	#N/A	#N/A	#N/A	#N/A	#N/A	#N/A	#N/A	#N/A	#N/A	#N/A	#N/A	#N/A	#N/A	#N/A	#N/A	#N/A	#N/A	#N/A	#N/A	#N/A	#N/A	#N/A	#N/A	#N/A	#N/A
599	0	Incluido	2015-09-14						0	0	Ciudad de México	1971-11-04	43	1	Coyoacán	70.2	1.61	27.08	90	30.67	99.33	68.67	76.67	Casado	Biparental	Otro	No	NA	$2201.00-$4400.00	4	Propia y está totalmente pagada	4	2	1	1	1	1	1	1	1	1	1	No	NA	Sí	CATOLICA	20	1	1
600	0	Incluido	2015-09-14						0	0	Ciudad de México	1969-11-22	45	1	Tlalpan	58.6	1.54	24.61	86	33.33	97.33	64	61.67	Casado	Monoparental	Usted	Sí	Mas de $11000.00	Mas de $11000.00	5	Propia pero aún la está pagando	6	9	1	1	1	1	1	1	1	1	1	No	NA	Sí	CATOLICA	34	1	1
601	0	Incluido	2015-09-14						0	0	Ciudad de México	1973-03-08	42	0	Iztapalapa	75.5	1.65	27.73	97	28.67	118	89.33	55.67	Casado	Monoparental	Esposo (Padre)	Sí	$6601.00-$11000.00	$2201.00-$4400.00	NA	NA	NA	NA	1	1	1	0	0	1	1	1	1	NA	NA	NA	NA	NA	1	1
603	0	Incluido	2015-09-14						0	0	Ciudad de México	1965-04-23	50	1	Iztapalapa	71.1	1.65	26.12	96	25.33	101.33	76	56.67	Casado	Monoparental	Esposo (Padre)	No	NA	$1.00 $2200.00	4	Propia y está totalmente pagada	5	3	1	1	1	1	0	1	1	1	1	No	NA	Sí	CATOLICA	5	1	1
604	0	Incluido	2015-09-14						0	0	Ciudad de México	1974-11-29	40	1	Álvaro Obregón	67.4	1.54	28.42	90	24.67	96.67	72	72.33	Casado	Biparental	Esposo (Padre)	Sí	$6601.00-$11000.00	$6601.00-$11000.00	4	Propia y está totalmente pagada	5	2	1	1	1	1	1	1	1	1	1	No	NA	No	NA	10	1	1
605	0	Incluido	2015-09-14						0	0	Ciudad de México	1972-03-20	43	1	Iztapalapa	67.1	1.63	25.25	82	24	95.33	71.33	56.33	Casado	Biparental	Usted	Sí	Mas de $11000.00	Mas de $11000.00	4	Propia pero aún la está pagando	3	2	1	1	1	1	1	1	1	1	1	No	NA	Sí	CATOLICA	20	0	1
606	0	Incluido	2015-09-14						0	0	Ciudad de México	1971-12-15	43	0	Iztapalapa	75	1.66	27.22	102	37.33	122.67	85.33	60.67	Casado	Biparental	Usted	Sí	Mas de $11000.00	Mas de $11000.00	4	Propia y está totalmente pagada	6	4	1	1	1	1	1	1	1	1	1	Sí	INGLES	Sí	CATOLICA	6	0	1
607	0	Incluido	2015-09-14						0	0	Zacatecas	1965-09-15	49	1	Iztapalapa	70.2	1.5	31.2	91	48	112.67	64.67	68.67	Casado	#N/A	#N/A	#N/A	#N/A	#N/A	#N/A	#N/A	#N/A	#N/A	#N/A	#N/A	#N/A	#N/A	#N/A	#N/A	#N/A	#N/A	#N/A	#N/A	#N/A	#N/A	#N/A	#N/A	#N/A	#N/A
608	0	Incluido	2015-09-14						0	0	Ciudad de México	1967-02-12	48	1	Benito Juárez	59.3	1.54	25	88	29.33	88.67	59.33	56	Casado	Monoparental	Esposa (Madre)	No	NA	$6601.00-$11000.00	8	Propia y está totalmente pagada	7	2	0	1	1	1	0	1	1	1	1	No	NA	No	NA	4	1	1
609	0	Incluido	2015-09-14						0	0	Ciudad de México	1981-05-22	34	0	Tlalpan	97.9	1.8	30.22	107	32.67	98	65.33	63	Soltero	#N/A	#N/A	#N/A	#N/A	#N/A	#N/A	#N/A	#N/A	#N/A	#N/A	#N/A	#N/A	#N/A	#N/A	#N/A	#N/A	#N/A	#N/A	#N/A	#N/A	#N/A	#N/A	#N/A	#N/A	#N/A
610	0	Incluido	2015-09-14						0	0	Ciudad de México	1971-07-16	44	1	Tlalpan	51.9	1.46	24.35	84	23.33	92.67	69.33	70	Viudo	Monoparental	Usted	Sí	$6601.00-$11000.00	$1.00 $2200.00	6	Propia y está totalmente pagada	5	4	1	1	1	1	0	0	1	1	1	No	NA	No	NA	11	1	1
611	0	Incluido	2015-09-14						0	0	Puebla	1974-11-26	40	1	Tlalpan	60	1.54	25.3	79	36	105.33	69.33	75	Casado	Monoparental	Otro	Sí	$4401.00-$6600.00	$2201.00-$4400.00	4	Propia y está totalmente pagada	5	3	1	1	1	1	1	0	1	1	1	No	NA	Sí	CATOLICA	13	1	1
612	0	Incluido	2015-09-14						0	0	Ciudad de México	1980-03-21	35	1	Xochimilco	77.2	1.59	30.54	103	29.67	89	59.33	69.67	Casado	Biparental	Usted	Sí	Mas de $11000.00	Mas de $11000.00	5	Propia y está totalmente pagada	6	3	1	1	1	1	1	1	1	1	1	No	NA	Sí	CATOLICA	5	0	1
613	0	Incluido	2015-09-15						0	0	Ciudad de México	1970-05-23	45	1	Iztapalapa	53.2	1.57	21.58	80	29.33	96.67	67.33	85.33	Casado	Biparental	Usted	Sí	$6601.00-$11000.00	$6601.00-$11000.00	4	Propia pero aún la está pagando	5	3	1	1	1	1	0	0	1	1	1	Sí	INGLES	No	NA	10	1	1
615	0	Incluido	2015-09-17						0	0	Ciudad de México	1975-09-08	40	1	Tlalpan	62.8	1.56	25.81	102	24.67	86.67	62	81.33	Soltero	Monoparental	Usted	Sí	$4401.00-$6600.00	$4401.00-$6600.00	2	Prestada	2	1	1	1	1	1	0	0	1	1	1	No	NA	No	NA	8	0	1
616	0	Incluido	2015-09-17						0	0	Michoacán de Ocampo	1972-01-03	43	1	Iztapalapa	70	1.54	29.52	95	33.33	98	64.67	68.33	Casado	#N/A	#N/A	#N/A	#N/A	#N/A	#N/A	#N/A	#N/A	#N/A	#N/A	#N/A	#N/A	#N/A	#N/A	#N/A	#N/A	#N/A	#N/A	#N/A	#N/A	#N/A	#N/A	#N/A	#N/A	#N/A
617	0	Incluido	2015-09-18						0	0	Ciudad de México	1972-07-25	43	1	Iztapalapa	64	1.63	24.09	89	36	106	70	51	Soltero	Monoparental	Usted	Sí	$4401.00-$6600.00	$4401.00-$6600.00	1	Rentada	4	1	0	1	1	0	0	0	0	0	1	Sí	FRANCES	Sí	CATOLICA	4	1	1
618	0	Incluido	2015-09-21						0	0	Ciudad de México	1970-02-10	45	0	Xochimilco	112	1.76	36.16	126	38	114.67	76.67	62.67	Casado	Biparental	Usted	Sí	Mas de $11000.00	Mas de $11000.00	4	Otra situación	5	3	1	1	1	1	1	0	1	1	1	No	NA	Sí	CATOLICA	20	1	1
621	0	Incluido	2015-09-21						0	0	Ciudad de México	1986-11-03	28	1	Tlalpan	57.7	1.53	24.65	79	20	90	70	68.67	Soltero	#N/A	#N/A	#N/A	#N/A	#N/A	#N/A	#N/A	#N/A	#N/A	#N/A	#N/A	#N/A	#N/A	#N/A	#N/A	#N/A	#N/A	#N/A	#N/A	#N/A	#N/A	#N/A	#N/A	#N/A	#N/A
622	0	Incluido	2015-09-21						0	0	Tlaxcala	1975-02-17	40	0	Tlalpan	74.4	1.67	26.68	92	33.33	101.33	68	60.33	Casado	Biparental	Usted	Sí	Mas de $11000.00	Mas de $11000.00	2	Prestada	4	1	1	1	1	0	1	1	1	1	1	No	NA	Sí	CATOLICA	15	0	1
623	0	Incluido	2015-09-21						0	0	Ciudad de México	1972-03-12	43	1	Tlalpan	68	1.63	25.59	87	34	121.33	87.33	65.67	Casado	#N/A	#N/A	#N/A	#N/A	#N/A	#N/A	#N/A	#N/A	#N/A	#N/A	#N/A	#N/A	#N/A	#N/A	#N/A	#N/A	#N/A	#N/A	#N/A	#N/A	#N/A	#N/A	#N/A	#N/A	#N/A
624	0	Incluido	2015-09-21						0	0	Ciudad de México	1992-03-05	23	1	Iztapalapa	67	1.58	26.84	83	26.67	104.67	78	64	Soltero	#N/A	#N/A	#N/A	#N/A	#N/A	#N/A	#N/A	#N/A	#N/A	#N/A	#N/A	#N/A	#N/A	#N/A	#N/A	#N/A	#N/A	#N/A	#N/A	#N/A	#N/A	#N/A	#N/A	#N/A	#N/A
625	0	Incluido	2015-09-21						0	0	Ciudad de México	1965-03-24	50	1	Benito Juárez	61	1.64	22.68	83	34	87.33	53.33	53.67	Casado	#N/A	#N/A	#N/A	#N/A	#N/A	#N/A	#N/A	#N/A	#N/A	#N/A	#N/A	#N/A	#N/A	#N/A	#N/A	#N/A	#N/A	#N/A	#N/A	#N/A	#N/A	#N/A	#N/A	#N/A	#N/A
626	0	Incluido	2015-09-21						0	0	Ciudad de México	1972-10-30	42	0	Tlalpan	90.9	1.81	27.73	94	40.67	108.67	68	52.67	Casado	Biparental	Usted	Sí	Mas de $11000.00	Mas de $11000.00	4	Propia y está totalmente pagada	6	2	1	1	1	1	1	1	0	1	1	No	NA	Sí	CATOLICA	8	0	1
627	0	Incluido	2015-09-21						0	0	Ciudad de México	1974-10-04	40	1	Tlalpan	59	1.56	24.24	80	36.67	92	55.33	56	Separado	Monoparental	Usted	Sí	$6601.00-$11000.00	$6601.00-$11000.00	4	Propia y está totalmente pagada	4	2	1	1	1	1	1	1	1	1	1	No	NA	Sí	CATOLICA	3	1	1
629	0	Incluido	2015-09-22						0	0	Ciudad de México	1967-04-04	48	1	Xochimilco	57	1.49	25.67	84	40.67	113.33	72.67	50.67	Casado	#N/A	#N/A	#N/A	#N/A	#N/A	#N/A	#N/A	#N/A	#N/A	#N/A	#N/A	#N/A	#N/A	#N/A	#N/A	#N/A	#N/A	#N/A	#N/A	#N/A	#N/A	#N/A	#N/A	#N/A	#N/A
630	0	Incluido	2015-09-22						0	0	Ciudad de México	1983-06-09	32	1	Xochimilco	48.7	1.57	19.76	72	36	94	58	66.33	Soltero	Biparental	Otro	Sí	Mas de $11000.00	$4401.00-$6600.00	4	Propia y está totalmente pagada	5	2	1	1	1	1	0	1	1	1	1	No	NA	Sí	CATOLICA	39	1	1
633	0	Incluido	2015-09-23						0	0	Ciudad de México	1966-11-20	48	0	Xochimilco	57.6	1.72	19.47	79	28.67	92	63.33	65.33	Casado	Biparental	Usted	Sí	$4401.00-$6600.00	$4401.00-$6600.00	4	Propia y está totalmente pagada	5	2	1	1	1	1	1	1	1	1	1	No	NA	Sí	CATOLICA	20	0	1
634	0	Incluido	2015-09-24						0	0	Ciudad de México	1966-01-17	49	1	Tlalpan	66.6	1.6	26.02	91	31.33	106	74.67	56	Casado	Monoparental	Esposo (Padre)	Sí	Mas de $11000.00	$1.00 $2200.00	4	Propia y está totalmente pagada	6	3	1	1	1	1	1	1	1	1	1	No	NA	Sí	CATOLICA	15	1	1
635	0	Incluido	2015-09-24						0	0	Ciudad de México	1995-01-04	20	1	Coyoacán	82.6	1.6	32.27	91	38.67	106	67.33	84.33	Soltero	Biparental	Esposa (Madre)	Sí	$2201.00-$4400.00	$0.00	6	Propia y está totalmente pagada	4	3	1	1	1	0	0	0	1	1	0	No	NA	No	NA	11	1	1
636	0	Incluido	2015-09-24						0	0	Ciudad de México	1994-05-27	21	0	Xochimilco	59.8	1.66	21.7	77	36.67	94.67	58	64	Soltero	Biparental	Esposa (Madre)	Sí	$2201.00-$4400.00	$1.00 $2200.00	8	Propia y está totalmente pagada	5	3	1	1	1	1	0	0	0	0	0	No	NA	No	NA	8	1	1
637	0	Incluido	2015-09-24						0	0	Ciudad de México	1986-08-12	29	1	Xochimilco	65.3	1.55	27.18	85	30	92.67	62.67	72.33	Soltero	#N/A	#N/A	#N/A	#N/A	#N/A	#N/A	#N/A	#N/A	#N/A	#N/A	#N/A	#N/A	#N/A	#N/A	#N/A	#N/A	#N/A	#N/A	#N/A	#N/A	#N/A	#N/A	#N/A	#N/A	#N/A
638	0	Incluido	2015-09-24						0	0	Ciudad de México	1967-12-20	47	1	Tlalpan	71.9	1.63	27.06	96	45.33	122	76.67	58	Soltero	Monoparental	Usted	Sí	$4401.00-$6600.00	$4401.00-$6600.00	2	Rentada	4	2	1	1	1	0	0	1	1	1	1	No	NA	No	NA	6	0	0
641	0	Incluido	2015-09-25						0	0	Ciudad de México	1994-08-31	21	1	Coyoacán	82.7	1.62	31.51	98	34.67	104	69.33	87.67	Soltero	Monoparental	Esposo (Padre)	Sí	$4401.00-$6600.00	$2201.00-$4400.00	4	Propia y está totalmente pagada	3	2	1	1	1	1	1	1	1	1	1	Sí	INGLES	No	NA	2	1	1
642	0	Incluido	2015-09-25						0	0	Ciudad de México	1994-08-25	21	0	Iztapalapa	75.4	1.74	24.79	94	28.67	99.33	70.67	75	Soltero	Biparental	Esposo (Padre)	No	NA	$0.00	4	Propia pero aún la está pagando	9	3	1	1	1	1	1	1	1	1	1	Sí	INGLES	Sí	CATOLICA	20	1	1
644	0	Incluido	2015-09-25						0	0	Ciudad de México	1994-07-12	21	0	Gustavo A. Madero	118.7	1.84	35.17	113	34.67	116	81.33	58.33	Soltero	Monoparental	Esposa (Madre)	Sí	Mas de $11000.00	$1.00 $2200.00	5	Propia y está totalmente pagada	11	5	1	1	1	1	1	1	1	1	1	No	NA	No	NA	8	1	1
647	0	Incluido	2015-09-25						0	0	Ciudad de México	1992-01-18	23	1	Gustavo A. Madero	42.9	1.54	18.16	66	29.33	83.33	54	62.67	Soltero	#N/A	#N/A	#N/A	#N/A	#N/A	#N/A	#N/A	#N/A	#N/A	#N/A	#N/A	#N/A	#N/A	#N/A	#N/A	#N/A	#N/A	#N/A	#N/A	#N/A	#N/A	#N/A	#N/A	#N/A	#N/A
648	0	Incluido	2015-09-25						0	0	Ciudad de México	1987-12-26	27	0	Coyoacán	63.9	1.71	21.96	76	46	111.33	65.33	60	Soltero	#N/A	#N/A	#N/A	#N/A	#N/A	#N/A	#N/A	#N/A	#N/A	#N/A	#N/A	#N/A	#N/A	#N/A	#N/A	#N/A	#N/A	#N/A	#N/A	#N/A	#N/A	#N/A	#N/A	#N/A	#N/A
650	0	Incluido	2015-09-28						0	0	Ciudad de México	1967-10-25	47	0	Coyoacán	79.2	1.66	28.74	103	35.33	107.33	72	63	Union Libre	Reconstruida	Usted	Sí	Mas de $11000.00	Mas de $11000.00	5	Prestada	5	4	1	1	1	1	1	1	1	1	1	No	NA	No	NA	7	1	1
651	0	Incluido	2015-09-28						0	0	Ciudad de México	1993-04-13	22	1	Xochimilco	77.8	1.58	31.05	95	45.33	100	54.67	75.33	Soltero	#N/A	#N/A	#N/A	#N/A	#N/A	#N/A	#N/A	#N/A	#N/A	#N/A	#N/A	#N/A	#N/A	#N/A	#N/A	#N/A	#N/A	#N/A	#N/A	#N/A	#N/A	#N/A	#N/A	#N/A	#N/A
652	0	Incluido	2015-09-28						0	0	Ciudad de México	1995-04-06	20	1	Cuajimalpa de Morelos	67.6	1.62	25.76	76	30	95.33	65.33	61.33	Soltero	#N/A	#N/A	#N/A	#N/A	#N/A	#N/A	#N/A	#N/A	#N/A	#N/A	#N/A	#N/A	#N/A	#N/A	#N/A	#N/A	#N/A	#N/A	#N/A	#N/A	#N/A	#N/A	#N/A	#N/A	#N/A
653	0	Incluido	2015-09-28						0	0	Ciudad de México	1989-04-23	26	1	Coyoacán	64	1.6	25	82	19.33	100	80.67	61.33	Soltero	Monoparental	NA	NA	NA	NA	NA	NA	NA	NA	0	0	0	0	0	0	0	0	0	NA	NA	NA	NA	NA	1	1
654	0	Incluido	2015-09-28						0	0	Ciudad de México	1992-04-26	23	1	Tlalpan	85.6	1.57	34.73	102	36.67	106.67	70	67.33	Soltero	#N/A	#N/A	#N/A	#N/A	#N/A	#N/A	#N/A	#N/A	#N/A	#N/A	#N/A	#N/A	#N/A	#N/A	#N/A	#N/A	#N/A	#N/A	#N/A	#N/A	#N/A	#N/A	#N/A	#N/A	#N/A
655	0	Incluido	2015-09-28						0	0	Ciudad de México	1980-02-19	35	0	Xochimilco	79.2	1.74	26.16	86	28.67	116	87.33	62	Soltero	Biparental	Esposa (Madre)	Sí	Mas de $11000.00	$6601.00-$11000.00	3	Propia y está totalmente pagada	5	2	1	1	1	1	1	1	1	1	1	No	NA	Sí	CATOLICA	8	0	1
656	0	Incluido	2015-09-28						0	0	Estado de México	1988-01-10	27	1	Coyoacán	61.4	1.66	22.28	79	36.67	97.33	60.67	59	Soltero	Monoparental	Usted	Sí	Mas de $11000.00	Mas de $11000.00	2	Rentada	4	2	1	1	1	1	0	0	1	1	1	No	NA	No	NA	6	1	1
657	0	Incluido	2015-09-29						0	0	Ciudad de México	1971-07-05	44	0	Tlalpan	81.1	1.7	28.06	94	37.33	104.67	67.33	59.67	Casado	#N/A	#N/A	#N/A	#N/A	#N/A	#N/A	#N/A	#N/A	#N/A	#N/A	#N/A	#N/A	#N/A	#N/A	#N/A	#N/A	#N/A	#N/A	#N/A	#N/A	#N/A	#N/A	#N/A	#N/A	#N/A
658	0	Incluido	2015-09-28						0	0	Guerrero	1975-12-01	39	1	Iztapalapa	60.3	1.66	22.02	81	55.33	122	66.67	60.67	Soltero	#N/A	#N/A	#N/A	#N/A	#N/A	#N/A	#N/A	#N/A	#N/A	#N/A	#N/A	#N/A	#N/A	#N/A	#N/A	#N/A	#N/A	#N/A	#N/A	#N/A	#N/A	#N/A	#N/A	#N/A	#N/A
661	0	Incluido	2015-09-28						0	0	Ciudad de México	1979-01-11	36	1	Iztapalapa	51.9	1.51	22.67	80	40.67	107.33	66.67	46.67	Soltero	#N/A	#N/A	#N/A	#N/A	#N/A	#N/A	#N/A	#N/A	#N/A	#N/A	#N/A	#N/A	#N/A	#N/A	#N/A	#N/A	#N/A	#N/A	#N/A	#N/A	#N/A	#N/A	#N/A	#N/A	#N/A
662	0	Incluido	2015-09-29						0	0	Estado de México	1991-11-02	23	1	Iztapalapa	56.4	1.61	21.87	82	54.67	122.67	68	58.33	Soltero	#N/A	#N/A	#N/A	#N/A	#N/A	#N/A	#N/A	#N/A	#N/A	#N/A	#N/A	#N/A	#N/A	#N/A	#N/A	#N/A	#N/A	#N/A	#N/A	#N/A	#N/A	#N/A	#N/A	#N/A	#N/A
667	0	Incluido	2015-09-29						0	0	Ciudad de México	1980-10-20	34	0	Venustiano Carranza	111.5	1.82	33.66	112	32	106	74	72.33	Casado	Monoparental	Usted	Sí	$6601.00-$11000.00	$6601.00-$11000.00	3	Propia y está totalmente pagada	4	2	1	1	1	1	1	1	1	1	1	Sí	INGLES	Sí	CRISTIANO	8	1	1
668	0	Incluido	2015-09-29						0	0	Ciudad de México	1991-12-10	23	1	Iztapalapa	75.2	1.52	32.55	114	30.67	113.33	82.67	80.33	No hay registro	#N/A	#N/A	#N/A	#N/A	#N/A	#N/A	#N/A	#N/A	#N/A	#N/A	#N/A	#N/A	#N/A	#N/A	#N/A	#N/A	#N/A	#N/A	#N/A	#N/A	#N/A	#N/A	#N/A	#N/A	#N/A
669	0	Incluido	2015-09-29						0	0	Veracruz de Ignacio de la Llave	1972-02-09	43	1	Iztapalapa	83.4	1.57	33.84	101	38.67	108	69.33	65.67	Casado	#N/A	#N/A	#N/A	#N/A	#N/A	#N/A	#N/A	#N/A	#N/A	#N/A	#N/A	#N/A	#N/A	#N/A	#N/A	#N/A	#N/A	#N/A	#N/A	#N/A	#N/A	#N/A	#N/A	#N/A	#N/A
670	0	Incluido	2015-09-29						0	0	Ciudad de México	1980-03-23	35	0	Coyoacán	102	1.72	34.48	108	47.33	126.67	79.33	56.33	Casado	#N/A	#N/A	#N/A	#N/A	#N/A	#N/A	#N/A	#N/A	#N/A	#N/A	#N/A	#N/A	#N/A	#N/A	#N/A	#N/A	#N/A	#N/A	#N/A	#N/A	#N/A	#N/A	#N/A	#N/A	#N/A
671	0	Incluido	2015-09-29						0	0	Ciudad de México	1967-11-22	47	1	Xochimilco	63.5	1.47	29.39	85	41.33	114	72.67	56	Casado	#N/A	#N/A	#N/A	#N/A	#N/A	#N/A	#N/A	#N/A	#N/A	#N/A	#N/A	#N/A	#N/A	#N/A	#N/A	#N/A	#N/A	#N/A	#N/A	#N/A	#N/A	#N/A	#N/A	#N/A	#N/A
672	0	Incluido	2015-09-29						0	0	Ciudad de México	1983-02-12	32	0	NA	129.3	1.79	40.35	132	32	116.67	84.67	66	Casado	#N/A	#N/A	#N/A	#N/A	#N/A	#N/A	#N/A	#N/A	#N/A	#N/A	#N/A	#N/A	#N/A	#N/A	#N/A	#N/A	#N/A	#N/A	#N/A	#N/A	#N/A	#N/A	#N/A	#N/A	#N/A
673	0	Incluido	2015-09-29						0	0	Ciudad de México	1971-08-02	44	1	Tlalpan	52	1.57	21.1	71	30	92.67	62.67	77.67	Casado	#N/A	#N/A	#N/A	#N/A	#N/A	#N/A	#N/A	#N/A	#N/A	#N/A	#N/A	#N/A	#N/A	#N/A	#N/A	#N/A	#N/A	#N/A	#N/A	#N/A	#N/A	#N/A	#N/A	#N/A	#N/A
674	0	Incluido	2015-09-29						0	0	Guanajuato	1967-10-20	47	1	Tlalpan	65.4	1.58	26.2	84	26.67	86	59.33	59.33	Casado	Biparental	Esposo (Padre)	Sí	$6601.00-$11000.00	$0.00	4	Propia y está totalmente pagada	7	4	1	1	1	1	1	0	1	1	1	No	NA	Sí	CATOLICA	3	0	1
676	0	Incluido	2015-09-30						0	0	Ciudad de México	1971-02-21	44	1	Benito Juárez	55.6	1.66	20.18	72	30.67	90.67	60	63.33	Soltero	Monoparental	Usted	Sí	Mas de $11000.00	Mas de $11000.00	2	Propia pero aún la está pagando	4	1	1	1	1	1	1	1	1	1	1	Sí	INGLES	Sí	CATOLICA	6	0	1
679	0	Incluido	2015-09-30						0	0	Michoacán de Ocampo	1974-07-12	41	1	Iztapalapa	70.9	1.61	27.35	83	30.67	96.67	66	69.67	Casado	#N/A	#N/A	#N/A	#N/A	#N/A	#N/A	#N/A	#N/A	#N/A	#N/A	#N/A	#N/A	#N/A	#N/A	#N/A	#N/A	#N/A	#N/A	#N/A	#N/A	#N/A	#N/A	#N/A	#N/A	#N/A
680	0	Incluido	2015-01-10						0	0	Ciudad de México	1985-08-30	29	1	Iztapalapa	80.6	1.64	29.97	91	35.33	101.33	66	52.67	Casado	Biparental	Esposo (Padre)	Sí	$2201.00-$4400.00	$0.00	7	Propia y está totalmente pagada	8	2	1	1	1	1	1	1	1	1	1	No	NA	Sí	CATOLICA	4	0	1
681	0	Incluido	2015-01-10						0	0	Ciudad de México	1987-04-07	27	1	Iztapalapa	71.5	1.61	27.58	88	44.67	133.33	88.67	62.33	Soltero	Biparental	Usted	Sí	$4401.00-$6600.00	$4401.00-$6600.00	7	Propia y está totalmente pagada	8	2	1	1	1	1	1	1	1	1	1	No	NA	No	NA	6	0	1
682	0	Incluido	2015-01-10						0	0	Ciudad de México	1983-03-19	31	0	Xochimilco	82	1.79	25.59	96	40	108.67	68.67	53.33	Casado	Biparental	Usted	Sí	Mas de $11000.00	Mas de $11000.00	4	Propia y está totalmente pagada	5	2	1	1	1	1	1	1	1	1	1	No	NA	Sí	CATOLICA	20	0	1
683	0	Incluido	2015-01-10						0	0	Ciudad de México	1986-11-13	28	0	Coyoacán	69.2	1.77	22.09	80	34.67	98	63.33	65.33	Soltero	Monoparental	Usted	Sí	Mas de $11000.00	Mas de $11000.00	1	Propia y está totalmente pagada	6	3	1	1	1	1	1	1	1	1	0	Sí	INGLES	No	NA	20	1	0
684	0	Incluido	2015-01-10						0	0	Ciudad de México	1966-02-15	48	1	Xochimilco	75	1.65	27.55	89	26.67	102.67	76	61.33	Soltero	Monoparental	Usted	Sí	$4401.00-$6600.00	$4401.00-$6600.00	1	Propia y está totalmente pagada	3	1	1	1	1	0	0	0	1	1	1	No	NA	Sí	CATOLICA	30	0	0
685	0	Incluido	2015-01-10						0	0	Estado de México	1972-02-24	42	1	Tlalpan	70	1.57	28.4	96	26.67	90	63.33	61.33	Casado	#N/A	#N/A	#N/A	#N/A	#N/A	#N/A	#N/A	#N/A	#N/A	#N/A	#N/A	#N/A	#N/A	#N/A	#N/A	#N/A	#N/A	#N/A	#N/A	#N/A	#N/A	#N/A	#N/A	#N/A	#N/A
686	0	Incluido	2015-02-10						0	0	Ciudad de México	1970-08-26	44	0	Tlalpan	94	1.69	32.91	110	42.67	114.67	72	50.33	Union Libre	#N/A	#N/A	#N/A	#N/A	#N/A	#N/A	#N/A	#N/A	#N/A	#N/A	#N/A	#N/A	#N/A	#N/A	#N/A	#N/A	#N/A	#N/A	#N/A	#N/A	#N/A	#N/A	#N/A	#N/A	#N/A
688	0	Incluido	2015-02-10						0	0	Ciudad de México	1971-07-07	43	0	Tlalpan	87	1.71	29.75	97	38.67	109.33	70.67	55	Casado	#N/A	#N/A	#N/A	#N/A	#N/A	#N/A	#N/A	#N/A	#N/A	#N/A	#N/A	#N/A	#N/A	#N/A	#N/A	#N/A	#N/A	#N/A	#N/A	#N/A	#N/A	#N/A	#N/A	#N/A	#N/A
689	0	Incluido	2015-02-10						0	0	Ciudad de México	1990-09-26	24	1	Iztapalapa	53.9	1.59	21.32	74	34.67	97.33	62.67	64	Soltero	Biparental	Usted	Sí	$6601.00-$11000.00	$6601.00-$11000.00	2	Rentada	2	1	1	1	1	1	1	0	0	1	1	Sí	INGLES	No	NA	20	0	1
691	0	Incluido	2015-05-10						0	0	Ciudad de México	1982-11-24	32	1	Tlalpan	112.2	1.64	41.72	135	46.67	128	81.33	68.67	Soltero	Monoparental	Usted	Sí	Mas de $11000.00	Mas de $11000.00	1	Rentada	8	3	1	1	0	1	1	0	1	1	1	Sí	INGLES ALEMAN	No	NA	1	0	1
692	0	Incluido	2015-05-10						0	0	Ciudad de México	1971-03-20	44	1	Coyoacán	63.6	1.61	24.54	85	33	101.33	68.33	64	Casado	Biparental	Esposo (Padre)	Sí	$6601.00-$11000.00	$4401.00-$6600.00	3	Propia pero aún la está pagando	5	3	1	1	1	1	1	1	1	1	1	No	NA	No	NA	2	1	1
693	0	Incluido	2015-05-10						0	0	Ciudad de México	1971-08-14	43	0	Coyoacán	73.1	1.62	27.85	91	36	112	76	63.67	Casado	Biparental	Usted	Sí	Mas de $11000.00	Mas de $11000.00	3	Propia pero aún la está pagando	6	3	1	1	1	1	1	1	1	1	1	Sí	INGLES	No	NA	20	1	0
694	0	Incluido	2015-05-10						0	0	Ciudad de México	1984-08-10	30	1	Cuajimalpa de Morelos	69	1.65	25.34	83	34.67	103.33	68.67	69.67	Soltero	Monoparental	Otro	No	NA	$6601.00-$11000.00	2	Rentada	2	1	1	1	1	0	1	1	1	1	1	No	NA	Sí	CATOLICA	10	0	1
695	0	Incluido	2015-05-10						0	0	Ciudad de México	1966-01-23	49	1	Iztapalapa	76.8	1.42	38.09	114	27.33	104.67	77.33	70.67	Casado	Biparental	Usted	Sí	$4401.00-$6600.00	$4401.00-$6600.00	5	Propia pero aún la está pagando	4	2	1	1	1	0	0	1	1	1	1	No	NA	Sí	CATOLICA	4	1	1
696	0	Incluido	2015-05-10						0	0	Ciudad de México	1974-02-01	41	1	Gustavo A. Madero	67.1	1.53	28.66	89	46	120.67	74.67	58	Soltero	Monoparental	Usted	Sí	$6601.00-$11000.00	$6601.00-$11000.00	4	Rentada	3	2	1	1	1	0	0	0	0	1	0	No	NA	No	NA	25	1	1
697	0	Incluido	2015-05-10						0	0	Oaxaca	1969-04-06	46	0	Tlalpan	63.6	1.6	24.84	88	30	100	70	67.67	Soltero	Monoparental	Usted	Sí	$2201.00-$4400.00	$2201.00-$4400.00	4	Prestada	4	3	1	1	1	1	1	1	1	1	1	No	NA	Sí	CATOLICA	10	1	1
700	0	Incluido	2015-05-10						0	0	Ciudad de México	1979-04-05	36	1	Tlalpan	81.9	1.66	29.72	95	31.33	108	76.67	55.33	Soltero	Monoparental	Otro	Sí	$4401.00-$6600.00	$1.00 $2200.00	7	Prestada	8	5	1	1	1	1	0	0	1	1	1	No	NA	Sí	CATOLICA	2	1	1
701	0	Incluido	2015-05-10						0	0	Ciudad de México	1965-01-21	50	1	Tlalpan	79.6	1.61	30.71	98	42.67	112.67	70	81.67	Casado	#N/A	#N/A	#N/A	#N/A	#N/A	#N/A	#N/A	#N/A	#N/A	#N/A	#N/A	#N/A	#N/A	#N/A	#N/A	#N/A	#N/A	#N/A	#N/A	#N/A	#N/A	#N/A	#N/A	#N/A	#N/A
702	0	Incluido	2015-06-10						0	0	Ciudad de México	1965-07-29	49	0	Cuauhtémoc	72.9	1.66	26.46	97	35.33	116	80.67	62.33	Casado	Monoparental	Usted	Sí	$6601.00-$11000.00	$6601.00-$11000.00	2	Rentada	3	2	1	1	1	1	1	1	1	1	1	No	NA	Sí	CATOLICA	5	1	1
703	0	Incluido	2015-06-10						0	0	Ciudad de México	1985-04-23	30	1	Xochimilco	60.6	1.6	23.67	96	24.67	93.33	68.67	59	Casado	Biparental	Esposo (Padre)	Sí	$4401.00-$6600.00	$2201.00-$4400.00	5	Propia y está totalmente pagada	5	3	1	1	1	1	0	1	1	1	1	No	NA	No	NA	5	1	1
704	0	Incluido	2015-06-10						0	0	Ciudad de México	1972-02-06	43	1	Xochimilco	69.1	1.58	27.68	92	37.33	100	62.67	64.33	Casado	Biparental	Esposo (Padre)	Sí	$4401.00-$6600.00	$0.00	5	Rentada	2	1	1	1	1	1	1	1	1	1	1	No	NA	Sí	CRISTIANA	10	1	1
705	0	Incluido	2015-06-10						0	0	Ciudad de México	1988-05-19	27	1	Xochimilco	53.5	1.56	21.98	78	39.33	100	60.67	55.67	Soltero	#N/A	#N/A	#N/A	#N/A	#N/A	#N/A	#N/A	#N/A	#N/A	#N/A	#N/A	#N/A	#N/A	#N/A	#N/A	#N/A	#N/A	#N/A	#N/A	#N/A	#N/A	#N/A	#N/A	#N/A	#N/A
706	0	Incluido	2015-08-10						0	0	Ciudad de México	1978-02-14	37	0	Tlalpan	75.8	1.63	28.53	98	25.33	100	74.67	51.33	Casado	Biparental	Usted	Sí	$6601.00-$11000.00	$6601.00-$11000.00	4	Propia y está totalmente pagada	6	3	1	1	1	1	1	0	1	1	1	No	NA	Sí	CATOLICA	10	1	1
707	0	Incluido	2015-07-10						0	0	Ciudad de México	1975-11-30	39	0	Tlalpan	76.9	1.69	26.92	96	30.67	106.67	76	65	Union Libre	Monoparental	Usted	Sí	Mas de $11000.00	Mas de $11000.00	5	Propia pero aún la está pagando	9	4	1	1	1	1	1	1	1	1	1	Sí	INGLES	No	NA	15	1	1
708	0	Incluido	2015-08-10						0	0	Ciudad de México	1981-11-10	33	0	Tláhuac	82.4	1.74	27.22	92	32	110	78	57.33	Casado	#N/A	#N/A	#N/A	#N/A	#N/A	#N/A	#N/A	#N/A	#N/A	#N/A	#N/A	#N/A	#N/A	#N/A	#N/A	#N/A	#N/A	#N/A	#N/A	#N/A	#N/A	#N/A	#N/A	#N/A	#N/A
709	0	Incluido	2015-08-10						0	0	Ciudad de México	1973-08-12	41	0	Miguel Hidalgo	90.6	1.7	31.35	100	31.33	92.67	61.33	68.33	Casado	Biparental	Usted	Sí	Mas de $11000.00	Mas de $11000.00	5	Propia y está totalmente pagada	6	4	1	1	1	1	1	0	1	1	1	Sí	INGLES	No	NA	50	0	1
710	0	Incluido	2015-07-10						0	0	Ciudad de México	1976-07-07	39	0	Tlalpan	88	1.67	31.55	101	34	97.33	63.33	76.33	Casado	#N/A	#N/A	#N/A	#N/A	#N/A	#N/A	#N/A	#N/A	#N/A	#N/A	#N/A	#N/A	#N/A	#N/A	#N/A	#N/A	#N/A	#N/A	#N/A	#N/A	#N/A	#N/A	#N/A	#N/A	#N/A
711	0	Incluido	2015-08-10						0	0	Ciudad de México	1985-01-16	30	0	Iztapalapa	77	1.66	27.94	94	32	104	72	48.33	Soltero	Monoparental	Usted	Sí	Mas de $11000.00	Mas de $11000.00	1	Rentada	3	1	1	1	1	1	1	0	1	0	1	Sí	INGLES	No	NA	15	1	0
713	0	Incluido	2015-07-10						0	0	Ciudad de México	1979-07-25	35	1	Iztapalapa	70.8	1.66	25.69	84	29.33	92	62.67	62	Casado	Biparental	Esposo (Padre)	Sí	Mas de $11000.00	$1.00 $2200.00	3	Rentada	5	3	1	1	1	1	1	1	1	1	1	No	NA	No	NA	6	0	1
714	0	Incluido	2015-07-10						0	0	Estado de México	1964-10-25	50	0	Iztapalapa	89	1.81	27.17	96	36.67	119.33	82.67	55.33	Casado	Biparental	Usted	Sí	Mas de $11000.00	Mas de $11000.00	3	Rentada	5	3	1	1	1	1	1	1	1	1	1	No	NA	No	NA	10	0	1
715	0	Incluido	2015-07-10						0	0	Ciudad de México	1983-01-23	32	1	Xochimilco	73.1	1.62	27.85	93	32	95.33	63.33	51	Casado	#N/A	#N/A	#N/A	#N/A	#N/A	#N/A	#N/A	#N/A	#N/A	#N/A	#N/A	#N/A	#N/A	#N/A	#N/A	#N/A	#N/A	#N/A	#N/A	#N/A	#N/A	#N/A	#N/A	#N/A	#N/A
717	0	Incluido	2018-12-03						0	0	Ciudad de México	1997-10-30	21	0	Xochimilco	68	1.68	24.09	84	24.67	99.33	74.66	50.66	Soltero	Biparental	Esposo (Padre)	Sí	Mas de $11000.00	$0.00	4	Propia y está totalmente pagada	5	2	1	1	1	1	0	1	1	1	1	Sí	INGLÉS	Sí	CATÓLICA	10	1	1
719	0	Incluido	2015-07-10						0	0	Ciudad de México	1973-06-28	42	1	Tlalpan	64	1.68	22.68	83	45.33	117.33	72	58.33	Casado	Monoparental	Usted	Sí	$4401.00-$6600.00	$4401.00-$6600.00	1	Rentada	2	1	1	1	1	0	0	0	1	1	0	No	NA	No	NA	2	0	1
721	0	Incluido	2015-09-10						0	0	Ciudad de México	1993-01-30	22	1	Iztapalapa	78.5	1.56	32.26	104	27.33	100	72.67	59.33	Soltero	Monoparental	Esposa (Madre)	No	NA	$0.00	9	Propia y está totalmente pagada	7	4	1	1	1	1	1	1	1	1	1	No	NA	No	NA	4	1	1
722	0	Incluido	2015-09-10						0	0	Ciudad de México	1985-04-15	30	1	Iztapalapa	79.4	1.55	33.05	104	36.67	110.67	74	58.33	Casado	Biparental	Esposo (Padre)	Sí	$4401.00-$6600.00	$1.00 $2200.00	11	Prestada	8	6	1	1	1	0	0	1	1	1	1	No	NA	Sí	CATOLICA	15	1	1
723	0	Incluido	2015-09-10						0	0	Ciudad de México	1989-05-05	26	1	Iztapalapa	83.9	1.6	32.77	111	28.67	103.33	74.67	72	Casado	#N/A	#N/A	#N/A	#N/A	#N/A	#N/A	#N/A	#N/A	#N/A	#N/A	#N/A	#N/A	#N/A	#N/A	#N/A	#N/A	#N/A	#N/A	#N/A	#N/A	#N/A	#N/A	#N/A	#N/A	#N/A
724	0	Incluido	2015-09-10						0	0	Ciudad de México	1966-09-09	49	1	Tlalpan	72	1.56	29.59	89	32.67	101.33	68.67	58	Casado	Biparental	Usted	Sí	$6601.00-$11000.00	$6601.00-$11000.00	8	Prestada	5	4	1	1	1	0	0	1	0	0	1	No	NA	Sí	ALVENTISTA DEL SEPTIMO DIA	10	1	1
725	0	Incluido	2015-09-10						0	0	Ciudad de México	1990-04-12	25	0	Xochimilco	81.7	1.74	26.99	93	44	105.33	61.33	53.33	Union Libre	#N/A	#N/A	#N/A	#N/A	#N/A	#N/A	#N/A	#N/A	#N/A	#N/A	#N/A	#N/A	#N/A	#N/A	#N/A	#N/A	#N/A	#N/A	#N/A	#N/A	#N/A	#N/A	#N/A	#N/A	#N/A
727	0	Incluido	2015-12-10						0	0	Ciudad de México	1985-11-28	30	1	Tláhuac	58.7	1.52	25.41	81	39.33	103.33	64	80	Soltero	Biparental	Otro	Sí	Mas de $11000.00	$1.00 $2200.00	2	Propia y está totalmente pagada	4	1	1	1	1	1	1	1	1	0	1	Sí	INGLES	Sí	CRISTIANA	20	1	1
728	0	Incluido	2015-12-10						0	0	Ciudad de México	1979-09-29	36	0	Xochimilco	98.5	1.64	36.85	114	54.67	135.33	80.67	68	Casado	Biparental	Usted	Sí	$6601.00-$11000.00	$4401.00-$6600.00	6	Propia y está totalmente pagada	3	2	1	1	1	1	1	1	1	1	1	No	NA	No	NA	8	0	1
729	0	Incluido	2015-12-10						0	0	Ciudad de México	1983-11-14	32	1	Xochimilco	67.1	1.67	24.06	84	30.67	99.33	68.67	64.33	Casado	#N/A	#N/A	#N/A	#N/A	#N/A	#N/A	#N/A	#N/A	#N/A	#N/A	#N/A	#N/A	#N/A	#N/A	#N/A	#N/A	#N/A	#N/A	#N/A	#N/A	#N/A	#N/A	#N/A	#N/A	#N/A
730	0	Incluido	2015-12-10						0	0	Ciudad de México	1994-10-25	21	0	Xochimilco	88.4	1.81	26.98	94	48.33	116.67	68.33	55	Soltero	#N/A	#N/A	#N/A	#N/A	#N/A	#N/A	#N/A	#N/A	#N/A	#N/A	#N/A	#N/A	#N/A	#N/A	#N/A	#N/A	#N/A	#N/A	#N/A	#N/A	#N/A	#N/A	#N/A	#N/A	#N/A
731	0	Incluido	2015-12-10						0	0	Ciudad de México	1995-05-27	20	1	Xochimilco	47.9	1.56	19.68	69	32.67	93.33	60.67	68.33	Soltero	#N/A	#N/A	#N/A	#N/A	#N/A	#N/A	#N/A	#N/A	#N/A	#N/A	#N/A	#N/A	#N/A	#N/A	#N/A	#N/A	#N/A	#N/A	#N/A	#N/A	#N/A	#N/A	#N/A	#N/A	#N/A
732	0	Incluido	2015-12-10						0	0	Ciudad de México	1969-09-10	46	1	Iztapalapa	63	1.58	25.11	86	36	101.33	65.33	63	Union Libre	Monoparental	Usted	Sí	$6601.00-$11000.00	$2201.00-$4400.00	2	Propia y está totalmente pagada	4	3	1	1	1	1	0	0	1	1	1	Sí	INGLES	Sí	CATOLICA	3	1	1
733	0	Incluido	2015-12-10						0	0	Ciudad de México	1982-06-12	33	0	Miguel Hidalgo	77.2	1.8	23.83	84	42	111.33	69.33	44	Casado	#N/A	#N/A	#N/A	#N/A	#N/A	#N/A	#N/A	#N/A	#N/A	#N/A	#N/A	#N/A	#N/A	#N/A	#N/A	#N/A	#N/A	#N/A	#N/A	#N/A	#N/A	#N/A	#N/A	#N/A	#N/A
735	0	Incluido	2015-12-10						0	0	Ciudad de México	1976-01-03	39	1	Xochimilco	73.6	1.63	27.7	101	24	99.33	75.33	65.67	Casado	#N/A	#N/A	#N/A	#N/A	#N/A	#N/A	#N/A	#N/A	#N/A	#N/A	#N/A	#N/A	#N/A	#N/A	#N/A	#N/A	#N/A	#N/A	#N/A	#N/A	#N/A	#N/A	#N/A	#N/A	#N/A
736	0	Incluido	2015-12-10						0	0	Ciudad de México	1976-01-25	39	0	Xochimilco	82	1.68	29.05	98	37	116.33	79.33	58.67	Casado	Biparental	Usted	Sí	Mas de $11000.00	Mas de $11000.00	5	Rentada	6	3	1	1	1	1	1	1	1	1	1	No	NA	Sí	CATOLICA	30	1	0
737	0	Incluido	2015-12-10						0	0	Morelos	1981-12-02	34	1	Tlalpan	54.4	1.47	25.17	79	24.67	96.67	72	60.67	Soltero	Monoparental	Usted	Sí	$6601.00-$11000.00	$6601.00-$11000.00	8	Propia y está totalmente pagada	5	4	1	1	1	1	0	1	1	1	1	No	NA	No	NA	7	1	1
738	0	Incluido	2015-12-10						0	0	Ciudad de México	1973-02-02	42	1	Tlalpan	56.7	1.58	22.71	76	50	101.33	51.33	58.67	Casado	Biparental	Esposo (Padre)	Sí	$6601.00-$11000.00	$0.00	4	Propia pero aún la está pagando	6	3	1	1	1	1	1	1	1	1	1	No	NA	Sí	CATOLICA	6	1	1
739	0	Incluido	2015-12-10						0	0	Ciudad de México	1972-06-20	43	0	Tlalpan	81.2	1.63	30.56	101	26.67	107.33	80.67	57	Casado	Biparental	Usted	Sí	Mas de $11000.00	$6601.00-$11000.00	4	Propia pero aún la está pagando	6	3	1	1	1	1	1	1	1	1	1	Sí	INGLES	Sí	CATOLICA	15	0	1
740	0	Incluido	2018-02-16						0	0	Ciudad de México	1997-03-25	20	0	Tlalpan	63	1.6	24.61	81.5	38.66	114.66	76	62.33	Soltero	Biparental	Esposo (Padre)	No	NA	$0.00	4	Propia y está totalmente pagada	6	3	0	1	1	1	1	1	1	0	1	Sí	INGLES	Sí	CATOLICA	8	1	1
741	0	Incluido	2015-10-13						0	0	Ciudad de México	1964-10-28	50	0	Tlalpan	90	1.66	32.66	104	41.33	116.67	75.33	55.33	Union Libre	Monoparental	Usted	Sí	$4401.00-$6600.00	$4401.00-$6600.00	4	Prestada	3	2	1	1	1	1	1	0	1	1	1	No	NA	Sí	MORMONES	10	1	1
743	0	Incluido	2015-10-13						0	0	Ciudad de México	1984-03-19	31	1	Iztapalapa	83	1.58	33.25	94	27.33	99.33	72	58.33	Soltero	#N/A	#N/A	#N/A	#N/A	#N/A	#N/A	#N/A	#N/A	#N/A	#N/A	#N/A	#N/A	#N/A	#N/A	#N/A	#N/A	#N/A	#N/A	#N/A	#N/A	#N/A	#N/A	#N/A	#N/A	#N/A
744	0	Incluido	2015-10-13						0	0	Ciudad de México	1968-01-08	47	0	Tlalpan	81.9	1.71	28.14	99	38.67	126.67	88	57.67	Soltero	Monoparental	Usted	Sí	Mas de $11000.00	Mas de $11000.00	1	Propia y está totalmente pagada	4	1	1	1	1	1	1	1	1	1	1	No	NA	Sí	CRISTIANA	10	1	0
745	0	Incluido	2015-10-13						0	0	Ciudad de México	1966-08-16	49	1	Xochimilco	64	1.5	28.44	83	26	106	80	61.67	Casado	Biparental	Usted	Sí	Mas de $11000.00	$4401.00-$6600.00	3	Propia y está totalmente pagada	7	2	1	1	1	1	1	0	1	1	1	Sí	FRANCES	Sí	CATOLICA	50	0	1
747	0	Incluido	2015-10-13						0	0	Ciudad de México	1972-12-11	42	1	La Magdalena Contreras	58.5	1.42	29.01	86	46	116.67	70.67	54.67	Casado	Biparental	Usted	Sí	Mas de $11000.00	Mas de $11000.00	6	Propia y está totalmente pagada	5	3	1	1	1	1	1	1	1	1	1	No	NA	Sí	CATOLICA	10	0	1
748	0	Incluido	2015-10-13						0	0	Estado de México	1988-09-17	27	1	Coyoacán	63.6	1.54	26.82	80	34.67	106.67	72	67.33	Casado	Biparental	Usted	Sí	$6601.00-$11000.00	$4401.00-$6600.00	3	Propia pero aún la está pagando	5	2	1	1	1	1	1	1	1	1	1	No	NA	Sí	CATOLICA	12	0	1
750	0	Incluido	2015-10-13						0	0	Ciudad de México	1979-10-03	36	1	Xochimilco	80.7	1.55	33.59	104	40	106	66	56.67	Casado	#N/A	#N/A	#N/A	#N/A	#N/A	#N/A	#N/A	#N/A	#N/A	#N/A	#N/A	#N/A	#N/A	#N/A	#N/A	#N/A	#N/A	#N/A	#N/A	#N/A	#N/A	#N/A	#N/A	#N/A	#N/A
751	0	Incluido	2015-10-13						0	0	Ciudad de México	1975-10-16	39	1	Xochimilco	89.1	1.6	34.8	114	58	113.33	55.33	61.33	Soltero	#N/A	#N/A	#N/A	#N/A	#N/A	#N/A	#N/A	#N/A	#N/A	#N/A	#N/A	#N/A	#N/A	#N/A	#N/A	#N/A	#N/A	#N/A	#N/A	#N/A	#N/A	#N/A	#N/A	#N/A	#N/A
752	0	Incluido	2015-10-13						0	0	Oaxaca	1973-05-30	42	1	Tlalpan	63.6	1.48	29.04	84	40.67	102	61.33	65.33	Soltero	Biparental	Esposa (Madre)	Sí	$4401.00-$6600.00	$1.00 $2200.00	4	Propia y está totalmente pagada	4	2	1	1	1	1	0	1	1	1	1	No	NA	No	NA	8	1	1
753	0	Incluido	2015-10-13						0	0	Ciudad de México	1974-07-17	41	1	Tlalpan	57.5	1.67	20.62	76	33.33	97.33	64	67.67	Union Libre	Monoparental	Otro	No	NA	$2201.00-$4400.00	3	Propia y está totalmente pagada	4	2	1	1	1	1	1	1	1	1	1	Sí	INGLES	Sí	CATOLICA	6	1	1
754	0	Incluido	2015-10-13						0	0	Ciudad de México	1987-07-12	28	0	Iztapalapa	110	1.72	37.18	121	43.33	124.67	81.33	72.67	Casado	#N/A	#N/A	#N/A	#N/A	#N/A	#N/A	#N/A	#N/A	#N/A	#N/A	#N/A	#N/A	#N/A	#N/A	#N/A	#N/A	#N/A	#N/A	#N/A	#N/A	#N/A	#N/A	#N/A	#N/A	#N/A
755	0	Incluido	2015-10-13						0	0	Ciudad de México	1984-11-02	30	0	Xochimilco	91.5	1.85	26.82	101	32	105.33	73.33	72.33	Casado	Biparental	Usted	Sí	Mas de $11000.00	Mas de $11000.00	6	Rentada	5	2	1	1	1	1	1	1	1	1	1	No	NA	Sí	CATOLICA	15	1	1
756	0	Incluido	2015-10-13						0	0	Ciudad de México	1974-12-28	40	1	Xochimilco	66	1.56	27.12	93	22	90	68	57	Casado	#N/A	#N/A	#N/A	#N/A	#N/A	#N/A	#N/A	#N/A	#N/A	#N/A	#N/A	#N/A	#N/A	#N/A	#N/A	#N/A	#N/A	#N/A	#N/A	#N/A	#N/A	#N/A	#N/A	#N/A	#N/A
757	0	Incluido	2015-10-13						0	0	Ciudad de México	1977-04-05	38	1	Xochimilco	67.7	1.46	31.76	92	43.33	95.33	52	68.67	Casado	#N/A	#N/A	#N/A	#N/A	#N/A	#N/A	#N/A	#N/A	#N/A	#N/A	#N/A	#N/A	#N/A	#N/A	#N/A	#N/A	#N/A	#N/A	#N/A	#N/A	#N/A	#N/A	#N/A	#N/A	#N/A
758	0	Incluido	2015-10-14						0	0	Ciudad de México	1985-03-06	30	1	Tlalpan	88.1	1.62	33.57	100	32.67	96.67	64	77.33	Soltero	Biparental	Esposo (Padre)	No	NA	$2201.00-$4400.00	4	Propia y está totalmente pagada	3	2	1	1	1	0	0	1	1	1	0	No	NA	No	NA	30	1	1
759	0	Incluido	2015-10-15						0	0	Ciudad de México	1966-08-20	49	1	Álvaro Obregón	66.4	1.64	24.69	91	42	116.67	74.67	61.67	Casado	#N/A	#N/A	#N/A	#N/A	#N/A	#N/A	#N/A	#N/A	#N/A	#N/A	#N/A	#N/A	#N/A	#N/A	#N/A	#N/A	#N/A	#N/A	#N/A	#N/A	#N/A	#N/A	#N/A	#N/A	#N/A
761	0	Incluido	2015-10-15						0	0	Veracruz de Ignacio de la Llave	1965-12-15	49	1	Xochimilco	62.4	1.52	27.08	87	41.33	118.67	77.33	54.67	Casado	Biparental	Esposo (Padre)	Sí	Mas de $11000.00	$0.00	3	Propia y está totalmente pagada	6	3	1	1	1	1	1	1	1	1	1	No	NA	Sí	CATOLICA	15	1	1
762	0	Incluido	2015-10-15						0	0	Ciudad de México	1980-01-05	35	1	Tlalpan	78	1.54	32.89	101	34.67	101.33	66.67	57	Casado	#N/A	#N/A	#N/A	#N/A	#N/A	#N/A	#N/A	#N/A	#N/A	#N/A	#N/A	#N/A	#N/A	#N/A	#N/A	#N/A	#N/A	#N/A	#N/A	#N/A	#N/A	#N/A	#N/A	#N/A	#N/A
763	0	Incluido	2015-10-15						0	0	Ciudad de México	1979-08-25	36	0	Tlalpan	102.3	1.78	32.29	113	36.67	106.67	70	58	Soltero	#N/A	#N/A	#N/A	#N/A	#N/A	#N/A	#N/A	#N/A	#N/A	#N/A	#N/A	#N/A	#N/A	#N/A	#N/A	#N/A	#N/A	#N/A	#N/A	#N/A	#N/A	#N/A	#N/A	#N/A	#N/A
765	0	Incluido	2015-10-15						0	0	Ciudad de México	1975-02-27	40	1	Xochimilco	55.6	1.55	23.14	78	47.33	110	62.67	51	Casado	Biparental	Esposo (Padre)	Sí	$6601.00-$11000.00	$4401.00-$6600.00	3	Prestada	3	2	1	1	1	0	0	1	0	0	0	No	NA	Sí	CATOLICA	2	1	1
766	0	Incluido	2015-10-16						0	0	Ciudad de México	1986-07-03	29	1	Benito Juárez	51.6	1.55	21.48	80	33.33	104	70.67	67.67	Soltero	#N/A	#N/A	#N/A	#N/A	#N/A	#N/A	#N/A	#N/A	#N/A	#N/A	#N/A	#N/A	#N/A	#N/A	#N/A	#N/A	#N/A	#N/A	#N/A	#N/A	#N/A	#N/A	#N/A	#N/A	#N/A
767	0	Incluido	2015-10-16						0	0	Ciudad de México	1982-07-07	33	0	Coyoacán	90.6	1.8	27.96	106	35.67	104	68.33	68.33	Casado	Biparental	Usted	Sí	$6601.00-$11000.00	$6601.00-$11000.00	8	Prestada	6	4	1	1	1	1	1	0	1	0	1	Sí	INGLES JAPONES	No	NA	10	0	1
768	0	Incluido	2015-10-16						0	0	Ciudad de México	1976-03-28	39	1	Tlalpan	48.9	1.48	22.42	76	31	96.67	65.67	70.33	Soltero	#N/A	#N/A	#N/A	#N/A	#N/A	#N/A	#N/A	#N/A	#N/A	#N/A	#N/A	#N/A	#N/A	#N/A	#N/A	#N/A	#N/A	#N/A	#N/A	#N/A	#N/A	#N/A	#N/A	#N/A	#N/A
770	0	Incluido	2015-11-30						0	0	Ciudad de México	1977-07-16	38	1	La Magdalena Contreras	73.5	1.64	27.33	86	33.33	86.67	53.33	62.33	Union Libre	Biparental	Usted	Sí	$6601.00-$11000.00	$6601.00-$11000.00	2	Propia y está totalmente pagada	6	3	1	1	1	1	1	1	1	1	1	No	NA	Sí	CATOLICA	15	1	1
772	0	Incluido	2015-10-19						0	0	Ciudad de México	1972-09-11	43	1	Tlalpan	73.8	1.57	29.94	90	28	104	76	57.67	Union Libre	Reconstruida	Usted	Sí	$4401.00-$6600.00	$4401.00-$6600.00	9	Prestada	5	2	1	1	1	1	0	0	1	1	1	No	NA	No	NA	10	1	1
773	0	Incluido	2015-10-19						0	0	Ciudad de México	1974-06-29	41	0	Tlalpan	82.1	1.74	27.27	100	33.33	115.33	82	56.33	Casado	Biparental	Esposa (Madre)	No	NA	$4401.00-$6600.00	4	Propia y está totalmente pagada	7	3	1	1	1	1	1	1	1	1	1	No	NA	Sí	CATOLICA	20	1	1
774	0	Incluido	2015-10-21						0	0	Estado de México	1966-06-30	49	0	Iztapalapa	58.1	1.56	23.87	89	43.33	112	68.67	56.33	Casado	#N/A	#N/A	#N/A	#N/A	#N/A	#N/A	#N/A	#N/A	#N/A	#N/A	#N/A	#N/A	#N/A	#N/A	#N/A	#N/A	#N/A	#N/A	#N/A	#N/A	#N/A	#N/A	#N/A	#N/A	#N/A
775	0	Incluido	2015-10-19						0	0	Ciudad de México	1973-10-06	42	1	Álvaro Obregón	76.7	1.63	28.87	92	38.33	108.67	70.33	60.67	Casado	#N/A	#N/A	#N/A	#N/A	#N/A	#N/A	#N/A	#N/A	#N/A	#N/A	#N/A	#N/A	#N/A	#N/A	#N/A	#N/A	#N/A	#N/A	#N/A	#N/A	#N/A	#N/A	#N/A	#N/A	#N/A
776	0	Incluido	2015-10-19						0	0	Puebla	1968-02-26	47	1	Tlalpan	64.7	1.57	26.25	79	35.33	110.67	75.33	67.67	Casado	Biparental	Usted	Sí	$6601.00-$11000.00	$6601.00-$11000.00	4	Propia y está totalmente pagada	6	3	1	1	1	1	1	0	1	1	1	No	NA	No	NA	20	1	1
777	0	Incluido	2015-10-19						0	0	Ciudad de México	1971-04-02	44	0	Tlalpan	86.3	1.7	29.72	100	38.33	119	80.67	67.33	Separado	Monoparental	Usted	Sí	Mas de $11000.00	Mas de $11000.00	4	Propia y está totalmente pagada	4	3	1	1	1	1	1	1	1	1	1	No	NA	No	NA	5	1	0
778	0	Incluido	2015-10-19						0	0	Ciudad de México	1976-09-22	39	0	Venustiano Carranza	73.1	1.71	25	95	36	106	70	70.33	Casado	Biparental	Usted	Sí	Mas de $11000.00	$6601.00-$11000.00	4	Propia pero aún la está pagando	5	3	1	1	1	1	1	1	1	1	1	No	NA	Sí	CATOLICA	6	1	1
779	0	Incluido	2015-10-19						0	0	Ciudad de México	1969-02-17	46	1	Miguel Hidalgo	69.4	1.55	28.89	90	37.33	104	66.67	60.67	Union Libre	#N/A	#N/A	#N/A	#N/A	#N/A	#N/A	#N/A	#N/A	#N/A	#N/A	#N/A	#N/A	#N/A	#N/A	#N/A	#N/A	#N/A	#N/A	#N/A	#N/A	#N/A	#N/A	#N/A	#N/A	#N/A
780	0	Incluido	2015-10-19						0	0	Ciudad de México	1974-12-01	40	0	Álvaro Obregón	88.7	1.73	29.64	120	26.33	111.33	85	49.67	Casado	#N/A	#N/A	#N/A	#N/A	#N/A	#N/A	#N/A	#N/A	#N/A	#N/A	#N/A	#N/A	#N/A	#N/A	#N/A	#N/A	#N/A	#N/A	#N/A	#N/A	#N/A	#N/A	#N/A	#N/A	#N/A
781	0	Incluido	2015-10-19						0	0	Ciudad de México	1973-05-17	42	0	Xochimilco	98.5	1.72	33.3	110	40	128.67	88.67	53.67	Casado	Monoparental	Usted	Sí	Mas de $11000.00	Mas de $11000.00	1	Prestada	3	1	1	1	1	1	1	0	1	1	1	No	NA	No	NA	10	1	0
782	0	Incluido	2015-10-19						0	0	Estado de México	1986-04-18	29	1	Xochimilco	82.5	1.61	31.83	91	24	96	72	69	Casado	Biparental	Esposo (Padre)	Sí	Mas de $11000.00	$4401.00-$6600.00	4	Rentada	4	2	1	1	1	1	1	1	1	1	1	No	NA	No	NA	20	1	1
784	0	Incluido	2015-10-19						0	0	Puebla	1994-08-27	21	1	Tlalpan	59	1.51	25.88	83	29.33	101.33	72	73.33	Soltero	#N/A	#N/A	#N/A	#N/A	#N/A	#N/A	#N/A	#N/A	#N/A	#N/A	#N/A	#N/A	#N/A	#N/A	#N/A	#N/A	#N/A	#N/A	#N/A	#N/A	#N/A	#N/A	#N/A	#N/A	#N/A
785	0	Incluido	2015-10-20						0	0	Hidalgo	1965-08-01	50	1	Tlalpan	62.9	1.5	27.96	81	38	110	72	69	Casado	Biparental	Esposo (Padre)	Sí	$6601.00-$11000.00	$6601.00-$11000.00	5	Propia y está totalmente pagada	4	3	1	1	1	1	1	0	1	1	1	No	NA	Sí	MORMONA	6	1	0
787	0	Incluido	2015-10-19						0	0	Ciudad de México	1991-09-26	24	1	Tlalpan	58.7	1.68	20.8	75	30.67	98.67	68	45.67	Soltero	#N/A	#N/A	#N/A	#N/A	#N/A	#N/A	#N/A	#N/A	#N/A	#N/A	#N/A	#N/A	#N/A	#N/A	#N/A	#N/A	#N/A	#N/A	#N/A	#N/A	#N/A	#N/A	#N/A	#N/A	#N/A
789	0	Incluido	2015-10-20						0	0	Ciudad de México	1985-01-25	30	1	Milpa Alta	75.6	1.57	30.67	95	26.67	92	65.33	64.67	Casado	Biparental	Esposo (Padre)	Sí	$4401.00-$6600.00	$0.00	4	Propia y está totalmente pagada	5	3	1	1	1	1	0	0	1	1	1	No	NA	Sí	CATOLICA	2	1	1
790	0	Incluido	2015-10-20						0	0	Ciudad de México	1985-02-04	30	0	Xochimilco	78.6	1.73	26.26	92	30.67	103.33	72.67	66	Casado	Biparental	Usted	Sí	Mas de $11000.00	Mas de $11000.00	4	Propia y está totalmente pagada	4	3	1	1	1	1	1	0	1	1	1	No	NA	Sí	CATOLICA	4	1	1
791	0	Incluido	2015-10-20						0	0	Ciudad de México	1994-01-25	21	0	Xochimilco	63.1	1.66	22.9	77	26	90	64	60.67	Soltero	Biparental	Esposa (Madre)	No	NA	$0.00	5	Propia y está totalmente pagada	4	3	1	1	1	1	0	1	1	0	1	No	NA	No	NA	5	1	1
792	0	Incluido	2015-10-20						0	0	Ciudad de México	1978-08-22	37	0	Álvaro Obregón	98.3	1.75	32.1	109	37.33	111.33	74	65	Separado	#N/A	#N/A	#N/A	#N/A	#N/A	#N/A	#N/A	#N/A	#N/A	#N/A	#N/A	#N/A	#N/A	#N/A	#N/A	#N/A	#N/A	#N/A	#N/A	#N/A	#N/A	#N/A	#N/A	#N/A	#N/A
793	0	Incluido	2015-10-20						0	0	Ciudad de México	1979-05-20	36	1	Álvaro Obregón	54.7	1.49	24.64	82	28.67	94.67	66	52.33	Soltero	#N/A	#N/A	#N/A	#N/A	#N/A	#N/A	#N/A	#N/A	#N/A	#N/A	#N/A	#N/A	#N/A	#N/A	#N/A	#N/A	#N/A	#N/A	#N/A	#N/A	#N/A	#N/A	#N/A	#N/A	#N/A
794	0	Incluido	2015-10-20						0	0	Ciudad de México	1984-05-23	31	1	Tlalpan	58.7	1.53	25.08	74	30.67	113.33	82.67	72.33	Soltero	Monoparental	Otro	Sí	$6601.00-$11000.00	$1.00 $2200.00	4	Propia y está totalmente pagada	5	3	1	1	1	1	1	1	1	1	1	No	NA	No	NA	5	1	1
795	0	Incluido	2015-10-20						0	0	Ciudad de México	1974-09-24	41	0	Tlalpan	74.6	1.75	24.36	93	35.33	96	60.67	56.67	Casado	Biparental	Usted	Sí	Mas de $11000.00	Mas de $11000.00	4	Prestada	9	6	1	1	1	0	0	0	1	1	1	No	NA	Sí	CATOLICA	20	1	1
796	0	Incluido	2015-10-20						0	0	Ciudad de México	1966-12-26	48	1	Iztapalapa	50.5	1.52	21.86	78	52	130	78	80.67	Union Libre	Biparental	Otro	Sí	$2201.00-$4400.00	$1.00 $2200.00	10	Propia y está totalmente pagada	5	2	1	1	1	1	0	1	1	1	0	No	NA	No	NA	10	1	1
797	0	Incluido	2015-10-20						0	0	Ciudad de México	1971-12-15	43	1	Iztapalapa	61.5	1.65	22.59	88	40.67	100	59.33	51.67	Soltero	#N/A	#N/A	#N/A	#N/A	#N/A	#N/A	#N/A	#N/A	#N/A	#N/A	#N/A	#N/A	#N/A	#N/A	#N/A	#N/A	#N/A	#N/A	#N/A	#N/A	#N/A	#N/A	#N/A	#N/A	#N/A
798	0	Incluido	2015-10-21						0	0	Ciudad de México	1992-02-04	23	0	Álvaro Obregón	89.9	1.79	28.06	100	34.67	122.67	88	60.33	Soltero	#N/A	#N/A	#N/A	#N/A	#N/A	#N/A	#N/A	#N/A	#N/A	#N/A	#N/A	#N/A	#N/A	#N/A	#N/A	#N/A	#N/A	#N/A	#N/A	#N/A	#N/A	#N/A	#N/A	#N/A	#N/A
799	0	Incluido	2015-10-21						0	0	Ciudad de México	1986-03-04	29	0	Álvaro Obregón	73.4	1.69	25.7	89	32	106	74	70.33	Soltero	#N/A	#N/A	#N/A	#N/A	#N/A	#N/A	#N/A	#N/A	#N/A	#N/A	#N/A	#N/A	#N/A	#N/A	#N/A	#N/A	#N/A	#N/A	#N/A	#N/A	#N/A	#N/A	#N/A	#N/A	#N/A
800	0	Incluido	2015-10-21						0	0	Ciudad de México	1982-08-04	33	1	Iztapalapa	79.3	1.57	32.17	100	37.33	116	78.67	79	Casado	Biparental	Esposo (Padre)	Sí	$6601.00-$11000.00	$4401.00-$6600.00	4	Prestada	4	2	1	1	1	1	0	1	1	1	1	No	NA	Sí	CATOLICA	20	1	1
801	0	Incluido	2015-10-21						0	0	Ciudad de México	1989-09-19	26	1	Álvaro Obregón	64.5	1.6	25.2	82	40.67	100	59.33	65	Soltero	#N/A	#N/A	#N/A	#N/A	#N/A	#N/A	#N/A	#N/A	#N/A	#N/A	#N/A	#N/A	#N/A	#N/A	#N/A	#N/A	#N/A	#N/A	#N/A	#N/A	#N/A	#N/A	#N/A	#N/A	#N/A
802	0	Incluido	2015-10-21						0	0	Ciudad de México	1974-02-20	41	1	Tlalpan	73.4	1.59	29.03	96	35.33	111.33	76	54.67	Casado	Biparental	Esposo (Padre)	Sí	$4401.00-$6600.00	$1.00 $2200.00	5	Propia y está totalmente pagada	3	2	1	1	1	0	0	0	1	1	0	No	NA	No	NA	5	0	1
803	0	Incluido	2015-10-21						0	0	Ciudad de México	1975-12-26	39	1	Tlalpan	89.3	1.57	36.23	110	34.67	108	73.33	75.67	Casado	Biparental	Esposo (Padre)	No	NA	$0.00	5	Propia y está totalmente pagada	6	2	1	1	1	1	0	0	1	1	1	No	NA	No	NA	5	1	1
804	0	Incluido	2015-10-21						0	0	Ciudad de México	1981-02-12	34	0	Iztapalapa	56.2	1.66	20.39	75	25.33	104.67	79.33	59.67	Casado	Biparental	Usted	Sí	$6601.00-$11000.00	$6601.00-$11000.00	3	Propia y está totalmente pagada	6	3	1	1	1	1	1	1	1	1	1	No	NA	Sí	CRISTIANA	20	0	1
805	0	Incluido	2015-10-22						0	0	Ciudad de México	1968-10-22	47	1	Iztapalapa	67	1.59	26.5	95	36	102.67	66.67	79.33	Casado	Biparental	Usted	Sí	$2201.00-$4400.00	$2201.00-$4400.00	3	Propia y está totalmente pagada	5	2	1	1	1	1	0	1	1	1	1	No	NA	Sí	CATOLICA	7	0	1
806	0	Incluido	2015-10-22						0	0	Ciudad de México	1987-07-13	28	0	Álvaro Obregón	84.7	1.78	26.73	96	40	106	66	66.67	Soltero	Monoparental	Usted	Sí	$2201.00-$4400.00	$2201.00-$4400.00	4	Propia y está totalmente pagada	3	2	1	1	1	1	1	1	1	0	1	No	NA	No	NA	4	1	1
808	0	Incluido	2015-10-19						0	0	Ciudad de México	1983-06-14	32	0	Tlalpan	87	1.79	27.15	88	30	100.67	70.67	57	Casado	#N/A	#N/A	#N/A	#N/A	#N/A	#N/A	#N/A	#N/A	#N/A	#N/A	#N/A	#N/A	#N/A	#N/A	#N/A	#N/A	#N/A	#N/A	#N/A	#N/A	#N/A	#N/A	#N/A	#N/A	#N/A
809	0	Incluido	2015-10-23						0	0	Ciudad de México	1973-02-26	42	1	Tlalpan	64	1.54	26.99	89	35.33	100	64.67	66.33	Soltero	Monoparental	Otro	Sí	Mas de $11000.00	Mas de $11000.00	5	Propia y está totalmente pagada	6	3	1	1	1	1	1	1	1	1	1	Sí	INGLES	Sí	CATOLICA	15	1	1
810	0	Incluido	2015-10-23						0	0	Ciudad de México	1974-07-02	41	0	Tlalpan	60.3	1.64	22.42	79	36	99.33	63.33	51	Soltero	Monoparental	Usted	Sí	Mas de $11000.00	Mas de $11000.00	2	Propia y está totalmente pagada	4	2	1	1	1	1	1	1	1	1	1	Sí	INGLES	No	NA	6	1	1
811	0	Incluido	2015-10-22						0	0	Ciudad de México	1972-11-08	42	0	Benito Juárez	77.8	1.72	26.27	95	27.33	104.67	77.33	48.67	Union Libre	#N/A	#N/A	#N/A	#N/A	#N/A	#N/A	#N/A	#N/A	#N/A	#N/A	#N/A	#N/A	#N/A	#N/A	#N/A	#N/A	#N/A	#N/A	#N/A	#N/A	#N/A	#N/A	#N/A	#N/A	#N/A
812	0	Incluido	2015-10-22						0	0	Veracruz de Ignacio de la Llave	1966-03-11	49	1	Tlalpan	54.4	1.45	25.87	87	41.33	111.33	70	57.67	Casado	Biparental	Esposo (Padre)	Sí	$4401.00-$6600.00	$0.00	5	Otra situación	6	3	1	1	1	1	0	1	1	1	1	No	NA	Sí	CATOLICA	4	1	1
813	0	Incluido	2015-10-22						0	0	Ciudad de México	1983-01-23	32	0	Benito Juárez	70	1.72	23.66	81	32.67	106.67	74	52	Soltero	#N/A	#N/A	#N/A	#N/A	#N/A	#N/A	#N/A	#N/A	#N/A	#N/A	#N/A	#N/A	#N/A	#N/A	#N/A	#N/A	#N/A	#N/A	#N/A	#N/A	#N/A	#N/A	#N/A	#N/A	#N/A
814	0	Incluido	2015-10-23						0	0	Ciudad de México	1967-04-29	48	0	Tlalpan	58.3	1.65	21.41	84	39.33	118	78.67	60.33	Casado	#N/A	#N/A	#N/A	#N/A	#N/A	#N/A	#N/A	#N/A	#N/A	#N/A	#N/A	#N/A	#N/A	#N/A	#N/A	#N/A	#N/A	#N/A	#N/A	#N/A	#N/A	#N/A	#N/A	#N/A	#N/A
815	0	Incluido	2015-10-23						0	0	Ciudad de México	1972-07-20	43	1	Tlalpan	56.8	1.54	23.95	78	32	102.33	70.33	60.67	Casado	Biparental	Esposo (Padre)	Sí	$4401.00-$6600.00	$1.00 $2200.00	4	Propia y está totalmente pagada	5	2	1	1	1	1	0	1	1	1	1	No	NA	No	NA	15	1	1
816	0	Incluido	2015-10-26						0	0	Ciudad de México	1971-05-14	44	0	Tlalpan	120.8	1.7	41.8	143	43.33	114	70.67	72	Casado	Biparental	Usted	Sí	Mas de $11000.00	Mas de $11000.00	2	Rentada	7	1	1	1	1	1	1	1	1	1	1	Sí	INGLES ALEMAN ITALIANO	Sí	TESTIGO DE JEHOVA	15	1	1
817	0	Incluido	2015-10-23						0	0	Ciudad de México	1983-11-30	31	0	Tlalpan	76.8	1.76	24.79	90	32.67	98	65.33	53	Casado	#N/A	#N/A	#N/A	#N/A	#N/A	#N/A	#N/A	#N/A	#N/A	#N/A	#N/A	#N/A	#N/A	#N/A	#N/A	#N/A	#N/A	#N/A	#N/A	#N/A	#N/A	#N/A	#N/A	#N/A	#N/A
818	0	Incluido	2015-10-23						0	0	Estado de México	1981-07-25	34	0	Iztapalapa	84.7	1.62	32.27	100	40.67	116	75.33	60	Casado	#N/A	#N/A	#N/A	#N/A	#N/A	#N/A	#N/A	#N/A	#N/A	#N/A	#N/A	#N/A	#N/A	#N/A	#N/A	#N/A	#N/A	#N/A	#N/A	#N/A	#N/A	#N/A	#N/A	#N/A	#N/A
819	0	Incluido	2015-10-23						0	0	Ciudad de México	1973-09-22	42	1	Tlalpan	63	1.55	26.22	84	51.33	136	84.67	73	Casado	#N/A	#N/A	#N/A	#N/A	#N/A	#N/A	#N/A	#N/A	#N/A	#N/A	#N/A	#N/A	#N/A	#N/A	#N/A	#N/A	#N/A	#N/A	#N/A	#N/A	#N/A	#N/A	#N/A	#N/A	#N/A
820	0	Incluido	2015-10-26						0	0	Ciudad de México	1982-05-08	33	0	Iztapalapa	67.6	1.74	22.33	76	43.33	108.67	65.33	66.33	Soltero	#N/A	#N/A	#N/A	#N/A	#N/A	#N/A	#N/A	#N/A	#N/A	#N/A	#N/A	#N/A	#N/A	#N/A	#N/A	#N/A	#N/A	#N/A	#N/A	#N/A	#N/A	#N/A	#N/A	#N/A	#N/A
821	0	Incluido	2015-10-23						0	0	Ciudad de México	1966-05-30	49	1	Tlalpan	58	1.57	23.53	82	28.67	100	71.33	75.33	Casado	Biparental	Esposo (Padre)	Sí	Mas de $11000.00	$4401.00-$6600.00	5	Propia y está totalmente pagada	5	2	1	1	1	1	1	1	1	1	1	No	NA	Sí	CATOLICA	7	0	1
822	0	Incluido	2015-10-11						0	0	Ciudad de México	1991-05-24	24	0	Xochimilco	61	1.72	20.62	79	23.33	80.67	57.33	75.33	Casado	#N/A	#N/A	#N/A	#N/A	#N/A	#N/A	#N/A	#N/A	#N/A	#N/A	#N/A	#N/A	#N/A	#N/A	#N/A	#N/A	#N/A	#N/A	#N/A	#N/A	#N/A	#N/A	#N/A	#N/A	#N/A
823	0	Incluido	2015-10-26						0	0	Ciudad de México	1978-11-10	36	1	Xochimilco	73.4	1.53	31.36	106	21	102	81	62	Casado	Biparental	Esposo (Padre)	Sí	$6601.00-$11000.00	$4401.00-$6600.00	4	Propia y está totalmente pagada	5	2	1	1	1	1	1	1	1	1	1	No	NA	No	NA	7	0	1
826	0	Incluido	2015-10-26						0	0	Ciudad de México	1984-02-03	31	0	Iztapalapa	68.6	1.74	22.66	80	44.67	104.67	60	62.33	Soltero	Monoparental	Usted	Sí	Mas de $11000.00	Mas de $11000.00	2	Propia y está totalmente pagada	7	2	1	1	1	1	1	1	1	1	1	Sí	INGLES	No	NA	10	0	1
827	0	Incluido	2015-10-26						0	0	Ciudad de México	1983-04-02	32	0	Xochimilco	64.7	1.75	21.13	80	30	87.33	57.33	61.67	Union Libre	Reconstruida	Usted	Sí	Mas de $11000.00	Mas de $11000.00	4	Rentada	6	2	1	1	1	1	1	1	1	1	1	No	NA	No	NA	15	0	1
828	0	Incluido	2015-10-26						0	0	Ciudad de México	1973-05-08	42	1	Iztapalapa	88.5	1.62	33.93	109	33.33	117.33	84	62	Soltero	#N/A	#N/A	#N/A	#N/A	#N/A	#N/A	#N/A	#N/A	#N/A	#N/A	#N/A	#N/A	#N/A	#N/A	#N/A	#N/A	#N/A	#N/A	#N/A	#N/A	#N/A	#N/A	#N/A	#N/A	#N/A
829	0	Incluido	2015-10-26						0	0	Ciudad de México	1992-01-29	23	0	Iztapalapa	80.2	1.81	24.62	92	42.67	98.67	56	62.33	Soltero	#N/A	#N/A	#N/A	#N/A	#N/A	#N/A	#N/A	#N/A	#N/A	#N/A	#N/A	#N/A	#N/A	#N/A	#N/A	#N/A	#N/A	#N/A	#N/A	#N/A	#N/A	#N/A	#N/A	#N/A	#N/A
830	0	Incluido	2015-10-27						0	0	Ciudad de México	1969-10-06	46	0	Tlalpan	74.1	1.62	28.24	101	38.67	112.67	74	61.33	Casado	Biparental	Esposa (Madre)	Sí	$6601.00-$11000.00	$2201.00-$4400.00	3	Propia y está totalmente pagada	5	2	1	1	1	1	1	1	1	1	1	Sí	INGLES	No	NA	12	1	1
833	0	Incluido	2015-10-27						0	0	Ciudad de México	1969-01-21	46	1	Tlalpan	57.8	1.57	23.36	81	27.33	84	56.67	59.67	Union Libre	#N/A	#N/A	#N/A	#N/A	#N/A	#N/A	#N/A	#N/A	#N/A	#N/A	#N/A	#N/A	#N/A	#N/A	#N/A	#N/A	#N/A	#N/A	#N/A	#N/A	#N/A	#N/A	#N/A	#N/A	#N/A
834	0	Incluido	2015-10-26						0	0	Ciudad de México	1988-11-16	26	1	Tlalpan	54.5	1.53	23.28	74	38.67	91.33	52.67	64.33	Soltero	Biparental	Esposa (Madre)	Sí	$2201.00-$4400.00	$1.00 $2200.00	3	Otra situación	4	2	1	1	1	1	0	1	1	1	1	No	NA	Sí	CRISTIANA	5	1	1
835	0	Incluido	2015-10-26						0	0	Ciudad de México	1993-07-04	22	1	Tláhuac	51.6	1.55	21.48	70	32	90.67	58.67	63	Soltero	Biparental	Usted	Sí	$6601.00-$11000.00	$6601.00-$11000.00	2	Propia y está totalmente pagada	5	1	1	1	1	1	0	0	1	1	1	No	NA	No	NA	5	0	1
836	0	Incluido	2015-10-27						0	0	Ciudad de México	1977-12-03	37	1	Tlalpan	59	1.6	23.05	79	24.67	86.67	62	59.67	Casado	#N/A	#N/A	#N/A	#N/A	#N/A	#N/A	#N/A	#N/A	#N/A	#N/A	#N/A	#N/A	#N/A	#N/A	#N/A	#N/A	#N/A	#N/A	#N/A	#N/A	#N/A	#N/A	#N/A	#N/A	#N/A
837	0	Incluido	2015-10-26						0	0	Ciudad de México	1965-01-27	50	1	Tlalpan	71.8	1.65	26.37	97	51.33	125.33	74	78.33	Casado	Biparental	Usted	Sí	Mas de $11000.00	Mas de $11000.00	2	Propia y está totalmente pagada	4	1	1	1	1	1	1	1	1	1	1	Sí	INGLES ITALIANO	Sí	CATOLICA	35	0	1
838	0	Incluido	2015-10-26						0	0	Ciudad de México	1965-07-19	50	1	Xochimilco	83.5	1.63	31.43	103	34.67	104.67	70	54.33	Casado	#N/A	#N/A	#N/A	#N/A	#N/A	#N/A	#N/A	#N/A	#N/A	#N/A	#N/A	#N/A	#N/A	#N/A	#N/A	#N/A	#N/A	#N/A	#N/A	#N/A	#N/A	#N/A	#N/A	#N/A	#N/A
839	0	Incluido	2015-10-26						0	0	Ciudad de México	1979-10-11	36	1	Tlalpan	68	1.61	26.23	81	38.67	108.67	70	63	Casado	#N/A	#N/A	#N/A	#N/A	#N/A	#N/A	#N/A	#N/A	#N/A	#N/A	#N/A	#N/A	#N/A	#N/A	#N/A	#N/A	#N/A	#N/A	#N/A	#N/A	#N/A	#N/A	#N/A	#N/A	#N/A
840	0	Incluido	2015-09-11						0	0	Ciudad de México	1967-05-03	48	1	Iztapalapa	64.3	1.53	27.47	87	37.33	98	60.67	78	Casado	#N/A	#N/A	#N/A	#N/A	#N/A	#N/A	#N/A	#N/A	#N/A	#N/A	#N/A	#N/A	#N/A	#N/A	#N/A	#N/A	#N/A	#N/A	#N/A	#N/A	#N/A	#N/A	#N/A	#N/A	#N/A
841	0	Incluido	2015-10-27						0	0	Ciudad de México	1968-01-03	47	0	Tlalpan	108	1.85	31.56	113	32.67	120.67	88	45	Casado	Biparental	Usted	Sí	Mas de $11000.00	Mas de $11000.00	4	Propia pero aún la está pagando	4	3	1	1	1	1	1	1	1	1	1	Sí	INGLES	No	NA	15	0	1
842	0	Incluido	2015-10-28						0	0	Puebla	1984-04-25	31	1	Xochimilco	61.5	1.52	26.62	92	36.67	93.33	56.67	60.67	Casado	#N/A	#N/A	#N/A	#N/A	#N/A	#N/A	#N/A	#N/A	#N/A	#N/A	#N/A	#N/A	#N/A	#N/A	#N/A	#N/A	#N/A	#N/A	#N/A	#N/A	#N/A	#N/A	#N/A	#N/A	#N/A
845	0	Incluido	2015-10-28						0	0	Ciudad de México	1983-12-27	31	0	Tlalpan	69.4	1.78	21.9	83	35.33	118	82.67	66.67	Casado	#N/A	#N/A	#N/A	#N/A	#N/A	#N/A	#N/A	#N/A	#N/A	#N/A	#N/A	#N/A	#N/A	#N/A	#N/A	#N/A	#N/A	#N/A	#N/A	#N/A	#N/A	#N/A	#N/A	#N/A	#N/A
846	0	Incluido	2015-10-28						0	0	Ciudad de México	1974-07-20	41	0	Tlalpan	78	1.68	27.64	92	29.33	115.33	86	60.67	Casado	#N/A	#N/A	#N/A	#N/A	#N/A	#N/A	#N/A	#N/A	#N/A	#N/A	#N/A	#N/A	#N/A	#N/A	#N/A	#N/A	#N/A	#N/A	#N/A	#N/A	#N/A	#N/A	#N/A	#N/A	#N/A
847	0	Incluido	2015-10-28						0	0	Ciudad de México	1990-10-16	25	0	Tlalpan	61.5	1.69	21.53	81	38.33	100	61.67	61.67	Soltero	#N/A	#N/A	#N/A	#N/A	#N/A	#N/A	#N/A	#N/A	#N/A	#N/A	#N/A	#N/A	#N/A	#N/A	#N/A	#N/A	#N/A	#N/A	#N/A	#N/A	#N/A	#N/A	#N/A	#N/A	#N/A
849	0	Incluido	2015-10-29						0	0	Estado de México	1991-04-02	24	1	Álvaro Obregón	57.5	1.61	22.18	82	33.33	100.67	67.33	76	Casado	Biparental	Esposo (Padre)	Sí	$2201.00-$4400.00	$0.00	4	Prestada	3	2	0	1	1	0	0	0	1	0	1	No	NA	Sí	CATOLICA	3	0	1
851	0	Incluido	2015-04-11						0	0	Ciudad de México	1972-01-22	43	1	Álvaro Obregón	55.6	1.56	22.85	79	40	106.67	66.67	72.67	Union Libre	Biparental	Otro	No	NA	$1.00 $2200.00	2	Propia y está totalmente pagada	5	3	1	1	1	0	0	0	0	0	0	No	NA	Sí	TESTIGO JEHOVA	15	1	1
852	0	Incluido	2015-04-11						0	0	Ciudad de México	1972-04-12	42	0	Álvaro Obregón	59.1	1.72	19.98	81	40	99.33	59.33	63.67	Union Libre	Biparental	Otro	No	NA	$1.00 $2200.00	2	Propia y está totalmente pagada	5	3	1	1	1	0	0	0	0	1	0	No	NA	Sí	TESTIGO JEHOVA	10	1	1
853	0	Incluido	2015-10-29						0	0	Ciudad de México	1972-08-03	43	0	Tlalpan	54	1.62	20.58	73	31.33	104.67	73.33	54	Casado	Biparental	Usted	Sí	$6601.00-$11000.00	$6601.00-$11000.00	3	Propia y está totalmente pagada	6	3	1	1	1	1	1	1	1	1	1	Sí	INGLES	No	NA	20	1	1
854	0	Incluido	2015-10-23						0	0	Ciudad de México	1974-01-10	41	1	Coyoacán	82.1	1.72	27.75	107	36	104.67	68.67	63.67	Union Libre	#N/A	#N/A	#N/A	#N/A	#N/A	#N/A	#N/A	#N/A	#N/A	#N/A	#N/A	#N/A	#N/A	#N/A	#N/A	#N/A	#N/A	#N/A	#N/A	#N/A	#N/A	#N/A	#N/A	#N/A	#N/A
855	0	Incluido	2015-10-30						0	0	Ciudad de México	1969-10-28	46	0	Iztapalapa	72.6	1.67	26.03	91	32.67	118.67	86	70.67	Casado	Biparental	Usted	Sí	$4401.00-$6600.00	$4401.00-$6600.00	4	Propia y está totalmente pagada	3	2	1	1	1	1	1	1	1	1	1	No	NA	Sí	CATOLICA	30	1	1
856	0	Incluido	2015-04-11						0	0	Ciudad de México	1975-01-23	40	1	Coyoacán	71.2	1.5	31.64	104	36	106.67	70.67	78	Casado	#N/A	#N/A	#N/A	#N/A	#N/A	#N/A	#N/A	#N/A	#N/A	#N/A	#N/A	#N/A	#N/A	#N/A	#N/A	#N/A	#N/A	#N/A	#N/A	#N/A	#N/A	#N/A	#N/A	#N/A	#N/A
857	0	Incluido	2015-03-11						0	0	Ciudad de México	1969-03-23	45	1	Xochimilco	75.4	1.57	30.59	99	34	110.67	76.67	67.33	Soltero	#N/A	#N/A	#N/A	#N/A	#N/A	#N/A	#N/A	#N/A	#N/A	#N/A	#N/A	#N/A	#N/A	#N/A	#N/A	#N/A	#N/A	#N/A	#N/A	#N/A	#N/A	#N/A	#N/A	#N/A	#N/A
858	0	Incluido	2015-08-12						0	0	Ciudad de México	1969-03-03	46	1	Iztapalapa	53.6	1.53	22.9	79	30.67	101.33	70.67	44.67	Soltero	Monoparental	Otro	No	NA	$2201.00-$4400.00	6	Propia y está totalmente pagada	5	4	1	1	1	1	1	1	1	1	1	No	NA	Sí	CATOLICA	8	1	0
859	0	Incluido	2015-03-11						0	0	Ciudad de México	1965-03-07	50	1	Tlalpan	62.4	1.5	27.73	89	37.33	98	60.67	54	Casado	Monoparental	Esposo (Padre)	No	NA	$2201.00-$4400.00	4	Otra situación	4	2	1	1	1	1	1	1	1	1	1	No	NA	Sí	CATOLICA	5	1	1
860	0	Incluido	2015-03-11						0	0	Ciudad de México	1967-06-14	47	1	Tlalpan	91	1.57	36.92	109	31.33	110	78.67	61.67	Casado	#N/A	#N/A	#N/A	#N/A	#N/A	#N/A	#N/A	#N/A	#N/A	#N/A	#N/A	#N/A	#N/A	#N/A	#N/A	#N/A	#N/A	#N/A	#N/A	#N/A	#N/A	#N/A	#N/A	#N/A	#N/A
861	0	Incluido	2015-10-22						0	0	Ciudad de México	1972-08-24	43	1	Tlalpan	67	1.63	25.22	87	36	109.33	73.33	53	Casado	Biparental	Esposo (Padre)	Sí	$2201.00-$4400.00	$2201.00-$4400.00	4	Propia y está totalmente pagada	3	1	1	1	1	1	0	0	1	1	1	No	NA	Sí	CATOLICA	15	0	1
862	0	Incluido	2015-03-11						0	0	Ciudad de México	1976-12-20	38	0	Tlalpan	67	1.73	22.39	86	54.67	122.67	68	61.33	Casado	#N/A	#N/A	#N/A	#N/A	#N/A	#N/A	#N/A	#N/A	#N/A	#N/A	#N/A	#N/A	#N/A	#N/A	#N/A	#N/A	#N/A	#N/A	#N/A	#N/A	#N/A	#N/A	#N/A	#N/A	#N/A
863	0	Incluido	2015-04-11						0	0	Ciudad de México	1967-09-10	47	1	Tlalpan	81.6	1.61	31.48	106	31.33	104.67	73.33	69.33	Casado	Biparental	Esposo (Padre)	Sí	$4401.00-$6600.00	$1.00 $2200.00	7	Propia y está totalmente pagada	6	3	1	1	1	1	1	1	1	1	1	No	NA	No	NA	6	1	1
864	0	Incluido	2015-04-11						0	0	Ciudad de México	1967-10-23	47	0	Iztacalco	77.3	1.74	25.53	96	37.67	117.67	80	62	Casado	Biparental	Usted	Sí	Mas de $11000.00	Mas de $11000.00	5	Rentada	4	3	1	1	1	1	1	1	1	1	1	No	NA	Sí	CATOLICA	4	1	1
865	0	Incluido	2015-04-11						0	0	Ciudad de México	1971-03-28	44	1	Iztacalco	91	1.56	37.39	99	26	102.67	76.67	61.67	Casado	Biparental	Otro	Sí	Hasta $2200.00	$1.00 $2200.00	4	Prestada	5	3	1	1	1	0	0	0	1	0	1	No	NA	Sí	CATOLICA	25	1	1
866	0	Incluido	2015-05-11						0	0	Ciudad de México	1983-04-30	32	1	Tláhuac	71	1.48	32.41	103	46.67	130	83.33	57.67	Casado	Biparental	Esposo (Padre)	Sí	$2201.00-$4400.00	$0.00	4	Propia y está totalmente pagada	6	3	1	1	1	1	0	1	1	1	1	No	NA	Sí	CATOLICA	10	1	1
867	0	Incluido	2015-05-11						0	0	Michoacán de Ocampo	1971-07-05	43	1	Tlalpan	55.7	1.57	22.6	84	27.33	101.33	74	67.67	Casado	Biparental	Esposo (Padre)	No	NA	$2201.00-$4400.00	4	Propia pero aún la está pagando	5	2	1	1	1	1	1	0	1	1	1	No	NA	Sí	CATOLICA	7	1	1
869	0	Incluido	2015-05-11						0	0	Ciudad de México	1974-09-12	40	0	Iztapalapa	89	1.65	32.69	106	45.33	127.33	82	52.67	Union Libre	Monoparental	Usted	Sí	$6601.00-$11000.00	$6601.00-$11000.00	4	Propia pero aún la está pagando	3	2	1	1	1	1	1	1	1	1	1	No	NA	Sí	CATOLICA	6	1	1
870	0	Incluido	2015-05-11						0	0	Ciudad de México	1991-11-01	23	0	Coyoacán	91	1.74	30.06	88	40	110	70	50.33	Soltero	Biparental	Otro	Sí	Mas de $11000.00	$1.00 $2200.00	3	Propia y está totalmente pagada	6	2	1	1	1	1	1	1	1	1	1	Sí	INGLES Y FRANCES	Sí	CATOLICA	5	1	1
871	0	Incluido	2015-05-11						0	0	Ciudad de México	1992-02-25	23	0	Xochimilco	56	1.61	21.6	83	25.33	94	68.67	76.33	Soltero	#N/A	#N/A	#N/A	#N/A	#N/A	#N/A	#N/A	#N/A	#N/A	#N/A	#N/A	#N/A	#N/A	#N/A	#N/A	#N/A	#N/A	#N/A	#N/A	#N/A	#N/A	#N/A	#N/A	#N/A	#N/A
872	0	Incluido	2015-06-11						0	0	Ciudad de México	1966-06-24	48	0	Xochimilco	69.8	1.64	25.95	100	43.33	116	72.67	70	Casado	#N/A	#N/A	#N/A	#N/A	#N/A	#N/A	#N/A	#N/A	#N/A	#N/A	#N/A	#N/A	#N/A	#N/A	#N/A	#N/A	#N/A	#N/A	#N/A	#N/A	#N/A	#N/A	#N/A	#N/A	#N/A
873	0	Incluido	2015-06-11						0	0	Ciudad de México	1965-12-29	49	1	Tlalpan	81.8	1.58	32.77	102	58	126.33	68.33	58.67	Casado	Biparental	Esposo (Padre)	Sí	$4401.00-$6600.00	$4401.00-$6600.00	8	Propia y está totalmente pagada	6	4	1	1	1	0	1	0	1	1	1	No	NA	Sí	CATOLICA	8	0	1
874	0	Incluido	2015-03-11						0	0	Ciudad de México	1989-02-25	26	0	Tlalpan	61	1.63	22.96	87	32	100	68	74	Soltero	Monoparental	Usted	Sí	$6601.00-$11000.00	$6601.00-$11000.00	1	Rentada	3	1	1	1	1	1	0	1	1	1	1	Sí	INGLES	No	NA	6	0	1
875	0	Incluido	2015-09-11						0	0	Ciudad de México	1980-08-26	35	0	Iztapalapa	80.3	1.78	25.34	92	40	120	80	61.67	Casado	#N/A	#N/A	#N/A	#N/A	#N/A	#N/A	#N/A	#N/A	#N/A	#N/A	#N/A	#N/A	#N/A	#N/A	#N/A	#N/A	#N/A	#N/A	#N/A	#N/A	#N/A	#N/A	#N/A	#N/A	#N/A
876	0	Incluido	2015-09-11						0	0	Ciudad de México	1978-08-15	37	1	Tlalpan	55.7	1.51	24.43	77	34	105.33	71.33	66.67	Casado	#N/A	#N/A	#N/A	#N/A	#N/A	#N/A	#N/A	#N/A	#N/A	#N/A	#N/A	#N/A	#N/A	#N/A	#N/A	#N/A	#N/A	#N/A	#N/A	#N/A	#N/A	#N/A	#N/A	#N/A	#N/A
878	0	Incluido	2015-09-11						0	0	Guerrero	1976-04-22	39	1	Tlalpan	63.5	1.56	26.09	87	30	108.67	78.67	64.33	Casado	Biparental	Esposo (Padre)	Sí	$4401.00-$6600.00	$2201.00-$4400.00	3	Propia y está totalmente pagada	3	2	1	1	1	1	1	0	1	1	1	No	NA	Sí	CATOLICA	6	0	1
879	0	Incluido	2015-09-11						0	0	Ciudad de México	1978-05-06	37	0	Iztacalco	77.3	1.77	24.67	93	42	117.33	75.33	56	Casado	Biparental	Usted	Sí	$6601.00-$11000.00	$6601.00-$11000.00	4	Propia y está totalmente pagada	4	3	1	1	1	0	0	1	1	1	1	No	NA	No	NA	4	0	1
881	0	Incluido	2015-09-11						0	0	Ciudad de México	1975-05-27	40	1	Iztapalapa	62.8	1.51	27.54	85	21.33	96.67	75.33	59.67	Casado	Biparental	Usted	Sí	$4401.00-$6600.00	$4401.00-$6600.00	6	Propia y está totalmente pagada	7	4	1	1	1	1	0	0	1	1	1	No	NA	Sí	CATOLICA	5	0	1
882	0	Incluido	2015-11-11						0	0	Estado de México	1967-07-01	48	0	Tlalpan	72	1.71	24.62	88	28.67	101.33	72.67	60	Casado	Biparental	Usted	Sí	$4401.00-$6600.00	$4401.00-$6600.00	3	Propia pero aún la está pagando	4	2	1	1	1	0	0	1	1	1	0	No	NA	No	NA	4	0	1
884	0	Incluido	2015-09-11						0	0	Oaxaca	1973-02-22	42	0	Tlalpan	90.9	1.7	31.38	107	32.67	114.67	82	61.67	Union Libre	#N/A	#N/A	#N/A	#N/A	#N/A	#N/A	#N/A	#N/A	#N/A	#N/A	#N/A	#N/A	#N/A	#N/A	#N/A	#N/A	#N/A	#N/A	#N/A	#N/A	#N/A	#N/A	#N/A	#N/A	#N/A
885	0	Incluido	2015-10-11						0	0	Ciudad de México	1969-02-28	46	0	Benito Juárez	75.2	1.65	27.79	92	38	116.67	78.67	59	Soltero	Monoparental	Usted	Sí	Mas de $11000.00	Mas de $11000.00	3	Propia y está totalmente pagada	5	3	1	1	1	0	0	0	1	1	1	No	NA	Sí	CATOLICA	15	0	1
886	0	Incluido	2015-10-11						0	0	Ciudad de México	1983-07-08	32	1	Tlalpan	62.6	1.55	26.06	87	38	102	64	59.33	Casado	Biparental	Esposo (Padre)	Sí	Mas de $11000.00	$6601.00-$11000.00	4	Propia y está totalmente pagada	6	3	1	1	1	1	1	1	1	1	1	Sí	INGLES	Sí	CATOLICA	7	1	1
887	0	Incluido	2015-11-11						0	0	Ciudad de México	1987-10-14	28	0	Tlalpan	60.7	1.63	22.85	80	42.67	106.67	64	62.67	Soltero	Biparental	Esposo (Padre)	Sí	$6601.00-$11000.00	$6601.00-$11000.00	4	Propia y está totalmente pagada	4	3	1	1	1	1	1	1	1	1	1	Sí	INGLES	Sí	CRISTIANA	25	1	1
888	0	Incluido	2015-11-11						0	0	Ciudad de México	1972-01-13	43	1	Tlalpan	66.4	1.64	24.69	86	36	116	80	66	Casado	Monoparental	Esposo (Padre)	Sí	Mas de $11000.00	$2201.00-$4400.00	2	Propia pero aún la está pagando	4	2	1	1	1	1	1	0	1	1	1	Sí	INGLES	Sí	CATOLICA	4	0	1
889	0	Incluido	2015-10-11						0	0	Ciudad de México	1982-01-26	33	1	Tlalpan	67	1.66	24.31	87	31.33	96	64.67	65	Casado	Biparental	Esposo (Padre)	Sí	Mas de $11000.00	$4401.00-$6600.00	5	Rentada	6	2	1	1	1	1	1	0	1	1	1	Sí	INGLES	No	NA	10	0	1
890	0	Incluido	2015-10-11						0	0	Ciudad de México	1981-11-10	33	1	Tlalpan	79	1.64	29.37	99	30	102	72	54.67	Casado	Biparental	Esposo (Padre)	Sí	Mas de $11000.00	$1.00 $2200.00	5	Propia pero aún la está pagando	7	3	1	1	1	1	1	1	1	1	1	No	NA	Sí	CRISTIANA	6	1	1
891	0	Incluido	2015-11-11						0	0	Ciudad de México	1976-12-17	38	1	Tlalpan	71.9	1.65	26.41	86	38	100.67	62.67	62.33	Casado	Biparental	Esposo (Padre)	Sí	Mas de $11000.00	$0.00	5	Propia y está totalmente pagada	5	3	1	1	1	1	1	1	1	1	1	No	NA	Sí	CRISTIANA	8	1	1
892	0	Incluido	2015-10-11						0	0	Ciudad de México	1975-02-21	40	0	Tlalpan	67.9	1.57	27.55	94	37.33	108.67	71.33	46.67	Casado	Biparental	Usted	Sí	Mas de $11000.00	Mas de $11000.00	5	Propia y está totalmente pagada	5	3	1	1	1	1	1	1	1	1	1	No	NA	Sí	CRISTIANO	20	0	1
893	0	Incluido	2015-10-11						0	0	Ciudad de México	1979-02-18	36	0	Tlalpan	94	1.72	31.77	107	30.67	103.33	72.67	72	Casado	Biparental	Esposa (Madre)	Sí	$4401.00-$6600.00	Mas de $11000.00	7	Propia pero aún la está pagando	6	4	1	1	1	1	1	1	1	1	1	No	NA	No	NA	2	0	1
894	0	Incluido	2015-10-11						0	0	Ciudad de México	1974-10-31	40	1	Coyoacán	82	1.55	34.13	99	30.67	103.33	72.67	64	Casado	Biparental	Esposo (Padre)	Sí	$4401.00-$6600.00	$0.00	4	Prestada	3	2	1	1	1	1	0	1	1	0	1	No	NA	Sí	CATOLICA	4	0	1
895	0	Incluido	2015-11-11						0	0	Ciudad de México	1975-05-30	40	1	Tlalpan	64.8	1.51	28.42	80	30.67	92.67	62	81	Casado	Biparental	Esposo (Padre)	Sí	Mas de $11000.00	$6601.00-$11000.00	4	Propia y está totalmente pagada	7	3	1	1	1	1	1	1	1	1	1	No	NA	No	NA	20	1	1
896	0	Incluido	2015-10-11						0	0	Ciudad de México	1966-10-31	48	0	Tlalpan	82.6	1.68	29.27	92	49.33	126.67	77.33	62	Casado	Biparental	Usted	Sí	$6601.00-$11000.00	$6601.00-$11000.00	5	Propia y está totalmente pagada	5	2	1	1	1	1	1	0	1	1	1	Sí	INGLES	Sí	CATOLICA	7	1	1
897	0	Incluido	2015-10-11						0	0	Sinaloa	1971-08-25	44	1	Tlalpan	79	1.64	29.37	92	36	102	66	64	Soltero	Monoparental	Esposa (Madre)	Sí	Mas de $11000.00	$1.00 $2200.00	3	Propia y está totalmente pagada	5	3	1	1	1	1	1	1	1	1	1	Sí	INGLES	Sí	CATOLICA	10	1	1
898	0	Incluido	2015-11-11						0	0	Ciudad de México	1975-06-01	40	1	Álvaro Obregón	50.4	1.56	20.71	73	33.33	93.33	60	52.33	Casado	Biparental	Esposo (Padre)	Sí	Mas de $11000.00	$1.00 $2200.00	4	Prestada	4	2	1	1	1	1	1	1	1	1	1	No	NA	Sí	CATOLICA	7	1	1
899	0	Incluido	2015-10-11						0	0	Ciudad de México	1967-06-14	48	1	Tlalpan	66.4	1.54	28	97	43.33	111.33	68	55.33	Casado	Biparental	Esposo (Padre)	Sí	Mas de $11000.00	$1.00 $2200.00	4	Prestada	4	1	1	1	1	1	1	0	1	1	1	No	NA	Sí	CATOLICA	10	1	1
900	0	Incluido	2015-10-11						0	0	Guerrero	1970-12-20	44	1	Tlalpan	84.6	1.6	33.05	105	38.67	116.67	78	64	Casado	Biparental	Esposo (Padre)	No	NA	$1.00 $2200.00	5	Rentada	6	3	1	1	1	1	1	0	1	1	1	No	NA	No	NA	10	1	1
901	0	Incluido	2015-10-11						0	0	Ciudad de México	1971-09-11	44	0	Tlalpan	73	1.68	25.86	91	30	105.33	75.33	49.33	Casado	#N/A	#N/A	#N/A	#N/A	#N/A	#N/A	#N/A	#N/A	#N/A	#N/A	#N/A	#N/A	#N/A	#N/A	#N/A	#N/A	#N/A	#N/A	#N/A	#N/A	#N/A	#N/A	#N/A	#N/A	#N/A
902	0	Incluido	2015-11-11						0	0	Ciudad de México	1979-02-16	36	1	Tlalpan	86.7	1.69	30.36	102	30.67	106.67	76	66	Casado	Biparental	Esposo (Padre)	Sí	Mas de $11000.00	Mas de $11000.00	3	Rentada	3	2	1	1	1	1	0	0	1	1	1	No	NA	Sí	CATOLICA	15	1	1
903	0	Incluido	2015-10-11						0	0	Ciudad de México	1980-06-23	35	1	Tlalpan	57.8	1.59	22.86	83	30.67	105.33	74.67	76.67	Casado	Biparental	Esposo (Padre)	Sí	Mas de $11000.00	$1.00 $2200.00	5	Prestada	7	4	1	1	1	1	1	1	1	1	1	No	NA	Sí	CATOLICA	10	1	1
904	0	Incluido	2015-10-11						0	0	Ciudad de México	1970-10-25	44	1	Tlalpan	57.2	1.54	24.12	86	31	96.67	65.67	57.67	Casado	#N/A	#N/A	#N/A	#N/A	#N/A	#N/A	#N/A	#N/A	#N/A	#N/A	#N/A	#N/A	#N/A	#N/A	#N/A	#N/A	#N/A	#N/A	#N/A	#N/A	#N/A	#N/A	#N/A	#N/A	#N/A
905	0	Incluido	2015-11-11						0	0	Ciudad de México	1969-07-09	46	1	Iztacalco	63.6	1.55	26.47	94	23.33	88.67	65.33	75.33	Casado	Biparental	Esposo (Padre)	No	NA	$1.00 $2200.00	5	Rentada	7	3	1	1	1	1	0	1	1	1	1	No	NA	Sí	CATOLICA	6	0	1
907	0	Incluido	2015-11-11						0	0	Ciudad de México	1974-12-16	40	1	Tlalpan	62.1	1.61	23.96	81	38	96	58	63.33	Casado	Biparental	Esposo (Padre)	Sí	$4401.00-$6600.00	$1.00 $2200.00	4	Otra situación	4	2	1	1	1	1	0	1	1	1	1	No	NA	No	NA	6	1	1
908	0	Incluido	2015-11-11						0	0	Ciudad de México	1973-09-13	42	0	Iztapalapa	77.1	1.68	27.32	96	25.33	92.67	67.33	69.33	Casado	Biparental	Esposa (Madre)	Sí	Mas de $11000.00	Mas de $11000.00	5	Propia pero aún la está pagando	7	3	1	1	1	1	0	1	1	1	1	No	NA	Sí	CATOLICA	20	1	1
909	0	Incluido	2015-12-11						0	0	Ciudad de México	1976-09-27	39	1	Coyoacán	94.9	1.68	33.78	104	39.33	110.67	71.33	59.67	Casado	Biparental	Esposo (Padre)	Sí	Mas de $11000.00	$4401.00-$6600.00	4	Propia y está totalmente pagada	5	3	1	1	1	1	1	1	1	1	1	No	NA	Sí	CATOLICA	6	1	1
911	0	Incluido	2015-12-11						0	0	Ciudad de México	1969-07-20	46	1	Coyoacán	74.2	1.5	32.98	96	31.33	97.33	66	57.67	Union Libre	Reconstruida	Usted	Sí	$4401.00-$6600.00	$4401.00-$6600.00	4	Rentada	6	3	1	1	1	0	0	0	1	1	1	No	NA	Sí	CRISTIANA	25	1	1
913	0	Incluido	2015-11-13						0	0	Ciudad de México	1981-09-25	34	1	Tlalpan	70.2	1.6	27.42	97	37.33	112.67	75.33	63.67	Casado	Biparental	Esposo (Padre)	No	NA	$0.00	4	Propia y está totalmente pagada	3	2	1	1	1	1	0	1	1	1	1	No	NA	No	NA	6	1	1
914	0	Incluido	2015-12-11						0	0	Ciudad de México	1982-08-11	33	0	Tlalpan	82.5	1.67	29.58	103	28.67	108	79.33	75	Casado	Biparental	Esposa (Madre)	Sí	$6601.00-$11000.00	$6601.00-$11000.00	4	Propia y está totalmente pagada	5	2	1	1	1	1	1	1	1	1	1	No	NA	Sí	CATOLICA	25	0	1
915	0	Incluido	2015-12-11						0	0	Ciudad de México	1978-04-19	37	0	Tlalpan	85.9	1.76	27.89	96	36	121.33	85.33	56.33	Casado	Biparental	Usted	Sí	Mas de $11000.00	Mas de $11000.00	4	Propia y está totalmente pagada	5	3	1	1	1	1	1	1	1	1	1	Sí	INGLES	No	NA	15	0	1
916	0	Incluido	2015-11-19						0	0	Ciudad de México	1977-02-04	38	0	Tlalpan	95.1	1.86	27.49	91	34.67	108	73.33	68.67	Casado	Biparental	Esposa (Madre)	Sí	Mas de $11000.00	$1.00 $2200.00	7	Propia y está totalmente pagada	8	4	1	1	1	1	1	1	1	1	1	No	NA	Sí	CATOLICA	4	0	1
917	0	Incluido	2015-12-11						0	0	Ciudad de México	1967-06-10	48	1	Tlalpan	63.2	1.53	27	88	39.33	116	76.67	54.33	Casado	Biparental	Usted	Sí	$6601.00-$11000.00	$6601.00-$11000.00	3	Propia y está totalmente pagada	3	1	1	1	1	1	1	1	1	1	1	No	NA	Sí	CATOLICA	20	1	1
918	0	Incluido	2015-11-13						0	0	Ciudad de México	1986-12-22	28	1	Iztapalapa	52.7	1.5	23.42	83	34	103.33	69.33	57	Soltero	Monoparental	Usted	Sí	Mas de $11000.00	Mas de $11000.00	3	Rentada	3	1	1	1	1	1	1	1	1	1	1	No	NA	Sí	CRITIANA	15	1	1
920	0	Incluido	2015-12-11						0	0	Ciudad de México	1975-12-13	39	0	Tlalpan	93.1	1.72	31.47	105	34	109.33	75.33	54	Casado	Biparental	Usted	Sí	$6601.00-$11000.00	$6601.00-$11000.00	5	Propia y está totalmente pagada	5	3	1	1	1	1	0	1	1	1	1	No	NA	No	NA	20	1	1
921	0	Incluido	2015-12-11						0	0	Ciudad de México	1980-03-19	35	1	Tlalpan	61.9	1.58	24.8	83	29.33	104.67	75.33	68	Casado	Biparental	Esposo (Padre)	Sí	Mas de $11000.00	$1.00 $2200.00	4	Propia y está totalmente pagada	6	3	1	1	1	1	1	1	1	1	1	Sí	INGLES	No	NA	8	0	1
922	0	Incluido	2015-11-13						0	0	Ciudad de México	1969-05-15	46	1	Tlalpan	57.5	1.58	23.03	81	34	109.33	75.33	66.33	Casado	Biparental	Esposo (Padre)	Sí	$6601.00-$11000.00	$0.00	4	Prestada	2	1	1	1	1	1	0	1	1	1	1	No	NA	Sí	CATOLICA	4	0	1
923	0	Incluido	2015-11-18						0	0	Ciudad de México	1992-02-10	23	0	Tláhuac	89.1	1.69	31.27	104	36	116	80	68.33	Soltero	Biparental	Esposa (Madre)	Sí	Mas de $11000.00	$1.00 $2200.00	2	Rentada	5	2	1	1	1	1	1	0	1	1	1	No	NA	No	NA	8	0	1
924	0	Incluido	2015-12-11						0	0	Puebla	1977-09-30	38	1	Tlalpan	64.4	1.61	24.84	94	38	105.33	67.33	54	Casado	#N/A	#N/A	#N/A	#N/A	#N/A	#N/A	#N/A	#N/A	#N/A	#N/A	#N/A	#N/A	#N/A	#N/A	#N/A	#N/A	#N/A	#N/A	#N/A	#N/A	#N/A	#N/A	#N/A	#N/A	#N/A
925	0	Incluido	2015-12-11						0	0	Ciudad de México	1980-04-19	35	1	Tlalpan	80.6	1.73	26.93	92	42.67	106.67	64	59	Soltero	#N/A	#N/A	#N/A	#N/A	#N/A	#N/A	#N/A	#N/A	#N/A	#N/A	#N/A	#N/A	#N/A	#N/A	#N/A	#N/A	#N/A	#N/A	#N/A	#N/A	#N/A	#N/A	#N/A	#N/A	#N/A
926	0	Incluido	2015-12-11						0	0	Veracruz de Ignacio de la Llave	1984-04-04	31	1	Tlalpan	56	1.49	25.22	84	36.67	106	69.33	70	Soltero	Biparental	Esposo (Padre)	Sí	$4401.00-$6600.00	$1.00 $2200.00	3	Propia y está totalmente pagada	4	1	1	1	1	1	0	1	1	1	1	No	NA	No	NA	6	1	1
927	0	Incluido	2015-12-11						0	0	Ciudad de México	1984-11-13	31	1	Tlalpan	53.3	1.58	21.35	68	24	96.67	72.67	68.67	Casado	Biparental	Usted	Sí	Mas de $11000.00	Mas de $11000.00	5	Propia y está totalmente pagada	6	3	1	1	1	1	0	1	1	1	1	No	NA	No	NA	6	1	1
928	0	Incluido	2015-12-11						0	0	Hidalgo	1983-08-23	32	1	Tlalpan	47.9	1.41	24.09	80	44.67	114	69.33	56	Casado	#N/A	#N/A	#N/A	#N/A	#N/A	#N/A	#N/A	#N/A	#N/A	#N/A	#N/A	#N/A	#N/A	#N/A	#N/A	#N/A	#N/A	#N/A	#N/A	#N/A	#N/A	#N/A	#N/A	#N/A	#N/A
929	0	Incluido	2015-11-13						0	0	Ciudad de México	1971-07-24	44	1	Tlalpan	71.1	1.65	26.12	83	36.67	114.67	78	53.33	Casado	#N/A	#N/A	#N/A	#N/A	#N/A	#N/A	#N/A	#N/A	#N/A	#N/A	#N/A	#N/A	#N/A	#N/A	#N/A	#N/A	#N/A	#N/A	#N/A	#N/A	#N/A	#N/A	#N/A	#N/A	#N/A
930	0	Incluido	2015-12-11						0	0	Ciudad de México	1985-01-07	30	1	Tlalpan	46.9	1.54	19.78	77	22	83.33	61.33	55.33	Casado	Biparental	Esposo (Padre)	Sí	$6601.00-$11000.00	$0.00	5	Propia y está totalmente pagada	4	2	1	1	1	1	1	1	1	1	1	No	NA	Sí	CATOLICA	7	0	1
931	0	Incluido	2015-11-13						0	0	Ciudad de México	1982-03-10	33	0	Tlalpan	77.8	1.7	26.92	78	54	126	72	59	Casado	Biparental	Usted	Sí	$6601.00-$11000.00	$6601.00-$11000.00	5	Propia y está totalmente pagada	4	1	1	1	1	1	1	1	1	1	1	No	NA	Sí	CATOLICA	25	0	1
932	0	Incluido	2015-11-13						0	0	Ciudad de México	1978-01-24	37	1	Gustavo A. Madero	66.4	1.56	27.21	97	34	96.67	62.67	67.33	Casado	#N/A	#N/A	#N/A	#N/A	#N/A	#N/A	#N/A	#N/A	#N/A	#N/A	#N/A	#N/A	#N/A	#N/A	#N/A	#N/A	#N/A	#N/A	#N/A	#N/A	#N/A	#N/A	#N/A	#N/A	#N/A
933	0	Incluido	2015-11-13						0	0	Ciudad de México	1988-05-14	27	0	Gustavo A. Madero	80	1.73	26.73	97	41.33	118.67	77.33	73.33	Soltero	#N/A	#N/A	#N/A	#N/A	#N/A	#N/A	#N/A	#N/A	#N/A	#N/A	#N/A	#N/A	#N/A	#N/A	#N/A	#N/A	#N/A	#N/A	#N/A	#N/A	#N/A	#N/A	#N/A	#N/A	#N/A
934	0	Incluido	2015-11-13						0	0	Ciudad de México	1970-06-18	45	0	Tlalpan	86	1.71	29.41	103	39.33	119.33	80	53.33	Casado	#N/A	#N/A	#N/A	#N/A	#N/A	#N/A	#N/A	#N/A	#N/A	#N/A	#N/A	#N/A	#N/A	#N/A	#N/A	#N/A	#N/A	#N/A	#N/A	#N/A	#N/A	#N/A	#N/A	#N/A	#N/A
936	0	Incluido	2015-11-13						0	0	Ciudad de México	1987-09-15	28	1	Tlalpan	57.7	1.65	21.19	74	34	94.67	60.67	55	Soltero	Biparental	Esposo (Padre)	Sí	Mas de $11000.00	$2201.00-$4400.00	4	Propia y está totalmente pagada	4	3	1	1	1	1	1	1	1	1	1	No	NA	No	NA	10	0	1
937	0	Incluido	2015-11-13						0	0	Ciudad de México	1981-08-25	34	1	Tlalpan	70.2	1.51	30.79	99	29.33	98.67	69.33	70.67	Union Libre	#N/A	#N/A	#N/A	#N/A	#N/A	#N/A	#N/A	#N/A	#N/A	#N/A	#N/A	#N/A	#N/A	#N/A	#N/A	#N/A	#N/A	#N/A	#N/A	#N/A	#N/A	#N/A	#N/A	#N/A	#N/A
938	0	Incluido	2015-11-17						0	0	Michoacán de Ocampo	1971-04-06	44	1	Tlalpan	45.5	1.41	22.89	79	42.67	118.67	76	71.67	Casado	#N/A	#N/A	#N/A	#N/A	#N/A	#N/A	#N/A	#N/A	#N/A	#N/A	#N/A	#N/A	#N/A	#N/A	#N/A	#N/A	#N/A	#N/A	#N/A	#N/A	#N/A	#N/A	#N/A	#N/A	#N/A
939	0	Incluido	2015-11-17						0	0	Oaxaca	1980-08-26	35	1	Tlalpan	80	1.57	32.46	98	46.67	122	75.33	69	Union Libre	Biparental	Otro	Sí	Mas de $11000.00	Mas de $11000.00	3	Propia y está totalmente pagada	5	2	1	1	1	1	1	1	1	1	1	No	NA	No	NA	10	0	1
940	0	Incluido	2015-11-18						0	0	Michoacán de Ocampo	1966-06-16	49	1	Tlalpan	67	1.56	27.53	86	41.33	122.67	81.33	52	Soltero	Reconstruida	Otro	No	NA	$0.00	6	Propia y está totalmente pagada	5	3	1	1	1	0	0	1	1	1	0	No	NA	Sí	CATOLICA	13	1	1
943	0	Incluido	2015-11-17						0	0	Puebla	1975-06-28	40	0	Tlalpan	86.8	1.74	28.84	108	38	118	80	58	Casado	#N/A	#N/A	#N/A	#N/A	#N/A	#N/A	#N/A	#N/A	#N/A	#N/A	#N/A	#N/A	#N/A	#N/A	#N/A	#N/A	#N/A	#N/A	#N/A	#N/A	#N/A	#N/A	#N/A	#N/A	#N/A
944	0	Incluido	2015-11-17						0	0	Ciudad de México	1986-09-22	29	1	Tlalpan	58.1	1.51	25.48	88	32	110.67	78.67	68.33	Soltero	#N/A	#N/A	#N/A	#N/A	#N/A	#N/A	#N/A	#N/A	#N/A	#N/A	#N/A	#N/A	#N/A	#N/A	#N/A	#N/A	#N/A	#N/A	#N/A	#N/A	#N/A	#N/A	#N/A	#N/A	#N/A
945	0	Incluido	2015-11-17						0	0	Ciudad de México	1983-01-01	32	1	Tlalpan	67.8	1.56	28.04	93	36	102.67	66.67	69.33	Casado	Biparental	Esposo (Padre)	Sí	$4401.00-$6600.00	$0.00	6	Prestada	4	3	1	1	1	1	0	1	1	1	1	No	NA	No	NA	10	1	1
947	0	Incluido	2015-11-18						0	0	Oaxaca	1973-04-02	42	1	Tlalpan	50	1.51	21.93	78	35.33	100.67	65.33	61.33	Casado	Biparental	Esposo (Padre)	Sí	$4401.00-$6600.00	$0.00	3	Prestada	3	1	1	1	1	1	0	0	1	1	1	No	NA	No	NA	4	1	1
949	0	Incluido	2015-11-18						0	0	Ciudad de México	1972-05-26	43	0	Tlalpan	80.3	1.61	30.98	105	37.33	108	70.67	70.33	Casado	#N/A	#N/A	#N/A	#N/A	#N/A	#N/A	#N/A	#N/A	#N/A	#N/A	#N/A	#N/A	#N/A	#N/A	#N/A	#N/A	#N/A	#N/A	#N/A	#N/A	#N/A	#N/A	#N/A	#N/A	#N/A
950	0	Incluido	2015-11-18						0	0	Ciudad de México	1979-06-11	36	1	Coyoacán	111.8	1.65	41.07	113	26	110.67	84.67	74.67	Casado	Biparental	Esposo (Padre)	Sí	$4401.00-$6600.00	$0.00	4	Propia y está totalmente pagada	4	2	1	1	1	0	0	1	1	1	1	No	NA	Sí	CATOLICA	10	1	1
951	0	Incluido	2015-11-18						0	0	Ciudad de México	1973-03-21	42	1	Coyoacán	67.5	1.63	25.56	83	23.33	102	78.67	60	Casado	Biparental	Esposa (Madre)	Sí	Mas de $11000.00	$6601.00-$11000.00	7	Propia y está totalmente pagada	7	4	1	1	1	1	1	1	1	1	1	No	NA	Sí	CATOLICA	10	0	1
952	0	Incluido	2017-06-12						0	0	Ciudad de México	1996-04-02	21	1	Coyoacán	59.1	1.55	24.6	83	26.67	100	73.33	68.33	Soltero	Reconstruida	Esposa (Madre)	No	NA	$1.00 $2200.00	7	Propia y está totalmente pagada	7	4	1	1	1	1	0	1	1	1	1	No	NA	No	NA	15	0	1
954	0	Incluido	2015-11-18						0	0	Ciudad de México	1978-09-18	37	1	Tlalpan	51.2	1.52	22.16	76	38	106.67	68.67	69.67	Casado	#N/A	#N/A	#N/A	#N/A	#N/A	#N/A	#N/A	#N/A	#N/A	#N/A	#N/A	#N/A	#N/A	#N/A	#N/A	#N/A	#N/A	#N/A	#N/A	#N/A	#N/A	#N/A	#N/A	#N/A	#N/A
955	0	Incluido	2015-11-18						0	0	Ciudad de México	1976-02-22	39	0	Coyoacán	78.3	1.69	27.42	98	40	119.33	79.33	67.67	Soltero	#N/A	#N/A	#N/A	#N/A	#N/A	#N/A	#N/A	#N/A	#N/A	#N/A	#N/A	#N/A	#N/A	#N/A	#N/A	#N/A	#N/A	#N/A	#N/A	#N/A	#N/A	#N/A	#N/A	#N/A	#N/A
956	0	Incluido	2015-11-17						0	0	Ciudad de México	1993-09-11	22	1	Coyoacán	61.8	1.63	23.26	75	31.33	90	58.67	62	Soltero	Biparental	Otro	No	NA	$1.00 $2200.00	4	Propia y está totalmente pagada	6	3	1	1	1	1	1	1	1	1	1	No	NA	Sí	CATOLICA	20	1	1
958	0	Incluido	2015-11-19						0	0	Ciudad de México	1979-03-07	36	0	Tlalpan	85.4	1.76	27.44	97	42	130	88	64	Casado	#N/A	#N/A	#N/A	#N/A	#N/A	#N/A	#N/A	#N/A	#N/A	#N/A	#N/A	#N/A	#N/A	#N/A	#N/A	#N/A	#N/A	#N/A	#N/A	#N/A	#N/A	#N/A	#N/A	#N/A	#N/A
959	0	Incluido	2015-11-19						0	0	Ciudad de México	1974-07-15	41	1	Coyoacán	56	1.5	24.89	80	35.33	97.33	62	69.67	Soltero	#N/A	#N/A	#N/A	#N/A	#N/A	#N/A	#N/A	#N/A	#N/A	#N/A	#N/A	#N/A	#N/A	#N/A	#N/A	#N/A	#N/A	#N/A	#N/A	#N/A	#N/A	#N/A	#N/A	#N/A	#N/A
960	0	Incluido	2015-11-20						0	0	Ciudad de México	1964-12-20	50	0	Tlalpan	92	1.76	29.7	102	53.33	124.67	71.33	61.33	Casado	Biparental	Otro	Sí	$6601.00-$11000.00	$4401.00-$6600.00	5	Prestada	3	1	1	1	1	1	0	1	1	1	1	No	NA	No	NA	10	1	1
961	0	Incluido	2015-11-20						0	0	Ciudad de México	1971-11-10	44	1	Tlalpan	78	1.57	31.64	99	40	119.33	79.33	55.33	Casado	Biparental	Esposo (Padre)	Sí	Mas de $11000.00	$0.00	4	Propia y está totalmente pagada	4	3	1	1	1	1	1	1	1	1	1	No	NA	Sí	ANGLICANA	8	0	1
962	0	Incluido	2015-11-19						0	0	Ciudad de México	1994-04-21	21	0	Tlalpan	70.1	1.76	22.73	80	50	121.33	71.33	75	Soltero	Biparental	Esposo (Padre)	Sí	Mas de $11000.00	$0.00	4	Propia y está totalmente pagada	6	3	1	1	1	1	1	1	1	1	1	Sí	INGLES	Sí	ANGLICANO	20	1	1
964	0	Incluido	2015-11-19						0	0	Ciudad de México	1969-09-04	46	1	Coyoacán	56.5	1.58	22.6	79	47.33	110	62.67	55.33	Casado	Biparental	Esposo (Padre)	No	NA	Mas de $11000.00	4	Propia y está totalmente pagada	6	3	1	1	1	1	1	1	1	1	1	No	NA	Sí	CATOLICA	40	0	1
965	0	Incluido	2015-11-19						0	0	Ciudad de México	1978-08-26	37	1	Coyoacán	51.2	1.52	22.31	77	28	97.33	69.33	61.67	Casado	Biparental	Esposo (Padre)	Sí	$4401.00-$6600.00	$0.00	6	Prestada	6	4	1	1	1	1	0	1	1	1	1	No	NA	No	NA	20	1	1
966	0	Incluido	2015-11-19						0	0	Ciudad de México	1990-07-29	25	1	Tlalpan	56.1	1.53	23.97	82	27.33	90	62.67	72.67	Soltero	Reconstruida	Esposo (Padre)	Sí	$4401.00-$6600.00	$2201.00-$4400.00	8	Rentada	8	6	0	0	0	0	0	0	0	0	0	No	NA	Sí	NA	NA	1	1
967	0	Incluido	2015-11-19						0	0	Ciudad de México	1966-05-26	49	0	Tlalpan	82.8	1.74	27.22	93	24.66	105.33	80.67	66	Casado	Biparental	Esposo (Padre)	Sí	$6601.00-$11000.00	$4401.00-$6600.00	3	Rentada	3	2	1	1	1	1	1	0	0	1	1	Sí	INGLES	Sí	CATOLICA	6	0	1
968	0	Incluido	2015-11-19						0	0	Tlaxcala	1971-08-13	44	1	Tlalpan	61.2	1.56	25.31	90	28.67	89.33	60.67	66.67	Casado	Biparental	Usted	Sí	$6601.00-$11000.00	$6601.00-$11000.00	3	Prestada	7	3	1	1	1	1	1	1	1	1	1	Sí	INGLES	Sí	CATOLICA	5	1	1
969	0	Incluido	2015-11-24						0	0	Hidalgo	1983-08-28	32	1	Cuajimalpa de Morelos	72.3	1.57	29.18	94	28.67	98.67	70	65	Casado	Biparental	Esposo (Padre)	Sí	$4401.00-$6600.00	$0.00	4	Prestada	3	2	1	1	1	0	0	1	1	1	0	No	NA	No	NA	10	1	1
970	0	Incluido	2015-11-19						0	0	Ciudad de México	1968-06-04	47	1	Tlalpan	67.8	1.46	31.81	100	29.33	98	68.67	63	Casado	#N/A	#N/A	#N/A	#N/A	#N/A	#N/A	#N/A	#N/A	#N/A	#N/A	#N/A	#N/A	#N/A	#N/A	#N/A	#N/A	#N/A	#N/A	#N/A	#N/A	#N/A	#N/A	#N/A	#N/A	#N/A
971	0	Incluido	2015-11-19						0	0	Ciudad de México	1984-03-24	31	1	Tlalpan	80.3	1.58	32.17	107	22.67	100	77.33	61.67	Casado	Biparental	Esposo (Padre)	Sí	$4401.00-$6600.00	$1.00 $2200.00	5	Propia y está totalmente pagada	5	3	1	1	1	1	1	1	1	1	1	No	NA	No	NA	10	1	1
973	0	Incluido	2015-11-19						0	0	Tlaxcala	1974-09-18	41	0	Tlalpan	74	1.64	27.41	88	28	94.67	66.67	66.33	Casado	#N/A	#N/A	#N/A	#N/A	#N/A	#N/A	#N/A	#N/A	#N/A	#N/A	#N/A	#N/A	#N/A	#N/A	#N/A	#N/A	#N/A	#N/A	#N/A	#N/A	#N/A	#N/A	#N/A	#N/A	#N/A
974	0	Incluido	2015-11-19						0	0	Ciudad de México	1977-07-25	38	1	Coyoacán	69.7	1.59	27.71	93	21.33	90	68.67	65	Casado	Biparental	Esposo (Padre)	No	NA	$0.00	4	Propia y está totalmente pagada	4	2	1	1	1	0	0	1	1	1	1	No	NA	No	NA	6	1	1
976	0	Incluido	2015-11-24						0	0	Ciudad de México	1966-05-26	49	1	Coyoacán	60.6	1.65	22.26	76	36	101.33	65.33	62.33	Casado	#N/A	#N/A	#N/A	#N/A	#N/A	#N/A	#N/A	#N/A	#N/A	#N/A	#N/A	#N/A	#N/A	#N/A	#N/A	#N/A	#N/A	#N/A	#N/A	#N/A	#N/A	#N/A	#N/A	#N/A	#N/A
977	0	Incluido	2015-11-24						0	0	Ciudad de México	1976-10-13	39	0	Tlalpan	76.4	1.77	24.39	94	38	108.67	70.67	73.33	Soltero	Biparental	Esposo (Padre)	Sí	Mas de $11000.00	Mas de $11000.00	4	Rentada	3	2	1	1	1	1	1	1	1	1	1	No	NA	Sí	CATOLICA	8	0	1
978	0	Incluido	2015-11-24						0	0	Ciudad de México	1975-10-02	40	1	Tlalpan	95.4	1.62	36.35	108	37.33	113.33	76	59.67	Casado	Biparental	Esposo (Padre)	No	NA	$0.00	4	Propia y está totalmente pagada	4	2	1	1	1	1	1	1	1	1	1	No	NA	Sí	CATOLICA	20	1	1
979	0	Incluido	2015-11-24						0	0	Ciudad de México	1987-05-22	28	1	Tlalpan	70	1.57	28.4	85	25.33	106	80.67	66	Soltero	#N/A	#N/A	#N/A	#N/A	#N/A	#N/A	#N/A	#N/A	#N/A	#N/A	#N/A	#N/A	#N/A	#N/A	#N/A	#N/A	#N/A	#N/A	#N/A	#N/A	#N/A	#N/A	#N/A	#N/A	#N/A
980	0	Incluido	2015-11-24						0	0	Ciudad de México	1991-08-02	24	0	Tlalpan	102.6	1.84	30.3	112	46	128.67	82.67	52.33	Soltero	#N/A	#N/A	#N/A	#N/A	#N/A	#N/A	#N/A	#N/A	#N/A	#N/A	#N/A	#N/A	#N/A	#N/A	#N/A	#N/A	#N/A	#N/A	#N/A	#N/A	#N/A	#N/A	#N/A	#N/A	#N/A
981	0	Incluido	2015-11-24						0	0	Veracruz de Ignacio de la Llave	1967-07-29	48	1	Tlalpan	50.8	1.44	24.5	84	36.67	116	79.33	54.67	Casado	Biparental	Esposo (Padre)	Sí	$4401.00-$6600.00	$0.00	5	Prestada	4	2	1	1	1	0	0	0	0	1	0	No	NA	Sí	CATOLICA	5	1	1
982	0	Incluido	2015-11-24						0	0	Ciudad de México	1976-08-01	39	0	Coyoacán	73	1.65	26.81	96	31.33	116.67	85.33	64.33	Casado	#N/A	#N/A	#N/A	#N/A	#N/A	#N/A	#N/A	#N/A	#N/A	#N/A	#N/A	#N/A	#N/A	#N/A	#N/A	#N/A	#N/A	#N/A	#N/A	#N/A	#N/A	#N/A	#N/A	#N/A	#N/A
983	0	Incluido	2015-11-24						0	0	Morelos	1981-08-05	34	1	Coyoacán	54	1.55	22.48	80	35.33	97.33	62	61	Soltero	#N/A	#N/A	#N/A	#N/A	#N/A	#N/A	#N/A	#N/A	#N/A	#N/A	#N/A	#N/A	#N/A	#N/A	#N/A	#N/A	#N/A	#N/A	#N/A	#N/A	#N/A	#N/A	#N/A	#N/A	#N/A
984	0	Incluido	2015-11-24						0	0	Oaxaca	1974-07-13	41	1	Tlalpan	50	1.51	21.93	79	38.67	99.33	60.67	64	Casado	Biparental	Otro	Sí	$6601.00-$11000.00	$2201.00-$4400.00	4	Propia y está totalmente pagada	5	2	1	1	1	0	0	0	1	1	0	No	NA	Sí	CATOLICA	20	0	1
985	0	Incluido	2015-11-24						0	0	Ciudad de México	1986-12-24	28	1	Tlalpan	83.6	1.73	28.03	94	50.67	106.67	56	88.33	Soltero	Biparental	Esposo (Padre)	Sí	$6601.00-$11000.00	$1.00 $2200.00	10	Prestada	2	2	1	1	1	1	0	1	1	1	1	No	NA	Sí	CATOLICA	4	1	1
987	0	Incluido	2015-11-24						0	0	Sinaloa	1975-02-21	40	0	Tlalpan	94.3	1.73	31.51	106	34	116	82	72.67	Casado	#N/A	#N/A	#N/A	#N/A	#N/A	#N/A	#N/A	#N/A	#N/A	#N/A	#N/A	#N/A	#N/A	#N/A	#N/A	#N/A	#N/A	#N/A	#N/A	#N/A	#N/A	#N/A	#N/A	#N/A	#N/A
988	0	Incluido	2015-11-24						0	0	Ciudad de México	1981-07-01	34	1	Tlalpan	54.8	1.63	20.63	74	29.33	96.67	67.33	66	Soltero	Monoparental	Usted	Sí	Mas de $11000.00	Mas de $11000.00	4	Propia y está totalmente pagada	5	4	1	1	1	1	1	1	1	1	1	No	NA	No	NA	30	0	1
989	0	Incluido	2015-11-24						0	0	Ciudad de México	1979-09-17	36	1	Tlalpan	76.7	1.66	27.83	92	36	98.67	62.67	60	Casado	#N/A	#N/A	#N/A	#N/A	#N/A	#N/A	#N/A	#N/A	#N/A	#N/A	#N/A	#N/A	#N/A	#N/A	#N/A	#N/A	#N/A	#N/A	#N/A	#N/A	#N/A	#N/A	#N/A	#N/A	#N/A
990	0	Incluido	2015-11-24						0	0	Ciudad de México	1974-11-14	41	0	Tlalpan	82.4	1.74	27.28	96	42	122.67	80.67	77	Casado	Biparental	Usted	Sí	Mas de $11000.00	Mas de $11000.00	4	Propia pero aún la está pagando	5	2	1	1	1	1	1	1	1	1	1	No	NA	Sí	CATOLICA	10	0	1
991	0	Incluido	2015-11-24						0	0	Michoacán de Ocampo	1966-12-26	48	1	Tlalpan	60.1	1.53	25.54	87	40	118.67	78.67	56.33	Casado	#N/A	#N/A	#N/A	#N/A	#N/A	#N/A	#N/A	#N/A	#N/A	#N/A	#N/A	#N/A	#N/A	#N/A	#N/A	#N/A	#N/A	#N/A	#N/A	#N/A	#N/A	#N/A	#N/A	#N/A	#N/A
992	0	Incluido	2015-11-24						0	0	Ciudad de México	1977-06-12	38	1	Tlalpan	83.6	1.7	28.93	100	41.33	124.67	83.33	65.67	Casado	Biparental	Esposo (Padre)	Sí	Mas de $11000.00	$6601.00-$11000.00	5	Propia y está totalmente pagada	5	3	1	1	1	1	1	1	1	1	1	No	NA	Sí	MORMONES	10	1	1
993	0	Incluido	2015-11-24						0	0	Ciudad de México	1972-07-05	43	0	Tlalpan	103.9	1.71	35.53	113	46.67	126	79.33	67.33	Casado	Biparental	Usted	Sí	Mas de $11000.00	Mas de $11000.00	5	Propia y está totalmente pagada	4	2	1	1	1	1	1	1	1	1	1	Sí	INGLES	Sí	MORMONA	20	0	1
994	0	Incluido	2015-11-24						0	0	Veracruz de Ignacio de la Llave	1980-05-04	35	1	Tlalpan	64.5	1.55	26.85	87	23.33	91.33	68	53.33	Union Libre	Biparental	Esposo (Padre)	No	NA	$0.00	4	Rentada	3	2	1	1	1	0	0	1	0	0	0	Sí	NAHUATL	No	NA	4	0	1
996	0	Incluido	2015-11-25						0	0	Ciudad de México	1987-06-03	28	0	Iztapalapa	71.2	1.69	24.93	95	40.67	108.67	68	65	Soltero	Monoparental	Usted	Sí	$2201.00-$4400.00	$2201.00-$4400.00	1	Propia pero aún la está pagando	5	2	1	1	1	0	1	1	0	1	1	No	NA	No	NA	20	1	0
998	0	Incluido	2015-11-27						0	0	Ciudad de México	1966-10-04	49	1	Coyoacán	66.5	1.58	26.64	88	39	103.33	64.33	66.33	Soltero	Biparental	Esposa (Madre)	Sí	Mas de $11000.00	$6601.00-$11000.00	3	Propia y está totalmente pagada	5	2	1	1	1	1	1	1	1	1	1	Sí	INGLES	Sí	CATOLICA	20	1	1
999	0	Incluido	2019-02-18						0	0	Ciudad de México	1996-01-17	23	0	Tlalpan	87.1	1.65	31.99	100	32	119.33	87.33	70.66	Union Libre	Biparental	Usted	Sí	$6601.00-$11000.00	$6601.00-$11000.00	3	Propia y está totalmente pagada	6	3	1	1	1	1	0	1	1	1	1	No	NA	No	NA	15	0	1
1000	0	Incluido	2015-11-30						0	0	Ciudad de México	1969-09-11	46	1	Xochimilco	67.7	1.59	26.78	91	39.67	108.33	68.67	59.33	Casado	#N/A	#N/A	#N/A	#N/A	#N/A	#N/A	#N/A	#N/A	#N/A	#N/A	#N/A	#N/A	#N/A	#N/A	#N/A	#N/A	#N/A	#N/A	#N/A	#N/A	#N/A	#N/A	#N/A	#N/A	#N/A
1001	0	Incluido	2015-11-30						0	0	Ciudad de México	1971-12-19	43	0	Tláhuac	96	1.74	31.71	112	27.33	113.33	86	62.67	Soltero	Monoparental	Usted	Sí	$4401.00-$6600.00	$4401.00-$6600.00	1	Prestada	3	1	1	1	1	0	0	0	1	1	0	No	NA	Sí	CATOLICA	10	0	0
1002	0	Incluido	2015-11-30						0	0	Ciudad de México	1965-06-28	50	1	Xochimilco	56.7	1.54	23.91	87	36	104.67	68.67	72	Casado	Biparental	Esposo (Padre)	Sí	$6601.00-$11000.00	$1.00 $2200.00	6	Propia y está totalmente pagada	5	4	0	1	1	1	0	1	1	1	1	No	NA	Sí	CATOLICA	5	0	1
1003	0	Incluido	2015-11-30						0	0	Ciudad de México	1965-06-12	50	0	Xochimilco	79	1.64	29.37	100	37.33	116.67	79.33	65	Casado	Biparental	Usted	Sí	$6601.00-$11000.00	$6601.00-$11000.00	6	Propia y está totalmente pagada	5	4	1	1	1	1	0	1	1	1	1	No	NA	Sí	CATOLICA	12	1	1
1006	0	Incluido	2015-11-30						0	0	Ciudad de México	1966-01-28	49	1	Xochimilco	63	1.6	24.61	88	42	116.67	74.67	91.33	Casado	Biparental	Esposo (Padre)	No	NA	$0.00	4	Propia y está totalmente pagada	4	2	1	1	1	1	0	1	1	1	1	No	NA	No	NA	6	1	1
1007	0	Incluido	2015-11-30						0	0	Ciudad de México	1991-04-25	24	1	Xochimilco	65.6	1.59	25.95	80	28.67	92	63.33	73.67	Soltero	Biparental	Esposo (Padre)	No	NA	$0.00	5	Propia y está totalmente pagada	5	3	1	1	1	1	1	1	1	1	1	No	NA	No	NA	20	1	1
1008	0	Incluido	2015-11-30						0	0	Ciudad de México	1995-02-24	20	1	Xochimilco	43.5	1.65	15.98	65	26.67	109.33	82.67	80	Soltero	Biparental	Esposo (Padre)	No	NA	$0.00	5	Propia y está totalmente pagada	5	3	1	1	1	1	1	1	1	1	1	No	NA	No	NA	10	1	1
1009	0	Incluido	2015-11-30						0	0	Ciudad de México	1972-03-19	43	1	Benito Juárez	47.7	1.5	21.2	76	36.33	119.33	83	59.33	Casado	Biparental	Usted	Sí	$6601.00-$11000.00	$6601.00-$11000.00	2	Rentada	4	1	1	1	1	1	0	1	1	1	0	No	NA	Sí	CATOLICA	20	1	1
1012	0	Incluido	2015-11-30						0	0	Ciudad de México	1988-04-12	27	1	Tlalpan	52.7	1.57	21.38	77	43.33	104	60.67	76.67	Soltero	Monoparental	Esposa (Madre)	Sí	$6601.00-$11000.00	$2201.00-$4400.00	2	Propia y está totalmente pagada	4	2	1	1	1	1	1	1	1	1	1	Sí	INGLES	Sí	CATOLICA	10	0	1
1013	0	Incluido	2015-11-30						0	0	Ciudad de México	1965-03-15	50	1	Tlalpan	53.6	1.42	26.58	92	30.67	99.33	68.67	57.67	Casado	Biparental	Usted	Sí	$6601.00-$11000.00	$6601.00-$11000.00	2	Propia y está totalmente pagada	4	2	1	1	1	1	1	0	1	1	1	No	NA	Sí	CATOLICA	20	1	1
1014	0	Incluido	2015-01-12						0	0	Ciudad de México	1986-05-03	28	1	Iztapalapa	107	1.52	46.31	134	34.67	124	89.33	64	Casado	#N/A	#N/A	#N/A	#N/A	#N/A	#N/A	#N/A	#N/A	#N/A	#N/A	#N/A	#N/A	#N/A	#N/A	#N/A	#N/A	#N/A	#N/A	#N/A	#N/A	#N/A	#N/A	#N/A	#N/A	#N/A
1018	0	Incluido	2015-02-12						0	0	Tlaxcala	1973-01-10	42	0	Tlalpan	59.5	1.63	22.39	85	46.33	119.33	73	58.33	Casado	Biparental	Esposa (Madre)	Sí	$6601.00-$11000.00	$2201.00-$4400.00	3	Propia y está totalmente pagada	10	2	1	1	1	1	1	1	1	1	1	No	NA	No	NA	5	0	1
1019	0	Incluido	2015-02-12						0	0	Ciudad de México	1965-02-09	50	0	Iztapalapa	65.6	1.71	22.43	82	38	118	80	52	Casado	Biparental	Usted	Sí	$6601.00-$11000.00	$6601.00-$11000.00	5	Propia y está totalmente pagada	6	3	1	1	1	0	1	1	1	1	1	No	NA	No	NA	20	1	1
1020	0	Incluido	2015-02-12						0	0	Ciudad de México	1969-03-26	45	1	Coyoacán	69.8	1.61	26.93	84	37.33	106.67	69.33	74	Union Libre	#N/A	#N/A	#N/A	#N/A	#N/A	#N/A	#N/A	#N/A	#N/A	#N/A	#N/A	#N/A	#N/A	#N/A	#N/A	#N/A	#N/A	#N/A	#N/A	#N/A	#N/A	#N/A	#N/A	#N/A	#N/A
1021	0	Incluido	2015-02-12						0	0	Ciudad de México	1989-09-10	25	0	Tlalpan	61	1.64	22.68	80	38	111.33	73.33	58.33	Soltero	Biparental	Esposa (Madre)	No	NA	$6601.00-$11000.00	3	Propia y está totalmente pagada	7	2	1	1	1	1	1	1	1	1	1	Sí	INGLES	No	NA	4	0	1
1023	0	Incluido	2015-02-12						0	0	Ciudad de México	1988-10-07	26	1	Álvaro Obregón	61.5	1.66	22.32	82	42	116	74	61.67	Casado	Biparental	Esposo (Padre)	Sí	Mas de $11000.00	Mas de $11000.00	4	Rentada	5	2	1	1	1	1	1	1	1	1	1	Sí	INGLES Y ALEMAN	Sí	CATOLICA	17	1	1
1024	0	Incluido	2015-02-12						0	0	Ciudad de México	1986-04-29	28	0	Álvaro Obregón	75	1.79	23.41	84	30.67	109.33	78.67	58.33	Casado	Biparental	Usted	Sí	Mas de $11000.00	Mas de $11000.00	4	Rentada	6	2	1	1	1	1	1	1	1	1	1	Sí	INGLES	Sí	CATOLICA	6	0	1
1025	0	Incluido	2015-03-12						0	0	Ciudad de México	1975-06-27	39	1	Tlalpan	70.4	1.63	26.5	86	28	94	66	68	Casado	#N/A	#N/A	#N/A	#N/A	#N/A	#N/A	#N/A	#N/A	#N/A	#N/A	#N/A	#N/A	#N/A	#N/A	#N/A	#N/A	#N/A	#N/A	#N/A	#N/A	#N/A	#N/A	#N/A	#N/A	#N/A
1026	0	Incluido	2015-03-12						0	0	Oaxaca	1965-03-13	49	1	Azcapotzalco	58	1.48	26.48	87	30.67	99.33	68.67	66	Casado	#N/A	#N/A	#N/A	#N/A	#N/A	#N/A	#N/A	#N/A	#N/A	#N/A	#N/A	#N/A	#N/A	#N/A	#N/A	#N/A	#N/A	#N/A	#N/A	#N/A	#N/A	#N/A	#N/A	#N/A	#N/A
1028	0	Incluido	2015-03-12						0	0	Ciudad de México	1974-02-15	41	0	Tlalpan	80.5	1.78	25.41	96	37.33	106.67	69.33	63.33	Casado	#N/A	#N/A	#N/A	#N/A	#N/A	#N/A	#N/A	#N/A	#N/A	#N/A	#N/A	#N/A	#N/A	#N/A	#N/A	#N/A	#N/A	#N/A	#N/A	#N/A	#N/A	#N/A	#N/A	#N/A	#N/A
1029	0	Incluido	2015-03-12						0	0	Ciudad de México	1966-01-10	49	1	Benito Juárez	75.2	1.65	27.62	94	40	111.33	71.33	55	Soltero	#N/A	#N/A	#N/A	#N/A	#N/A	#N/A	#N/A	#N/A	#N/A	#N/A	#N/A	#N/A	#N/A	#N/A	#N/A	#N/A	#N/A	#N/A	#N/A	#N/A	#N/A	#N/A	#N/A	#N/A	#N/A
1030	0	Incluido	2015-03-12						0	0	Ciudad de México	1968-07-21	46	1	Benito Juárez	56	1.53	23.92	83	42.67	117.33	74.67	69.33	Casado	Biparental	Esposo (Padre)	Sí	Mas de $11000.00	$2201.00-$4400.00	4	Propia y está totalmente pagada	6	3	1	1	1	1	1	1	1	1	1	No	NA	Sí	CATOLICA	5	0	1
1031	0	Incluido	2015-04-12						0	0	Ciudad de México	1967-10-10	47	0	Iztapalapa	76	1.68	26.93	91	31.33	120.67	89.33	62	Casado	#N/A	#N/A	#N/A	#N/A	#N/A	#N/A	#N/A	#N/A	#N/A	#N/A	#N/A	#N/A	#N/A	#N/A	#N/A	#N/A	#N/A	#N/A	#N/A	#N/A	#N/A	#N/A	#N/A	#N/A	#N/A
1033	0	Incluido	2015-04-12						0	0	Ciudad de México	1973-03-06	42	0	Coyoacán	75.3	1.67	27	95	36	107.33	71.33	53.33	Casado	#N/A	#N/A	#N/A	#N/A	#N/A	#N/A	#N/A	#N/A	#N/A	#N/A	#N/A	#N/A	#N/A	#N/A	#N/A	#N/A	#N/A	#N/A	#N/A	#N/A	#N/A	#N/A	#N/A	#N/A	#N/A
1034	0	Incluido	2015-04-12						0	0	Ciudad de México	1991-03-06	24	1	Coyoacán	52.7	1.56	21.66	81	36.67	101.33	64.67	64.33	Soltero	#N/A	#N/A	#N/A	#N/A	#N/A	#N/A	#N/A	#N/A	#N/A	#N/A	#N/A	#N/A	#N/A	#N/A	#N/A	#N/A	#N/A	#N/A	#N/A	#N/A	#N/A	#N/A	#N/A	#N/A	#N/A
1035	0	Incluido	2015-04-12						0	0	Ciudad de México	1992-06-16	22	0	Iztapalapa	69.3	1.73	23.15	84	46.67	106.67	60	65	Soltero	Biparental	Esposo (Padre)	No	NA	$0.00	3	Propia y está totalmente pagada	6	3	1	1	1	1	0	1	1	1	1	No	NA	No	NA	2	0	1
1036	0	Incluido	2015-04-12						0	0	Ciudad de México	1991-01-28	24	0	Iztapalapa	73.5	1.71	25.08	83	29.33	99.33	70	62	Soltero	#N/A	#N/A	#N/A	#N/A	#N/A	#N/A	#N/A	#N/A	#N/A	#N/A	#N/A	#N/A	#N/A	#N/A	#N/A	#N/A	#N/A	#N/A	#N/A	#N/A	#N/A	#N/A	#N/A	#N/A	#N/A
1037	0	Incluido	2015-04-12						0	0	Ciudad de México	1979-02-21	36	1	Tlalpan	50.9	1.65	18.61	68	32	100.67	68.67	66.67	Soltero	Monoparental	Otro	No	NA	Mas de $11000.00	3	Propia y está totalmente pagada	8	4	1	1	1	1	1	1	1	1	1	Sí	INGLES	Sí	CATOLICA	20	0	1
1039	0	Incluido	2015-07-12						0	0	Ciudad de México	1977-04-18	38	1	Tlalpan	64	1.59	25.48	90	29	103.33	74.33	73.33	Casado	Monoparental	Esposo (Padre)	Sí	$4401.00-$6600.00	$0.00	2	Rentada	4	3	1	1	1	1	1	1	1	1	1	Sí	INGLES	No	NA	5	1	1
1040	0	Incluido	2015-07-12						0	0	Veracruz de Ignacio de la Llave	1993-09-21	21	1	La Magdalena Contreras	59.1	1.63	22.3	79	42	96	54	64	Soltero	Monoparental	Esposo (Padre)	No	NA	$0.00	3	Prestada	4	2	1	1	1	1	0	1	1	1	1	No	NA	No	NA	15	1	1
1041	0	Incluido	2015-07-12						0	0	Ciudad de México	1977-02-08	38	1	Benito Juárez	56.3	1.6	21.94	80	35.33	102	66.67	68.33	Soltero	Monoparental	Usted	Sí	$6601.00-$11000.00	$6601.00-$11000.00	2	Rentada	6	3	1	1	1	1	0	1	1	1	1	No	NA	Sí	CRISTIANA	8	0	1
1042	0	Incluido	2015-07-12						0	0	Ciudad de México	1972-10-11	42	0	Iztapalapa	92.3	1.73	30.84	104	48	132	84	69.67	Soltero	Monoparental	Otro	Sí	$6601.00-$11000.00	$4401.00-$6600.00	2	Propia y está totalmente pagada	4	1	1	1	1	0	1	1	1	1	1	No	NA	No	NA	3	0	1
1043	0	Incluido	2015-07-12						0	0	Ciudad de México	1985-06-19	30	1	Iztacalco	58.9	1.6	23.01	84	34.67	104	69.33	73	Casado	Biparental	Usted	Sí	$6601.00-$11000.00	$6601.00-$11000.00	4	Propia y está totalmente pagada	5	2	1	1	1	1	1	1	1	1	1	No	NA	No	NA	20	1	1
1044	0	Incluido	2015-07-12						0	0	Ciudad de México	1978-02-25	37	1	Milpa Alta	59.6	1.6	23.28	77	42	102	60	59.33	Casado	Biparental	Esposo (Padre)	Sí	$6601.00-$11000.00	$6601.00-$11000.00	4	Propia y está totalmente pagada	6	3	1	1	1	1	1	1	1	1	1	No	NA	Sí	CATOLICA	25	0	1
1045	0	Incluido	2015-07-12						0	0	Ciudad de México	1972-04-16	43	1	Tlalpan	63	1.7	21.8	88	34.67	92.67	58	74.67	Casado	Biparental	Esposo (Padre)	Sí	$6601.00-$11000.00	$1.00 $2200.00	3	Propia y está totalmente pagada	5	2	1	1	1	1	0	1	1	1	1	No	NA	Sí	CATOLICA	6	1	1
1046	0	Incluido	2015-07-12						0	0	Ciudad de México	1980-07-03	35	0	Tlalpan	83	1.73	27.73	96	38.33	115.67	77.33	65	Soltero	#N/A	#N/A	#N/A	#N/A	#N/A	#N/A	#N/A	#N/A	#N/A	#N/A	#N/A	#N/A	#N/A	#N/A	#N/A	#N/A	#N/A	#N/A	#N/A	#N/A	#N/A	#N/A	#N/A	#N/A	#N/A
1047	0	Incluido	2015-08-12						0	0	Ciudad de México	1975-07-12	40	1	Tlalpan	58.4	1.55	24.31	76	45.33	114	68.67	64.67	Union Libre	Reconstruida	Usted	Sí	$2201.00-$4400.00	$2201.00-$4400.00	5	Propia y está totalmente pagada	6	3	0	1	1	0	0	1	1	1	1	No	NA	No	NA	20	0	1
1048	0	Incluido	2015-08-12						0	0	Ciudad de México	1994-09-10	20	1	Tlalpan	65	1.56	26.71	88	45.33	109.33	64	69.33	Soltero	Monoparental	Esposa (Madre)	Sí	$4401.00-$6600.00	$0.00	5	Propia y está totalmente pagada	6	3	1	1	1	0	0	1	1	1	1	No	NA	No	NA	11	0	1
1049	0	Incluido	2015-08-12						0	0	Ciudad de México	1967-07-16	48	1	Xochimilco	86.5	1.63	32.56	109	31.33	102.67	71.33	64.67	Casado	Monoparental	Usted	Sí	$4401.00-$6600.00	$4401.00-$6600.00	2	Propia y está totalmente pagada	3	1	1	1	1	1	1	1	1	0	1	No	NA	No	NA	10	1	1
1050	0	Incluido	2015-08-12						0	0	Ciudad de México	1970-03-13	45	1	Tlalpan	60.3	1.61	23.26	82	18	80	62	53.33	Casado	#N/A	#N/A	#N/A	#N/A	#N/A	#N/A	#N/A	#N/A	#N/A	#N/A	#N/A	#N/A	#N/A	#N/A	#N/A	#N/A	#N/A	#N/A	#N/A	#N/A	#N/A	#N/A	#N/A	#N/A	#N/A
1051	0	Incluido	2015-09-12						0	0	Ciudad de México	1976-12-22	38	0	Tlalpan	86.1	1.77	27.48	97	24	100.67	76.67	42.67	Casado	Biparental	Usted	Sí	$2201.00-$4400.00	$2201.00-$4400.00	4	Prestada	4	2	1	1	1	1	0	0	1	0	1	Sí	INGLES	Sí	CATOLICA	20	0	1
1052	0	Incluido	2015-09-12						0	0	Ciudad de México	1994-05-10	21	0	Tlalpan	73.2	1.77	23.5	90	40.67	116.67	76	76	Soltero	Biparental	Esposo (Padre)	No	NA	$0.00	4	Propia y está totalmente pagada	5	3	1	1	1	1	1	1	1	1	1	No	NA	Sí	CATOLICA	20	1	1
1054	0	Incluido	2015-09-12						0	0	Ciudad de México	1994-08-11	21	1	Xochimilco	56	1.53	23.92	84	29.33	98.67	69.33	69.33	Soltero	Biparental	Esposo (Padre)	No	NA	$1.00 $2200.00	3	Propia y está totalmente pagada	7	3	1	1	1	1	1	1	1	1	1	Sí	INGLES	Sí	CATOLICA	20	1	1
1055	0	Incluido	2015-10-12						0	0	Ciudad de México	1993-07-21	22	0	Gustavo A. Madero	61.2	1.65	22.37	77	45.33	113.33	68	59.33	Soltero	#N/A	#N/A	#N/A	#N/A	#N/A	#N/A	#N/A	#N/A	#N/A	#N/A	#N/A	#N/A	#N/A	#N/A	#N/A	#N/A	#N/A	#N/A	#N/A	#N/A	#N/A	#N/A	#N/A	#N/A	#N/A
1056	0	Incluido	2015-10-12						0	0	Ciudad de México	1980-04-29	35	0	Cuauhtémoc	58	1.72	19.72	75	31.33	106.67	75.33	61.67	Soltero	#N/A	#N/A	#N/A	#N/A	#N/A	#N/A	#N/A	#N/A	#N/A	#N/A	#N/A	#N/A	#N/A	#N/A	#N/A	#N/A	#N/A	#N/A	#N/A	#N/A	#N/A	#N/A	#N/A	#N/A	#N/A
1057	0	Incluido	2018-01-02						0	0	Ciudad de México	1996-02-24	21	1	Iztacalco	72	1.53	30.76	87	29.33	109.33	80	72.33	Soltero	Biparental	Esposo (Padre)	No	NA	$1.00 $2200.00	4	Propia y está totalmente pagada	2	2	1	1	1	1	0	1	1	1	1	No	NA	No	NA	15	0	1
1060	0	Incluido	2015-10-12						0	0	Ciudad de México	1981-08-30	34	1	Cuauhtémoc	60.5	1.59	24.08	81	25.33	94	68.67	57	Soltero	#N/A	#N/A	#N/A	#N/A	#N/A	#N/A	#N/A	#N/A	#N/A	#N/A	#N/A	#N/A	#N/A	#N/A	#N/A	#N/A	#N/A	#N/A	#N/A	#N/A	#N/A	#N/A	#N/A	#N/A	#N/A
1061	0	Incluido	2015-10-12						0	0	Ciudad de México	1983-10-05	32	0	Iztapalapa	69.4	1.6	27.11	89	30	99.33	69.33	61.67	Soltero	#N/A	#N/A	#N/A	#N/A	#N/A	#N/A	#N/A	#N/A	#N/A	#N/A	#N/A	#N/A	#N/A	#N/A	#N/A	#N/A	#N/A	#N/A	#N/A	#N/A	#N/A	#N/A	#N/A	#N/A	#N/A
1062	0	Incluido	2015-10-12						0	0	Estado de México	1993-01-19	22	1	Azcapotzalco	66	1.64	24.54	89	32.67	101.33	68.67	73.33	Soltero	#N/A	#N/A	#N/A	#N/A	#N/A	#N/A	#N/A	#N/A	#N/A	#N/A	#N/A	#N/A	#N/A	#N/A	#N/A	#N/A	#N/A	#N/A	#N/A	#N/A	#N/A	#N/A	#N/A	#N/A	#N/A
1064	0	Incluido	2015-10-12						0	0	Ciudad de México	1995-03-12	20	0	Iztapalapa	87.7	1.69	30.71	101	31.33	112	80.67	76	Soltero	#N/A	#N/A	#N/A	#N/A	#N/A	#N/A	#N/A	#N/A	#N/A	#N/A	#N/A	#N/A	#N/A	#N/A	#N/A	#N/A	#N/A	#N/A	#N/A	#N/A	#N/A	#N/A	#N/A	#N/A	#N/A
1065	0	Incluido	2015-10-12						0	0	Ciudad de México	1983-02-19	32	1	Cuauhtémoc	41.3	1.52	17.99	64	29.33	82	52.67	78	Casado	Biparental	Esposo (Padre)	No	NA	$1.00 $2200.00	4	Propia y está totalmente pagada	3	2	1	1	1	1	0	1	1	1	1	No	NA	No	NA	25	1	1
1066	0	Incluido	2015-10-12						0	0	Oaxaca	1984-01-07	31	0	Cuauhtémoc	81	1.74	26.75	99	30.67	106.67	76	48.67	Soltero	Monoparental	Usted	Sí	Mas de $11000.00	Mas de $11000.00	1	Rentada	3	2	1	1	1	1	0	1	1	1	1	No	NA	Sí	CATOLICA	8	1	1
1068	0	Incluido	2015-11-12						0	0	Ciudad de México	1972-09-06	43	1	Venustiano Carranza	69.4	1.53	29.72	99	26	103.33	77.33	65.33	Casado	#N/A	#N/A	#N/A	#N/A	#N/A	#N/A	#N/A	#N/A	#N/A	#N/A	#N/A	#N/A	#N/A	#N/A	#N/A	#N/A	#N/A	#N/A	#N/A	#N/A	#N/A	#N/A	#N/A	#N/A	#N/A
1070	0	Incluido	2015-11-12						0	0	Ciudad de México	1995-04-15	20	0	Tláhuac	82	1.8	25.2	95	36	112.67	76.67	81.67	Soltero	#N/A	#N/A	#N/A	#N/A	#N/A	#N/A	#N/A	#N/A	#N/A	#N/A	#N/A	#N/A	#N/A	#N/A	#N/A	#N/A	#N/A	#N/A	#N/A	#N/A	#N/A	#N/A	#N/A	#N/A	#N/A
1071	0	Incluido	2015-11-12						0	0	Veracruz de Ignacio de la Llave	1988-05-25	27	1	Miguel Hidalgo	55	1.49	24.77	77	37.33	105.33	68	58.67	Soltero	#N/A	#N/A	#N/A	#N/A	#N/A	#N/A	#N/A	#N/A	#N/A	#N/A	#N/A	#N/A	#N/A	#N/A	#N/A	#N/A	#N/A	#N/A	#N/A	#N/A	#N/A	#N/A	#N/A	#N/A	#N/A
1073	0	Incluido	2015-11-12						0	0	Ciudad de México	1983-05-17	32	0	Iztapalapa	75.1	1.64	28.09	91	33.33	110.67	77.33	58.33	Soltero	#N/A	#N/A	#N/A	#N/A	#N/A	#N/A	#N/A	#N/A	#N/A	#N/A	#N/A	#N/A	#N/A	#N/A	#N/A	#N/A	#N/A	#N/A	#N/A	#N/A	#N/A	#N/A	#N/A	#N/A	#N/A
1075	0	Incluido	2015-12-14						0	0	Estado de México	1983-10-09	32	1	Tlalpan	71	1.57	28.8	94	42.67	108.67	66	72	Soltero	#N/A	#N/A	#N/A	#N/A	#N/A	#N/A	#N/A	#N/A	#N/A	#N/A	#N/A	#N/A	#N/A	#N/A	#N/A	#N/A	#N/A	#N/A	#N/A	#N/A	#N/A	#N/A	#N/A	#N/A	#N/A
1076	0	Incluido	2015-12-14						0	0	Ciudad de México	1985-11-24	30	0	Xochimilco	77	1.65	28.28	98	40	110.67	70.67	65.67	Soltero	Biparental	Usted	Sí	Mas de $11000.00	Mas de $11000.00	3	Rentada	4	3	1	1	1	1	1	0	1	1	1	Sí	INGLES	Sí	CRISTIANA	10	1	1
1077	0	Incluido	2015-12-14						0	0	Guanajuato	1980-02-06	35	1	Álvaro Obregón	52.8	1.57	21.42	83	28.67	100	71.33	66.33	Soltero	Monoparental	Usted	Sí	Mas de $11000.00	Mas de $11000.00	1	Propia y está totalmente pagada	6	3	1	1	1	1	1	0	1	1	1	Sí	INGLES	No	NA	15	1	0
1078	0	Incluido	2015-12-14						0	0	Ciudad de México	1980-04-27	35	0	Coyoacán	62.5	1.71	21.37	83	36	106	70	64.33	Soltero	Monoparental	Otro	Sí	Mas de $11000.00	$4401.00-$6600.00	2	Propia y está totalmente pagada	6	2	1	1	1	1	0	1	1	1	1	Sí	INGLES	No	NA	5	1	1
1079	0	Incluido	2015-12-14						0	0	Ciudad de México	1982-01-03	33	0	Álvaro Obregón	74.4	1.7	25.74	89	49.33	109.33	60	63.33	Soltero	Monoparental	Usted	Sí	Mas de $11000.00	Mas de $11000.00	3	Propia y está totalmente pagada	6	3	1	1	1	1	0	1	1	1	1	Sí	INGLES	No	NA	6	1	1
1080	0	Incluido	2015-12-14						0	0	Michoacán de Ocampo	1979-08-16	36	1	Tlalpan	48.5	1.68	17.29	69	20.67	87.33	66.67	76.33	Casado	Biparental	Otro	Sí	Mas de $11000.00	$2201.00-$4400.00	2	Prestada	4	2	1	1	1	1	1	1	1	0	1	Sí	FRANCES	No	NA	5	1	1
1081	0	Incluido	2015-12-14						0	0	Ciudad de México	1972-03-02	43	0	Tlalpan	79.6	1.73	26.6	97	34.67	114.67	80	66	Union Libre	Monoparental	Usted	Sí	Mas de $11000.00	Mas de $11000.00	1	Rentada	5	2	1	1	1	1	0	0	1	1	1	Sí	INGLES FRANCES ARMENIO	No	NA	20	1	0
1082	0	Incluido	2015-12-14						0	0	Coahuila de Zaragoza	1971-05-16	44	1	Benito Juárez	64.7	1.64	24.06	86	38	100.67	62.67	72.33	Casado	Biparental	Otro	No	NA	Mas de $11000.00	3	Propia y está totalmente pagada	5	2	1	1	1	1	1	1	1	1	1	Sí	INGLES	Sí	CATOLICA	15	1	1
1084	0	Incluido	2015-12-17						0	0	Ciudad de México	1977-04-11	38	1	Tlalpan	66.3	1.61	25.74	88	38.67	105.33	66.67	60	Casado	Biparental	Esposo (Padre)	No	NA	$0.00	4	Propia y está totalmente pagada	4	2	1	1	1	1	0	1	1	1	1	No	NA	No	NA	5	1	1
1090	0	Incluido	2015-12-18						0	0	Morelos	1994-10-26	21	1	Tlalpan	55.5	1.6	21.6	69	26	88.67	62.67	71.33	Soltero	Biparental	Esposa (Madre)	No	NA	$0.00	4	Propia y está totalmente pagada	5	2	1	1	1	1	0	1	1	1	1	No	NA	Sí	CATOLICA	20	1	1
1092	0	Incluido	2015-12-18						0	0	Ciudad de México	1968-04-23	47	1	Tlalpan	63.3	1.62	24.12	83	37.33	101.33	64	61.33	Casado	#N/A	#N/A	#N/A	#N/A	#N/A	#N/A	#N/A	#N/A	#N/A	#N/A	#N/A	#N/A	#N/A	#N/A	#N/A	#N/A	#N/A	#N/A	#N/A	#N/A	#N/A	#N/A	#N/A	#N/A	#N/A
1093	0	Incluido	2015-12-18						0	0	Ciudad de México	1966-10-29	49	0	Tlalpan	75.8	1.77	24.25	92	28	89.33	61.33	56.33	Casado	#N/A	#N/A	#N/A	#N/A	#N/A	#N/A	#N/A	#N/A	#N/A	#N/A	#N/A	#N/A	#N/A	#N/A	#N/A	#N/A	#N/A	#N/A	#N/A	#N/A	#N/A	#N/A	#N/A	#N/A	#N/A
1094	0	Incluido	2015-12-18						0	0	Ciudad de México	1972-03-30	43	1	Tlalpan	80.8	1.57	32.99	99	27.33	113.33	86	82	Casado	Biparental	Otro	Sí	Mas de $11000.00	Mas de $11000.00	4	Propia y está totalmente pagada	6	3	1	1	1	1	1	1	1	1	1	No	NA	Sí	CATOLICA	20	1	1
1095	0	Incluido	2015-12-18						0	0	Ciudad de México	1994-01-26	21	1	Tlalpan	71.6	1.62	27.28	80	34	94.67	60.67	62.67	Soltero	#N/A	#N/A	#N/A	#N/A	#N/A	#N/A	#N/A	#N/A	#N/A	#N/A	#N/A	#N/A	#N/A	#N/A	#N/A	#N/A	#N/A	#N/A	#N/A	#N/A	#N/A	#N/A	#N/A	#N/A	#N/A
1096	0	Incluido	2015-12-18						0	0	Ciudad de México	1993-09-20	22	0	Xochimilco	70.4	1.59	27.85	89	39.33	115.33	76	70	Union Libre	Biparental	Usted	Sí	Mas de $11000.00	Mas de $11000.00	10	Propia y está totalmente pagada	10	5	1	1	1	1	1	0	1	1	1	No	NA	No	NA	15	1	1
1097	0	Incluido	2016-06-01						0	0	Ciudad de México	1993-11-25	22	1	Tlalpan	41.8	1.51	18.26	67	40	122	82	69.67	Soltero	Biparental	Esposa (Madre)	No	NA	$0.00	4	Propia y está totalmente pagada	6	4	1	1	1	1	1	1	1	1	1	No	NA	No	NA	25	1	1
1098	0	Incluido	2016-06-01						0	0	Ciudad de México	1967-05-07	49	1	Tlalpan	59.1	1.48	26.98	90	42	120.67	78.67	71.67	Casado	Biparental	Usted	Sí	Mas de $11000.00	Mas de $11000.00	5	Propia y está totalmente pagada	4	2	1	1	1	1	1	1	1	1	1	No	NA	No	NA	20	0	1
1101	0	Incluido	2016-06-01						0	0	Ciudad de México	1986-07-03	29	1	Benito Juárez	68.5	1.6	26.76	94	29.33	98	68.67	70.67	Soltero	Monoparental	Esposa (Madre)	No	NA	$2201.00-$4400.00	5	Propia y está totalmente pagada	5	3	1	1	1	1	0	1	1	1	1	Sí	INGLES Y FRANCES	No	NA	20	0	1
1102	0	Incluido	2016-06-01						0	0	Ciudad de México	1977-06-17	38	1	Tlalpan	61	1.55	25.39	87	32	108.67	76.67	50	Casado	Biparental	Esposo (Padre)	Sí	$6601.00-$11000.00	$6601.00-$11000.00	4	Propia y está totalmente pagada	6	3	1	1	1	1	1	0	1	1	1	No	NA	Sí	CATOLICA	8	0	1
1103	0	Incluido	2016-07-01						0	0	Ciudad de México	1980-04-16	36	1	Xochimilco	57.9	1.49	26.08	83	33.33	98	64.67	56.33	Casado	#N/A	#N/A	#N/A	#N/A	#N/A	#N/A	#N/A	#N/A	#N/A	#N/A	#N/A	#N/A	#N/A	#N/A	#N/A	#N/A	#N/A	#N/A	#N/A	#N/A	#N/A	#N/A	#N/A	#N/A	#N/A
1104	0	Incluido	2016-07-01						0	0	Ciudad de México	1974-02-21	42	0	Tlalpan	76.4	1.7	26.44	97	30.67	111.33	80.67	67	Casado	Biparental	Usted	Sí	$4401.00-$6600.00	Mas de $11000.00	6	Prestada	3	2	1	1	1	1	1	1	1	1	1	No	NA	No	NA	20	1	1
1107	0	Incluido	2016-07-01						0	0	Oaxaca	1966-10-07	49	0	Tlalpan	71.5	1.74	23.75	93	36	116	80	58.33	Casado	Biparental	Usted	Sí	Mas de $11000.00	Mas de $11000.00	4	Propia y está totalmente pagada	4	2	1	1	1	1	1	1	1	1	1	No	NA	Sí	CATOLICA	30	0	1
1109	0	Incluido	2016-08-01						0	0	Ciudad de México	1982-04-08	34	1	Xochimilco	77.9	1.53	33.28	99	34	101.33	67.33	60.67	Casado	Biparental	Esposo (Padre)	Sí	$2201.00-$4400.00	$0.00	4	Prestada	4	2	1	1	1	0	0	1	1	1	1	No	NA	Sí	EVANGELICA	3	0	1
1110	0	Incluido	2016-08-01						0	0	Ciudad de México	1973-05-19	43	0	Xochimilco	63.4	1.66	23.15	90	40.67	124.67	84	56.67	Casado	Biparental	Usted	Sí	$6601.00-$11000.00	$6601.00-$11000.00	4	Propia y está totalmente pagada	5	3	1	1	1	1	0	1	1	1	1	No	NA	Sí	CRISTIANA	50	0	1
1111	0	Incluido	2016-08-01						0	0	Ciudad de México	1984-03-16	32	1	Cuauhtémoc	61.5	1.5	27.52	88	39.33	108.67	69.33	59	Soltero	Monoparental	Usted	Sí	Mas de $11000.00	Mas de $11000.00	3	Rentada	6	2	1	1	1	1	1	0	1	1	1	Sí	INGLES	Sí	CATOLICA	10	0	1
1113	0	Incluido	2016-08-01						0	0	Ciudad de México	1974-07-18	42	1	Iztapalapa	58.4	1.5	25.96	83	39.33	110.67	71.33	58.33	Casado	Monoparental	Otro	Sí	$2201.00-$4400.00	$6601.00-$11000.00	4	Propia y está totalmente pagada	4	2	1	1	1	1	0	1	1	1	1	No	NA	No	NA	10	0	1
1115	0	Incluido	2016-11-01						0	0	Guerrero	1965-05-16	51	1	Xochimilco	68.7	1.57	27.87	92	47.33	134	86.67	63	Casado	Monoparental	Usted	Sí	$6601.00-$11000.00	$6601.00-$11000.00	5	Propia y está totalmente pagada	4	2	1	1	1	1	0	1	1	1	1	No	NA	Sí	CATOLICA	8	0	1
1116	0	Incluido	2016-11-01						0	0	Ciudad de México	1971-03-31	45	1	Tlalpan	71.4	1.5	31.73	96	40.67	100.67	60	59.33	Casado	Biparental	Esposo (Padre)	Sí	$2201.00-$4400.00	$1.00 $2200.00	4	Propia y está totalmente pagada	5	2	1	1	1	0	0	1	1	0	1	No	NA	Sí	CATOLICA	10	0	1
1119	0	Incluido	2016-11-01						0	0	Ciudad de México	1978-12-14	37	0	Iztapalapa	101.5	1.71	34.87	115	38.67	122.67	84	59.67	Casado	Biparental	Usted	Sí	$6601.00-$11000.00	$6601.00-$11000.00	5	Propia y está totalmente pagada	5	2	1	1	1	1	1	0	1	1	1	No	NA	No	NA	10	1	1
1120	0	Incluido	2016-11-01						0	0	Ciudad de México	1989-02-17	27	0	Xochimilco	76.8	1.68	27.08	92	42.67	123.33	80.67	56.67	Soltero	Biparental	Esposo (Padre)	No	NA	$0.00	5	Propia y está totalmente pagada	5	3	1	1	1	1	1	1	1	1	1	No	NA	No	NA	30	1	1
1121	0	Incluido	2016-11-01						0	0	Ciudad de México	1980-02-06	36	0	La Magdalena Contreras	78.5	1.72	26.5	94	26.67	98	71.33	55.67	Soltero	Monoparental	Usted	Sí	Mas de $11000.00	Mas de $11000.00	1	Rentada	3	1	1	1	1	1	1	0	0	1	1	Sí	INGLES	No	NA	7	1	0
1122	0	Incluido	2016-12-01						0	0	Ciudad de México	1974-12-07	41	1	Coyoacán	48.7	1.51	21.5	71	42	101.33	59.33	73	Casado	Biparental	Usted	Sí	Mas de $11000.00	Mas de $11000.00	4	Otra situación	4	3	1	1	1	1	1	1	1	1	1	Sí	INGLES	Sí	CRISTIANA	15	1	1
1124	0	Incluido	2016-12-01						0	0	Ciudad de México	1981-06-30	35	1	Benito Juárez	67.4	1.65	24.85	82	43.33	105.33	62	55.33	Soltero	Biparental	Esposo (Padre)	No	NA	$4401.00-$6600.00	4	Propia y está totalmente pagada	5	3	1	1	1	1	1	1	1	1	1	No	NA	No	NA	20	1	1
1125	0	Incluido	2016-01-13						0	0	Ciudad de México	1995-02-12	20	1	Tlalpan	64.5	1.66	23.41	80	27.33	100.67	73.33	63.67	Soltero	Monoparental	Esposo (Padre)	No	NA	$0.00	4	Propia y está totalmente pagada	7	3	1	1	1	1	1	1	1	1	1	Sí	INGLES	No	NA	20	1	1
1126	0	Incluido	2016-01-13						0	0	Ciudad de México	1972-10-11	43	0	Iztacalco	76.2	1.69	26.68	89	42.67	118	75.33	68	Casado	Biparental	Esposa (Madre)	Sí	$6601.00-$11000.00	Mas de $11000.00	2	Propia y está totalmente pagada	5	3	1	1	1	1	1	0	1	1	1	Sí	ALEMAN	Sí	CATOLICA	10	0	1
1128	0	Incluido	2016-01-14						0	0	Ciudad de México	1974-07-19	41	0	Tlalpan	119.5	1.78	37.72	123	41.33	122	80.67	66	Casado	Biparental	Usted	Sí	Mas de $11000.00	Mas de $11000.00	4	Rentada	6	3	1	1	1	1	1	1	1	1	1	No	NA	No	NA	15	0	1
1129	0	Incluido	2016-01-14						0	0	Ciudad de México	1976-08-20	39	1	Tlalpan	59.6	1.63	22.54	76	34	106.67	72.67	77	Casado	Biparental	Esposo (Padre)	Sí	$4401.00-$6600.00	$0.00	4	Prestada	6	3	1	1	1	1	0	1	1	1	1	No	NA	Sí	CATOLICA	8	0	1
1130	0	Incluido	2016-01-14						0	0	Ciudad de México	1971-01-31	44	1	Coyoacán	66.6	1.56	27.37	93	19.33	106	86.67	68	Casado	#N/A	#N/A	#N/A	#N/A	#N/A	#N/A	#N/A	#N/A	#N/A	#N/A	#N/A	#N/A	#N/A	#N/A	#N/A	#N/A	#N/A	#N/A	#N/A	#N/A	#N/A	#N/A	#N/A	#N/A	#N/A
1131	0	Incluido	2016-01-15						0	0	Ciudad de México	1973-09-18	42	0	Tlalpan	69.5	1.62	26.48	93	41.33	116	74.67	55.67	Casado	Biparental	Usted	Sí	Mas de $11000.00	Mas de $11000.00	4	Propia y está totalmente pagada	7	4	1	1	1	1	1	1	1	1	1	Sí	INGLES	No	NA	10	0	1
1132	0	Incluido	2016-01-15						0	0	Ciudad de México	1975-05-15	40	1	Azcapotzalco	75.4	1.6	29.42	100	43.33	124	80.67	65.67	Casado	#N/A	#N/A	#N/A	#N/A	#N/A	#N/A	#N/A	#N/A	#N/A	#N/A	#N/A	#N/A	#N/A	#N/A	#N/A	#N/A	#N/A	#N/A	#N/A	#N/A	#N/A	#N/A	#N/A	#N/A	#N/A
1134	0	Incluido	2016-01-18						0	0	Estado de México	1976-04-28	39	1	Tlalpan	70.5	1.64	26.21	86	22	102	80	58.33	Soltero	#N/A	#N/A	#N/A	#N/A	#N/A	#N/A	#N/A	#N/A	#N/A	#N/A	#N/A	#N/A	#N/A	#N/A	#N/A	#N/A	#N/A	#N/A	#N/A	#N/A	#N/A	#N/A	#N/A	#N/A	#N/A
1136	0	Incluido	2016-01-18						0	0	Ciudad de México	1985-09-30	30	0	Tlalpan	66.9	1.63	25.33	87	36	112	76	63	Casado	Biparental	Usted	Sí	Mas de $11000.00	Mas de $11000.00	4	Rentada	4	2	1	1	1	1	1	0	1	1	1	No	NA	Sí	CRISTIANA	10	1	1
1138	0	Incluido	2016-02-18						0	0	Estado de México	1989-03-26	26	1	Xochimilco	50	1.5	22.22	80	36	94	58	71.33	Casado	Biparental	Esposo (Padre)	No	NA	$0.00	2	Propia y está totalmente pagada	4	2	1	1	1	0	0	1	1	1	0	No	NA	No	NA	15	1	1
1139	0	Incluido	2016-01-21						0	0	Ciudad de México	1995-10-20	20	1	Xochimilco	59.7	1.52	26.01	72	41.33	102	60.67	78.67	Soltero	Biparental	Esposo (Padre)	No	NA	$1.00 $2200.00	4	Propia y está totalmente pagada	5	3	1	1	1	1	0	1	1	1	1	No	NA	No	NA	10	0	1
1140	0	Incluido	2016-01-21						0	0	Ciudad de México	1968-10-16	47	0	Benito Juárez	72.4	1.71	24.91	96	33.33	116.67	83.33	71	Casado	Biparental	Esposa (Madre)	Sí	Mas de $11000.00	Mas de $11000.00	3	Rentada	6	2	1	1	1	1	1	1	1	1	1	Sí	INGLES Y PORTUGUES	No	NA	6	1	1
1141	0	Incluido	2016-02-02						0	0	Ciudad de México	1973-05-04	42	0	Coyoacán	86.4	1.83	25.8	102	38.67	104	65.33	76.33	Union Libre	#N/A	#N/A	#N/A	#N/A	#N/A	#N/A	#N/A	#N/A	#N/A	#N/A	#N/A	#N/A	#N/A	#N/A	#N/A	#N/A	#N/A	#N/A	#N/A	#N/A	#N/A	#N/A	#N/A	#N/A	#N/A
1143	0	Incluido	2016-01-25						0	0	Ciudad de México	1991-01-26	24	0	Xochimilco	72	1.86	20.83	84	38.67	99.33	60.67	67.67	Soltero	Biparental	Esposo (Padre)	Sí	Mas de $11000.00	$0.00	4	Propia y está totalmente pagada	5	3	1	1	1	1	0	0	1	1	1	Sí	INGLES ITALIANO ALEMAN	No	NA	20	1	1
1144	0	Incluido	2016-01-25						0	0	Ciudad de México	1993-03-22	22	0	Xochimilco	73.2	1.71	25.03	89	35.33	109.33	74	69	Soltero	Biparental	Esposo (Padre)	Sí	Mas de $11000.00	$0.00	4	Propia y está totalmente pagada	5	3	1	1	1	1	1	1	1	1	1	Sí	INGLES Y FRANCES	No	NA	20	1	1
1145	0	Incluido	2016-01-25						0	0	Ciudad de México	1982-08-16	33	0	Gustavo A. Madero	82.1	1.74	27.27	100	37.33	113.33	76	62.67	Soltero	Monoparental	Usted	Sí	Mas de $11000.00	Mas de $11000.00	2	Propia y está totalmente pagada	4	2	1	1	1	1	1	1	1	1	1	Sí	INGLES	No	NA	7	0	1
1146	0	Incluido	2016-01-25						0	0	Puebla	1965-05-04	50	1	Xochimilco	62.4	1.56	25.64	86	54	118	64	64.33	Soltero	Monoparental	Usted	Sí	Mas de $11000.00	Mas de $11000.00	4	Otra situación	4	2	1	1	1	0	1	1	1	1	1	No	NA	Sí	CATOLICA	20	1	1
1147	0	Incluido	2016-01-26						0	0	Puebla	1973-10-18	42	1	Tlalpan	50.5	1.51	22.09	78	32.67	92	59.33	63	Casado	Monoparental	Usted	Sí	$6601.00-$11000.00	$6601.00-$11000.00	3	Prestada	5	3	1	1	1	1	0	1	1	1	1	No	NA	Sí	CATOLICA	5	0	1
1149	0	Incluido	2016-01-26						0	0	Ciudad de México	1965-06-12	50	1	Venustiano Carranza	78.1	1.65	28.86	90	46.67	113.33	66.67	66.33	Casado	Biparental	Otro	Sí	Mas de $11000.00	Mas de $11000.00	4	Propia y está totalmente pagada	6	3	1	1	1	1	1	1	1	1	1	No	NA	Sí	CATOLICA	10	0	1
1150	0	Incluido	2016-01-26						0	0	Ciudad de México	1967-11-07	48	0	Venustiano Carranza	78.8	1.78	24.93	98	29.33	100.67	71.33	69.33	Casado	Biparental	Esposa (Madre)	Sí	Mas de $11000.00	Mas de $11000.00	4	Propia y está totalmente pagada	6	3	1	1	1	1	1	1	1	1	1	No	NA	Sí	CATOLICA	15	0	1
1151	0	Incluido	2016-01-26						0	0	Ciudad de México	1987-05-10	28	1	Venustiano Carranza	93.3	1.64	34.77	114	49.33	133.33	84	86.33	Soltero	Biparental	Esposa (Madre)	Sí	$6601.00-$11000.00	$4401.00-$6600.00	3	Propia y está totalmente pagada	5	3	1	1	1	1	1	1	1	1	1	Sí	INGLES ITALIANO	Sí	CATOLICA	7	1	1
1152	0	Incluido	2016-01-27						0	0	Hidalgo	1991-02-01	24	0	Cuauhtémoc	61.1	1.67	21.91	76	44	112.67	68.67	65.67	Soltero	#N/A	#N/A	#N/A	#N/A	#N/A	#N/A	#N/A	#N/A	#N/A	#N/A	#N/A	#N/A	#N/A	#N/A	#N/A	#N/A	#N/A	#N/A	#N/A	#N/A	#N/A	#N/A	#N/A	#N/A	#N/A
1153	0	Incluido	2016-01-28						0	0	Oaxaca	1971-09-17	44	1	Tlalpan	69	1.54	29.02	91	30	98	68	67.67	Casado	Biparental	Usted	Sí	$2201.00-$4400.00	$2201.00-$4400.00	6	Propia y está totalmente pagada	4	1	1	1	1	1	1	1	1	1	1	No	NA	Sí	CRISTIANISMO	10	0	1
1154	0	Incluido	2016-01-29						0	0	Ciudad de México	1965-08-08	50	1	Coyoacán	50.2	1.53	21.33	70	35.33	105.33	70	50	Casado	Monoparental	Usted	Sí	Mas de $11000.00	Mas de $11000.00	3	Propia y está totalmente pagada	6	3	1	1	1	1	1	1	1	1	1	Sí	INGLES	No	NA	5	0	1
1155	0	Incluido	2016-01-29						0	0	Jalisco	1988-01-31	27	1	Tlalpan	58	1.51	25.44	82	44.67	91.33	46.67	58	Soltero	#N/A	#N/A	#N/A	#N/A	#N/A	#N/A	#N/A	#N/A	#N/A	#N/A	#N/A	#N/A	#N/A	#N/A	#N/A	#N/A	#N/A	#N/A	#N/A	#N/A	#N/A	#N/A	#N/A	#N/A	#N/A
1156	0	Incluido	2016-01-29						0	0	Ciudad de México	1986-12-24	29	0	Tlalpan	66.5	1.67	23.84	86	27.33	98.67	71.33	62.33	Soltero	#N/A	#N/A	#N/A	#N/A	#N/A	#N/A	#N/A	#N/A	#N/A	#N/A	#N/A	#N/A	#N/A	#N/A	#N/A	#N/A	#N/A	#N/A	#N/A	#N/A	#N/A	#N/A	#N/A	#N/A	#N/A
1157	0	Incluido	2016-01-29						0	0	Ciudad de México	1974-06-13	41	0	Tlalpan	68.9	1.68	24.41	95	32.67	104	71.33	60.67	Union Libre	Monoparental	Otro	Sí	Mas de $11000.00	$6601.00-$11000.00	4	Propia y está totalmente pagada	5	3	1	1	1	1	1	0	1	1	1	No	NA	Sí	CATOLICA	8	0	1
1158	0	Incluido	2016-01-29						0	0	Ciudad de México	1965-12-31	50	0	Venustiano Carranza	88.8	1.74	29.33	100	33.33	106.67	73.33	61.67	Casado	Biparental	Otro	Sí	$6601.00-$11000.00	$6601.00-$11000.00	4	Propia y está totalmente pagada	6	3	1	1	1	1	1	1	1	1	1	Sí	INGLES	Sí	CATOLICA	6	0	1
1159	0	Incluido	2016-02-02						0	0	Ciudad de México	1969-11-06	46	1	Xochimilco	65.4	1.67	23.59	78	30.67	104.67	74	59	Casado	Biparental	Esposo (Padre)	Sí	Mas de $11000.00	$6601.00-$11000.00	3	Propia y está totalmente pagada	5	2	1	1	1	1	1	1	1	1	1	No	NA	Sí	CATOLICA	6	0	1
1160	0	Incluido	2016-02-02						0	0	Ciudad de México	1972-07-06	43	1	Tlalpan	63.8	1.54	26.8	88	36.67	94.67	58	64.67	Soltero	Monoparental	Usted	Sí	$6601.00-$11000.00	$6601.00-$11000.00	1	Propia y está totalmente pagada	4	2	1	1	1	1	0	0	1	1	1	No	NA	No	NA	20	0	0
1161	0	Incluido	2016-03-02						0	0	Ciudad de México	1973-03-24	42	1	Xochimilco	76.8	1.62	29.16	106	30.67	100	69.33	72.67	Casado	Biparental	Esposo (Padre)	Sí	$6601.00-$11000.00	$6601.00-$11000.00	4	Propia y está totalmente pagada	4	3	1	1	1	1	1	1	1	1	1	No	NA	Sí	CATOLICA	10	0	1
1163	0	Incluido	2016-04-02						0	0	Ciudad de México	1969-05-10	46	1	Xochimilco	68.9	1.63	25.84	88	27.33	106.67	79.33	63	Casado	Biparental	Esposo (Padre)	Sí	$6601.00-$11000.00	$6601.00-$11000.00	3	Propia y está totalmente pagada	6	2	1	1	1	1	1	1	1	1	1	No	NA	No	NA	30	1	1
1164	0	Incluido	2016-08-02						0	0	Puebla	1965-06-25	51	1	Tlalpan	61.9	1.49	27.77	90	32.67	90.67	58	59.67	Casado	Biparental	Esposo (Padre)	No	NA	$0.00	9	Propia y está totalmente pagada	4	3	1	1	1	1	1	1	1	1	1	No	NA	Sí	CATOLICA	20	1	1
1167	0	Incluido	2016-08-02						0	0	Ciudad de México	1978-10-21	37	1	Tlalpan	101.3	1.58	40.58	94	39.33	98	58.67	55	Soltero	Monoparental	Usted	Sí	$6601.00-$11000.00	$6601.00-$11000.00	2	Rentada	4	2	1	1	1	1	0	1	1	1	1	Sí	INGLES	No	NA	5	0	1
1168	0	Incluido	2016-08-02						0	0	Ciudad de México	1972-02-17	44	1	Venustiano Carranza	59.1	1.57	23.98	85	28	112.67	84.67	58.33	Soltero	Reconstruida	Usted	Sí	$6601.00-$11000.00	Mas de $11000.00	2	Propia pero aún la está pagando	6	2	1	1	1	1	0	1	1	1	1	Sí	INGLES	No	NA	10	0	1
1169	0	Incluido	2016-09-02						0	0	Ciudad de México	1966-10-09	49	1	Cuauhtémoc	72.5	1.52	31.38	97	54	139.33	85.33	54.67	Casado	#N/A	#N/A	#N/A	#N/A	#N/A	#N/A	#N/A	#N/A	#N/A	#N/A	#N/A	#N/A	#N/A	#N/A	#N/A	#N/A	#N/A	#N/A	#N/A	#N/A	#N/A	#N/A	#N/A	#N/A	#N/A
1170	0	Incluido	2016-10-02						0	0	Ciudad de México	1983-12-25	32	1	Coyoacán	56	1.6	21.88	80	31.33	108.67	77.33	61	Soltero	Monoparental	Usted	Sí	Mas de $11000.00	Mas de $11000.00	1	Rentada	4	1	1	1	1	1	1	0	1	1	0	No	NA	Sí	CATOLICA	3	0	0
1171	0	Incluido	2016-10-02						0	0	Veracruz de Ignacio de la Llave	1974-10-25	41	0	Tlalpan	67.8	1.68	24.17	83	29.33	114	84.67	60	Casado	Biparental	Usted	Sí	$4401.00-$6600.00	$4401.00-$6600.00	3	Propia y está totalmente pagada	4	2	1	1	1	1	0	0	1	1	0	No	NA	No	NA	15	0	1
1173	0	Incluido	2016-11-02						0	0	Ciudad de México	1993-09-30	23	1	Tlalpan	52.8	1.63	19.87	73	36.67	96	59.33	68	Soltero	Monoparental	Esposo (Padre)	Sí	$4401.00-$6600.00	$0.00	10	Propia y está totalmente pagada	3	2	1	1	1	1	1	1	1	1	1	No	NA	Sí	CATOLICA	15	0	1
1174	0	Incluido	2016-11-02						0	0	Morelos	1969-07-24	47	1	Coyoacán	61.5	1.59	24.42	80	28	98	70	56.67	Casado	Biparental	Esposo (Padre)	No	NA	$0.00	4	Propia y está totalmente pagada	5	3	1	1	1	1	1	1	1	1	1	No	NA	Sí	CATOLICA	10	1	1
1175	0	Incluido	2016-12-02						0	0	Ciudad de México	1978-01-12	38	1	Tlalpan	57	1.51	25	84	28	104	76	53.33	Union Libre	Biparental	Otro	Sí	$6601.00-$11000.00	$6601.00-$11000.00	4	Propia y está totalmente pagada	6	3	1	1	1	1	1	0	0	1	1	No	NA	Sí	CATOLICA	10	0	1
1176	0	Incluido	2016-02-15						0	0	Ciudad de México	1985-09-18	30	0	Tlalpan	70.9	1.63	26.69	93	24.67	111.33	86.67	86.33	Casado	#N/A	#N/A	#N/A	#N/A	#N/A	#N/A	#N/A	#N/A	#N/A	#N/A	#N/A	#N/A	#N/A	#N/A	#N/A	#N/A	#N/A	#N/A	#N/A	#N/A	#N/A	#N/A	#N/A	#N/A	#N/A
1178	0	Incluido	2016-02-19						0	0	Ciudad de México	1989-12-22	26	0	Xochimilco	94.4	1.72	31.84	105	48	132.67	84.67	60.67	Soltero	#N/A	#N/A	#N/A	#N/A	#N/A	#N/A	#N/A	#N/A	#N/A	#N/A	#N/A	#N/A	#N/A	#N/A	#N/A	#N/A	#N/A	#N/A	#N/A	#N/A	#N/A	#N/A	#N/A	#N/A	#N/A
1180	0	Incluido	2016-02-19						0	0	Ciudad de México	1994-03-10	21	1	Coyoacán	64.6	1.6	25.23	84	36.67	96.67	60	56.33	Soltero	Biparental	Esposa (Madre)	Sí	$4401.00-$6600.00	$0.00	3	Propia pero aún la está pagando	5	3	1	1	1	1	1	1	1	1	1	Sí	INGLES	No	NA	20	0	1
1181	0	Incluido	2016-02-19						0	0	Ciudad de México	1969-02-26	46	1	Xochimilco	83.8	1.59	33.36	106	44	122.67	78.67	62.33	Casado	Biparental	Esposo (Padre)	No	NA	$1.00 $2200.00	4	Propia y está totalmente pagada	7	3	1	1	1	1	1	1	1	1	1	No	NA	Sí	CATOLICA	4	0	1
1182	0	Incluido	2016-02-22						0	0	Ciudad de México	1993-08-02	22	1	Tláhuac	61.7	1.55	25.68	86	36.67	107.33	70.67	76.33	Soltero	#N/A	#N/A	#N/A	#N/A	#N/A	#N/A	#N/A	#N/A	#N/A	#N/A	#N/A	#N/A	#N/A	#N/A	#N/A	#N/A	#N/A	#N/A	#N/A	#N/A	#N/A	#N/A	#N/A	#N/A	#N/A
1184	0	Incluido	2016-02-22						0	0	Ciudad de México	1978-11-12	37	0	Tlalpan	98.9	1.72	33.63	111	39.33	108	68.67	66.67	Casado	Biparental	Usted	Sí	Mas de $11000.00	Mas de $11000.00	3	Propia y está totalmente pagada	10	3	1	1	1	1	1	1	1	1	1	Sí	INGLES	Sí	CATOLICA	20	0	1
1185	0	Incluido	2016-02-22						0	0	Ciudad de México	1987-07-04	28	0	Iztapalapa	78	1.75	25.62	87	40	118	78	52.67	Soltero	#N/A	#N/A	#N/A	#N/A	#N/A	#N/A	#N/A	#N/A	#N/A	#N/A	#N/A	#N/A	#N/A	#N/A	#N/A	#N/A	#N/A	#N/A	#N/A	#N/A	#N/A	#N/A	#N/A	#N/A	#N/A
1186	0	Incluido	2016-02-22						0	0	Ciudad de México	1972-01-16	44	1	Xochimilco	73.7	1.62	28.08	94	38	107.33	69.33	66.67	Casado	#N/A	#N/A	#N/A	#N/A	#N/A	#N/A	#N/A	#N/A	#N/A	#N/A	#N/A	#N/A	#N/A	#N/A	#N/A	#N/A	#N/A	#N/A	#N/A	#N/A	#N/A	#N/A	#N/A	#N/A	#N/A
1187	0	Incluido	2016-02-22						0	0	Ciudad de México	1974-08-13	41	0	Tlalpan	82.6	1.67	29.62	101	47.33	126	78.67	61.67	Casado	Biparental	Usted	Sí	$6601.00-$11000.00	$6601.00-$11000.00	3	Propia y está totalmente pagada	3	1	1	1	1	1	1	1	1	1	1	Sí	INGLES	Sí	CATOLICA	5	0	1
1188	0	Incluido	2016-02-03						0	0	Ciudad de México	1992-09-11	23	0	Tlalpan	63.1	1.73	21.08	76	48.67	105.33	56.67	62.33	Soltero	Monoparental	Usted	Sí	Mas de $11000.00	Mas de $11000.00	3	Propia y está totalmente pagada	6	3	1	1	1	1	1	0	1	1	1	No	NA	Sí	CATOLICA	6	0	1
1190	0	Incluido	2016-02-24						0	0	Ciudad de México	1990-04-01	25	1	Tlalpan	62.5	1.53	26.7	94	31.33	104	72.67	52.33	Soltero	Monoparental	Esposa (Madre)	Sí	$4401.00-$6600.00	$4401.00-$6600.00	5	Propia y está totalmente pagada	2	2	1	1	1	1	0	0	0	0	1	No	NA	Sí	CATOLICA	15	1	1
1192	0	Incluido	2016-02-26						0	0	Ciudad de México	1988-12-24	27	1	Coyoacán	68	1.51	29.82	85	26.67	104	77.33	61.67	Soltero	#N/A	#N/A	#N/A	#N/A	#N/A	#N/A	#N/A	#N/A	#N/A	#N/A	#N/A	#N/A	#N/A	#N/A	#N/A	#N/A	#N/A	#N/A	#N/A	#N/A	#N/A	#N/A	#N/A	#N/A	#N/A
1193	0	Incluido	2016-02-26						0	0	Ciudad de México	1976-04-12	39	1	Tlalpan	64.1	1.47	29.66	97	29.33	89.33	60	54.33	Casado	Biparental	Esposo (Padre)	Sí	$4401.00-$6600.00	$1.00 $2200.00	5	Prestada	4	2	1	1	1	0	0	1	1	1	0	No	NA	No	NA	10	1	1
1194	0	Incluido	2016-02-26						0	0	Ciudad de México	1978-08-15	37	1	Tlalpan	86.7	1.62	33.04	106	34.67	104.67	70	66.67	Casado	Biparental	Usted	Sí	$6601.00-$11000.00	$6601.00-$11000.00	3	Prestada	4	1	1	1	1	1	0	0	1	1	1	No	NA	Sí	CATOLICA	35	1	1
1195	0	Incluido	2016-02-29						0	0	Ciudad de México	1971-03-04	44	1	Coyoacán	59	1.66	21.54	75	33.33	106.67	73.33	57.33	Casado	Biparental	Esposo (Padre)	No	NA	$0.00	4	Propia pero aún la está pagando	5	3	1	1	1	1	1	1	1	1	1	No	NA	Sí	ADVENTISTA DEL SEPTIMO DIA	6	1	1
1196	0	Incluido	2016-02-29						0	0	Ciudad de México	1965-08-03	50	0	Coyoacán	67.3	1.64	25.02	87	37.33	110	72.67	58.67	Casado	Biparental	Usted	Sí	Mas de $11000.00	Mas de $11000.00	4	Propia pero aún la está pagando	5	3	1	1	1	1	1	1	1	1	1	No	NA	Sí	CATOLICA	8	0	1
1197	0	Incluido	2016-01-03						0	0	Ciudad de México	1978-11-19	37	1	Xochimilco	55.5	1.47	25.68	91	38.67	96.67	58	73	Casado	#N/A	#N/A	#N/A	#N/A	#N/A	#N/A	#N/A	#N/A	#N/A	#N/A	#N/A	#N/A	#N/A	#N/A	#N/A	#N/A	#N/A	#N/A	#N/A	#N/A	#N/A	#N/A	#N/A	#N/A	#N/A
1198	0	Incluido	2016-02-29						0	0	Ciudad de México	1969-02-02	47	1	Iztapalapa	60.4	1.56	24.82	83	37.33	104	66.67	61.33	Casado	Reconstruida	Usted	Sí	$4401.00-$6600.00	$4401.00-$6600.00	2	Propia pero aún la está pagando	5	3	1	1	1	1	1	0	1	1	1	No	NA	Sí	CATOLICA	5	0	1
1199	0	Incluido	2016-02-29						0	0	Ciudad de México	1968-04-13	47	0	Tlalpan	85.6	1.75	27.95	102	45.33	120.67	75.33	58	Casado	Biparental	Usted	Sí	Mas de $11000.00	Mas de $11000.00	3	Propia y está totalmente pagada	6	2	1	1	1	1	1	1	1	1	1	Sí	INGLES	Sí	CATOLICA	9	0	1
1201	0	Incluido	2016-02-29						0	0	Ciudad de México	1978-05-23	37	1	Tláhuac	62.3	1.54	26.41	82	46	106	60	61	Casado	#N/A	#N/A	#N/A	#N/A	#N/A	#N/A	#N/A	#N/A	#N/A	#N/A	#N/A	#N/A	#N/A	#N/A	#N/A	#N/A	#N/A	#N/A	#N/A	#N/A	#N/A	#N/A	#N/A	#N/A	#N/A
1202	0	Incluido	2016-02-29						0	0	Ciudad de México	1979-04-16	36	0	Coyoacán	111.3	1.73	37.1	122	30.67	107.33	76.67	72.33	Casado	#N/A	#N/A	#N/A	#N/A	#N/A	#N/A	#N/A	#N/A	#N/A	#N/A	#N/A	#N/A	#N/A	#N/A	#N/A	#N/A	#N/A	#N/A	#N/A	#N/A	#N/A	#N/A	#N/A	#N/A	#N/A
1203	0	Incluido	2016-02-29						0	0	Ciudad de México	1968-11-29	47	1	Tlalpan	68.7	1.57	28.01	93	36.67	107.33	70.67	72	Soltero	Monoparental	Usted	Sí	Mas de $11000.00	Mas de $11000.00	3	Propia y está totalmente pagada	8	3	1	1	1	1	1	1	1	1	1	Sí	FRANCES	Sí	CATOLICA	10	0	1
1204	0	Incluido	2016-01-03						0	0	Ciudad de México	1971-06-01	44	0	La Magdalena Contreras	60.3	1.61	23.26	86	28	88	60	65	Casado	Biparental	Esposa (Madre)	Sí	Mas de $11000.00	$6601.00-$11000.00	3	Propia y está totalmente pagada	4	2	1	1	1	1	0	0	1	1	1	No	NA	No	NA	8	1	1
1205	0	Incluido	2016-01-03						0	0	Ciudad de México	1972-07-09	43	1	Coyoacán	55.5	1.54	23.4	82	32.67	94.67	62	55.33	Casado	Biparental	Esposo (Padre)	No	NA	$0.00	4	Rentada	5	3	1	1	1	1	0	0	1	1	1	Sí	ALEMAN BASICO	Sí	CATOLICA	6	1	1
1207	0	Incluido	2016-01-03						0	0	Ciudad de México	1979-08-26	36	1	Benito Juárez	47.4	1.46	22.24	75	35.33	108	72.67	57.67	Soltero	#N/A	#N/A	#N/A	#N/A	#N/A	#N/A	#N/A	#N/A	#N/A	#N/A	#N/A	#N/A	#N/A	#N/A	#N/A	#N/A	#N/A	#N/A	#N/A	#N/A	#N/A	#N/A	#N/A	#N/A	#N/A
1208	0	Incluido	2016-01-03						0	0	Ciudad de México	1996-02-01	19	0	Benito Juárez	53	1.65	19.4	72	28	94.67	66.67	54	Soltero	#N/A	#N/A	#N/A	#N/A	#N/A	#N/A	#N/A	#N/A	#N/A	#N/A	#N/A	#N/A	#N/A	#N/A	#N/A	#N/A	#N/A	#N/A	#N/A	#N/A	#N/A	#N/A	#N/A	#N/A	#N/A
1209	0	Incluido	2016-01-03						0	0	Ciudad de México	1982-05-24	33	1	Tlalpan	69.6	1.53	29.73	92	34	106.67	72.67	61	Soltero	#N/A	#N/A	#N/A	#N/A	#N/A	#N/A	#N/A	#N/A	#N/A	#N/A	#N/A	#N/A	#N/A	#N/A	#N/A	#N/A	#N/A	#N/A	#N/A	#N/A	#N/A	#N/A	#N/A	#N/A	#N/A
1210	0	Incluido	2016-01-03						0	0	Estado de México	1988-01-25	27	0	Tlalpan	65.2	1.56	26.93	87	29.33	92	62.67	66	Casado	#N/A	#N/A	#N/A	#N/A	#N/A	#N/A	#N/A	#N/A	#N/A	#N/A	#N/A	#N/A	#N/A	#N/A	#N/A	#N/A	#N/A	#N/A	#N/A	#N/A	#N/A	#N/A	#N/A	#N/A	#N/A
1211	0	Incluido	2016-02-03						0	0	Ciudad de México	1970-08-25	45	1	Tlalpan	95.8	1.54	40.39	116	37.33	106.67	69.33	67	Casado	Reconstruida	Esposo (Padre)	Sí	$4401.00-$6600.00	$0.00	5	Propia pero aún la está pagando	3	1	1	1	1	0	0	0	0	0	1	No	NA	No	NA	3	1	0
1212	0	Incluido	2016-04-03						0	0	Estado de México	1993-02-21	23	0	Tlalpan	75.6	1.76	24.55	87	44	107.33	63.33	69	Soltero	Monoparental	Usted	Sí	$6601.00-$11000.00	$6601.00-$11000.00	1	Rentada	6	6	1	1	1	1	0	0	1	1	1	Sí	INGLÉS	Sí	CATÓLICA	24	1	1
1213	0	Incluido	2016-07-03						0	0	Estado de México	1989-05-14	27	0	Xochimilco	76.1	1.72	25.72	88	46.67	108.67	62	49.67	Soltero	Monoparental	Esposo (Padre)	Sí	Mas de $11000.00	Mas de $11000.00	7	Propia y está totalmente pagada	2	1	1	1	1	1	0	0	1	0	1	Sí	FRANCES	No	NA	7	1	1
1214	0	Incluido	2016-07-03						0	0	Ciudad de México	1972-09-10	43	1	Tlalpan	71.5	1.67	25.64	89	34	102.67	68.67	59.33	Casado	Biparental	Esposo (Padre)	Sí	$4401.00-$6600.00	$0.00	4	Propia pero aún la está pagando	4	2	1	1	1	1	0	0	1	1	1	No	NA	No	NA	5	1	1
1215	0	Incluido	2016-07-03						0	0	Ciudad de México	1988-09-08	27	1	Gustavo A. Madero	66.9	1.55	27.85	90	32.67	98	65.33	73.67	Soltero	Biparental	Otro	Sí	$2201.00-$4400.00	$1.00 $2200.00	4	Propia y está totalmente pagada	7	2	1	1	1	1	0	0	1	0	1	No	NA	No	NA	5	1	0
1216	0	Incluido	2016-07-03						0	0	Estado de México	1995-10-02	20	1	Gustavo A. Madero	81	1.66	29.39	95	28.67	110	81.33	65.33	Soltero	Biparental	Otro	Sí	Mas de $11000.00	$4401.00-$6600.00	5	Propia pero aún la está pagando	5	2	1	1	1	1	0	0	1	1	1	No	NA	No	NA	3	1	1
1217	0	Incluido	2016-08-03						0	0	Michoacán de Ocampo	1970-01-11	46	1	Iztapalapa	54.1	1.55	22.52	77	37.33	112.67	75.33	60.67	Viudo	Biparental	Esposo (Padre)	Sí	$6601.00-$11000.00	$1.00 $2200.00	6	Propia y está totalmente pagada	5	1	0	1	1	1	1	0	1	1	1	No	NA	No	NA	5	0	1
1218	0	Incluido	2016-08-03						0	0	Ciudad de México	1981-12-17	34	1	Coyoacán	74.9	1.55	31.18	101	30.67	96	65.33	51.67	Soltero	Biparental	Esposa (Madre)	Sí	$4401.00-$6600.00	$1.00 $2200.00	5	Propia y está totalmente pagada	5	4	0	1	1	1	1	0	0	1	1	Sí	INGLES	No	NA	8	1	1
1220	0	Incluido	2016-08-03						0	0	Ciudad de México	1978-01-01	38	0	Tlalpan	72.6	1.65	26.67	97	24.67	108.67	84	64.67	Casado	#N/A	#N/A	#N/A	#N/A	#N/A	#N/A	#N/A	#N/A	#N/A	#N/A	#N/A	#N/A	#N/A	#N/A	#N/A	#N/A	#N/A	#N/A	#N/A	#N/A	#N/A	#N/A	#N/A	#N/A	#N/A
1221	0	Incluido	2016-08-03						0	0	Ciudad de México	1971-12-06	44	0	Tlalpan	55.7	1.63	21.07	77	41.33	106.67	65.33	53.33	Casado	Biparental	Otro	Sí	$6601.00-$11000.00	$4401.00-$6600.00	4	Rentada	4	2	1	1	1	0	0	1	1	1	0	Sí	INGLES	No	NA	5	0	1
1222	0	Incluido	2016-09-03						0	0	Ciudad de México	1990-03-04	26	0	Milpa Alta	73.7	1.64	27.57	102	28.67	106.67	78	61.33	Soltero	Biparental	Esposo (Padre)	Sí	$6601.00-$11000.00	$1.00 $2200.00	5	Propia y está totalmente pagada	4	3	1	1	1	1	0	0	1	1	1	No	NA	Sí	CRISTIANA	7	0	1
1223	0	Incluido	2016-10-03						0	0	Ciudad de México	1972-12-03	43	1	Iztapalapa	99.5	1.53	42.34	119	46	114	68	67.33	Casado	Biparental	Usted	Sí	Mas de $11000.00	$6601.00-$11000.00	4	Propia y está totalmente pagada	6	3	1	1	1	1	1	0	1	1	1	Sí	INGLES	Sí	CATOLICA	4	1	1
1224	0	Incluido	2016-10-03						0	0	Ciudad de México	1970-03-23	46	1	Álvaro Obregón	63.3	1.59	25.2	88	27.33	94.67	67.33	56.33	Casado	Biparental	Esposo (Padre)	Sí	$6601.00-$11000.00	$2201.00-$4400.00	5	Propia y está totalmente pagada	7	4	1	1	1	1	0	0	1	1	1	No	NA	Sí	CATOLICA	9	1	1
1225	0	Incluido	2016-10-03						0	0	Ciudad de México	1992-04-30	24	0	Iztapalapa	62.2	1.81	18.92	74	36.67	118	81.33	62.67	Soltero	Monoparental	Esposo (Padre)	Sí	$6601.00-$11000.00	$0.00	2	Propia pero aún la está pagando	5	2	1	1	1	1	1	0	1	0	1	No	NA	No	NA	7	0	1
1226	0	Incluido	2016-11-03						0	0	Ciudad de México	1969-04-17	47	1	Tlalpan	85.9	1.68	30.54	98	42	130.67	88.67	85.33	Casado	Biparental	Esposo (Padre)	Sí	$4401.00-$6600.00	$0.00	5	Propia pero aún la está pagando	9	5	0	1	1	1	0	0	1	1	1	No	NA	No	NA	5	0	1
1227	0	Incluido	2016-11-03						0	0	Ciudad de México	1980-04-13	36	1	Xochimilco	71.5	1.54	30.35	92	36	108.67	72.67	64.33	Soltero	Monoparental	Otro	Sí	$4401.00-$6600.00	$0.00	2	Propia y está totalmente pagada	4	2	0	1	1	1	1	0	1	1	1	No	NA	Sí	CATOLICA	2	1	0
1228	0	Incluido	2016-11-03						0	0	Ciudad de México	1970-10-06	46	1	Tláhuac	66.5	1.56	27.5	91	22.67	89.33	66.67	78.67	Union Libre	Monoparental	Usted	Sí	$4401.00-$6600.00	$1.00 $2200.00	3	Propia pero aún la está pagando	5	3	1	1	1	1	1	0	1	1	1	No	NA	Sí	CATOLICA	5	1	1
1229	0	Incluido	2016-03-14						0	0	Ciudad de México	1974-08-22	41	0	Tlalpan	75.5	1.71	25.82	97	47.33	119.33	72	80.67	Casado	Biparental	Usted	Sí	Mas de $11000.00	$2201.00-$4400.00	6	Propia y está totalmente pagada	5	1	1	1	1	1	0	0	1	1	1	No	NA	Sí	CATOLICA	2	0	1
1230	0	Incluido	2016-03-14						0	0	Ciudad de México	1984-10-01	31	0	Tláhuac	74.7	1.71	25.55	85	33.33	112	78.67	65.67	Casado	Biparental	Esposa (Madre)	Sí	$4401.00-$6600.00	$1.00 $2200.00	3	Prestada	5	2	1	1	1	1	0	0	0	1	1	No	NA	No	NA	7	1	1
1231	0	Incluido	2016-03-14						0	0	Ciudad de México	1992-03-02	24	0	Gustavo A. Madero	147.5	1.78	46.76	146	42.67	124	81.33	65.67	Casado	Biparental	Otro	No	NA	$6601.00-$11000.00	7	Propia y está totalmente pagada	5	3	1	1	1	1	1	1	1	1	1	Sí	INGLES	No	NA	30	1	1
1233	0	Incluido	2016-03-14						0	0	Ciudad de México	1977-05-29	38	1	Tlalpan	82	1.62	31.21	99	28.67	98.67	70	73.67	Soltero	Biparental	Otro	No	NA	Mas de $11000.00	5	Propia y está totalmente pagada	6	4	1	1	1	1	0	1	1	1	1	No	NA	Sí	CATOLICA	25	1	1
1234	0	Incluido	2016-03-14						0	0	Ciudad de México	1968-06-04	47	0	Tlalpan	79.6	1.61	30.71	101	40.67	113.33	72.67	65	Union Libre	Biparental	Otro	Sí	$6601.00-$11000.00	$1.00 $2200.00	4	Propia y está totalmente pagada	4	2	0	1	1	1	0	0	1	1	1	No	NA	No	NA	4	0	1
1235	0	Incluido	2016-03-14						0	0	Ciudad de México	1969-01-06	47	1	Tlalpan	59.5	1.71	20.35	77	27.33	101.33	74	61	Union Libre	Biparental	Otro	Sí	$4401.00-$6600.00	$1.00 $2200.00	3	Propia y está totalmente pagada	4	1	0	1	1	1	0	0	1	1	1	No	NA	No	NA	6	1	1
1236	0	Incluido	2016-03-15						0	0	Ciudad de México	1973-03-11	43	1	Coyoacán	64.2	1.53	27.61	93	29.33	90	60.67	63.67	Casado	Biparental	Esposo (Padre)	No	NA	$0.00	3	Propia y está totalmente pagada	5	2	1	1	1	1	0	1	1	1	1	No	NA	Sí	CATOLICA	2	0	1
1238	0	Incluido	2016-03-15						0	0	Ciudad de México	1982-11-20	33	0	Miguel Hidalgo	66	1.74	21.72	82	38.67	116	77.33	63.33	Soltero	Biparental	Otro	Sí	Mas de $11000.00	Mas de $11000.00	2	Rentada	3	1	1	1	1	1	0	0	1	1	1	Sí	INGLES	No	NA	15	0	1
1239	0	Incluido	2016-03-16						0	0	Ciudad de México	1991-08-15	24	1	Álvaro Obregón	54	1.52	23.47	77	43.33	98	54.67	65.33	Soltero	Monoparental	Esposo (Padre)	Sí	Mas de $11000.00	$0.00	4	Propia y está totalmente pagada	7	3	1	1	1	1	1	1	1	1	1	Sí	INGLES	Sí	CATOLICA	8	1	1
1240	0	Incluido	2016-03-16						0	0	Ciudad de México	1974-03-09	42	1	Tlalpan	76	1.74	25.1	89	37.67	106	68.33	75.33	Union Libre	Biparental	Otro	Sí	Mas de $11000.00	$6601.00-$11000.00	3	Rentada	6	3	1	1	1	1	1	1	1	1	1	No	NA	No	NA	5	1	1
1241	0	Incluido	2016-03-16						0	0	Ciudad de México	1973-10-26	42	0	Tlalpan	92.3	1.74	30.49	109	35.33	112.67	77.33	70.67	Soltero	Biparental	Otro	Sí	$4401.00-$6600.00	$1.00 $2200.00	3	Propia pero aún la está pagando	5	2	1	1	1	1	1	1	1	1	1	No	NA	Sí	TESTIGO DE JEHOVA	5	1	1
1242	0	Incluido	2016-03-17						0	0	Ciudad de México	1968-09-21	47	1	Iztapalapa	69	1.62	26.29	88	30.67	106	75.33	66.33	Casado	#N/A	#N/A	#N/A	#N/A	#N/A	#N/A	#N/A	#N/A	#N/A	#N/A	#N/A	#N/A	#N/A	#N/A	#N/A	#N/A	#N/A	#N/A	#N/A	#N/A	#N/A	#N/A	#N/A	#N/A	#N/A
1244	0	Incluido	2016-03-18						0	0	Ciudad de México	1993-02-17	23	1	Coyoacán	79	1.63	29.73	97	46.67	111.33	64.67	50.33	Soltero	Biparental	Esposo (Padre)	Sí	Hasta $2200.00	$0.00	4	Propia y está totalmente pagada	5	3	1	1	1	1	0	0	1	1	1	No	NA	Sí	CATÓLICA	13	0	1
1246	0	Incluido	2016-03-22						0	0	Ciudad de México	1996-02-09	20	0	Tlalpan	77.8	1.89	21.85	90	41.33	113.33	72	70.33	Soltero	Biparental	Esposo (Padre)	Sí	Mas de $11000.00	$0.00	4	Propia y está totalmente pagada	5	3	1	1	1	1	1	0	1	1	1	No	NA	No	NA	5	1	1
1247	0	Incluido	2016-03-22						0	0	Ciudad de México	1973-08-11	42	1	Tlalpan	97.6	1.73	32.54	110	30	113.33	83.33	76	Casado	Biparental	Esposo (Padre)	Sí	$6601.00-$11000.00	$1.00 $2200.00	3	Propia y está totalmente pagada	6	3	1	1	1	1	1	0	1	1	1	Sí	INGLÉS	Sí	CATOLICA	10	1	1
1248	0	Incluido	2016-03-22						0	0	Ciudad de México	1977-03-28	38	1	Tlalpan	57.6	1.67	20.78	86	47.33	121.33	74	66.67	Casado	Biparental	Otro	Sí	Mas de $11000.00	$1.00 $2200.00	NA	Propia y está totalmente pagada	5	2	1	1	1	1	1	0	1	1	1	No	NA	No	NA	NA	1	1
1249	0	Incluido	2016-03-22						0	0	Ciudad de México	1975-07-28	40	1	Tlalpan	51.4	1.61	19.95	72	29.33	99.33	70	70.67	Casado	Biparental	Esposa (Madre)	Sí	$6601.00-$11000.00	$0.00	5	Propia y está totalmente pagada	6	2	1	1	1	1	1	0	1	1	1	No	NA	No	NA	4	0	1
1250	0	Incluido	2016-03-22						0	0	Ciudad de México	1975-08-29	40	1	Tlalpan	68.2	1.52	29.52	98	38	104	66	63.67	Casado	Biparental	Esposo (Padre)	Sí	Mas de $11000.00	Mas de $11000.00	4	Propia y está totalmente pagada	7	2	1	1	1	1	1	1	1	1	0	No	NA	Sí	CATÓLICA	15	1	1
1251	0	Incluido	2016-03-22						0	0	Ciudad de México	1994-09-06	21	1	Tlalpan	67	1.48	30.59	91	39.33	108	68.67	49.33	Soltero	Monoparental	Usted	Sí	Mas de $11000.00	$4401.00-$6600.00	4	Propia y está totalmente pagada	6	2	1	1	1	1	1	0	1	1	1	Sí	INGLES	No	NA	3	0	1
1252	0	Incluido	2016-03-22						0	0	Jalisco	1967-03-26	48	1	Tlalpan	53.6	1.57	21.88	73	54	131.33	77.33	63.67	Casado	Reconstruida	Usted	Sí	$6601.00-$11000.00	$6601.00-$11000.00	3	Propia y está totalmente pagada	8	2	1	1	1	1	1	1	1	1	1	No	NA	Sí	CATOLICA	5	1	0
1253	0	Incluido	2016-03-22						0	0	Jalisco	1970-03-22	46	1	Tlalpan	58.6	1.52	25.36	82	40.67	116.67	76	48.33	Casado	Biparental	Esposo (Padre)	Sí	Mas de $11000.00	$0.00	2	Propia y está totalmente pagada	5	1	1	1	1	1	1	1	1	1	1	No	NA	Sí	CATÓLICA	5	1	1
1254	0	Incluido	2016-03-22						0	0	Ciudad de México	1978-08-17	37	1	Benito Juárez	54.2	1.56	22.41	81	40	108.67	68.67	89.67	Soltero	#N/A	#N/A	#N/A	#N/A	#N/A	#N/A	#N/A	#N/A	#N/A	#N/A	#N/A	#N/A	#N/A	#N/A	#N/A	#N/A	#N/A	#N/A	#N/A	#N/A	#N/A	#N/A	#N/A	#N/A	#N/A
1257	0	Incluido	2016-03-28						0	0	Estado de México	1985-12-18	30	1	Coyoacán	60.2	1.6	23.43	83	27.33	88.67	61.33	68.67	Soltero	Monoparental	Otro	Sí	$6601.00-$11000.00	$6601.00-$11000.00	2	Propia y está totalmente pagada	2	1	1	1	1	1	1	0	1	1	1	No	NA	No	NA	-4	1	1
1259	0	Incluido	2016-03-28						0	0	Ciudad de México	1974-06-06	41	0	Xochimilco	85.1	1.66	30.88	103	34.67	121.33	86.67	71	Union Libre	Biparental	Otro	Sí	$6601.00-$11000.00	$6601.00-$11000.00	4	Propia y está totalmente pagada	5	2	1	1	1	1	1	1	1	1	1	No	NA	No	NA	20	1	1
1261	0	Incluido	2016-03-31						0	0	Ciudad de México	1988-05-25	27	0	La Magdalena Contreras	61.9	1.63	23.44	78	41.33	128.67	87.33	58	Soltero	Biparental	Otro	Sí	Mas de $11000.00	$4401.00-$6600.00	3	Propia y está totalmente pagada	6	3	1	1	1	1	0	1	1	1	1	Sí	INGLÉS	No	NA	10	0	1
1262	0	Incluido	2016-03-31						0	0	Ciudad de México	1978-11-14	37	1	Tlalpan	96	1.65	35.26	120	30	110.67	80.67	58.67	Soltero	Biparental	Esposa (Madre)	Sí	$4401.00-$6600.00	$2201.00-$4400.00	3	Rentada	4	2	0	1	1	0	0	0	1	0	0	No	NA	No	NA	5	1	1
1263	0	Incluido	2016-03-31						0	0	Ciudad de México	1972-09-03	43	0	Tlalpan	96	1.75	31.35	109	32	110	78	53.33	Casado	Biparental	Usted	Sí	$6601.00-$11000.00	$6601.00-$11000.00	4	Propia y está totalmente pagada	2	1	1	1	0	1	0	1	1	1	0	No	NA	Sí	CATOLICA	20	0	1
1264	0	Incluido	2016-01-04						0	0	Ciudad de México	1992-08-01	23	1	Tlalpan	63.8	1.66	23.15	86	32.67	92.67	60	78.67	Soltero	Biparental	Esposa (Madre)	Sí	$6601.00-$11000.00	$0.00	4	Propia y está totalmente pagada	4	2	1	1	1	1	0	1	1	1	1	No	NA	No	NA	5	1	1
1265	0	Incluido	2016-01-04						0	0	Ciudad de México	1989-06-18	26	1	Tlalpan	60.9	1.64	22.64	84	21.33	91.33	70	77.33	Soltero	Monoparental	Otro	Sí	Mas de $11000.00	$2201.00-$4400.00	2	Prestada	5	2	1	1	1	1	0	0	1	1	1	No	NA	No	NA	6	1	1
1266	0	Incluido	2016-04-04						0	0	Ciudad de México	1981-07-08	34	0	Coyoacán	74.7	1.6	29.11	95	42.67	115.33	72.67	60.33	Casado	Biparental	Otro	Sí	$6601.00-$11000.00	$6601.00-$11000.00	5	Propia y está totalmente pagada	4	2	1	1	1	1	1	0	1	1	1	No	NA	No	NA	7	0	1
1267	0	Incluido	2016-04-04						0	0	Ciudad de México	1984-06-14	31	1	Tlalpan	72	1.61	27.67	86	40.67	118.67	78	76.33	Casado	Monoparental	Esposo (Padre)	Sí	Mas de $11000.00	$0.00	3	Rentada	6	1	1	1	1	1	0	0	1	1	1	No	NA	Sí	CATOLICA	5	1	1
1268	0	Incluido	2016-04-04						0	0	Ciudad de México	1975-09-26	40	1	Coyoacán	50.1	1.59	19.82	63	38	106.67	68.67	66.67	Union Libre	Monoparental	Esposo (Padre)	Sí	$4401.00-$6600.00	$2201.00-$4400.00	2	Propia y está totalmente pagada	10	2	1	1	1	1	1	1	1	1	1	Sí	INGLES	No	NA	5	1	1
1270	0	Incluido	2016-05-04						0	0	Ciudad de México	1988-10-19	27	1	Benito Juárez	71.7	1.65	26.34	88	30	100.67	70.67	65.33	Soltero	Biparental	Esposo (Padre)	Sí	$6601.00-$11000.00	$2201.00-$4400.00	3	Propia y está totalmente pagada	4	2	1	1	1	1	1	0	1	1	1	Sí	INGLES	No	NA	5	1	1
1271	0	Incluido	2016-06-04						0	0	Ciudad de México	1983-10-08	32	1	Xochimilco	64.9	1.65	23.84	85	36.67	111.33	74.67	60.67	Soltero	Monoparental	Usted	Sí	Mas de $11000.00	Mas de $11000.00	1	Propia y está totalmente pagada	4	1	1	1	1	1	1	0	1	1	1	Sí	INGLES	Sí	CATOLICA	4	0	1
1272	0	Incluido	2016-06-04						0	0	Ciudad de México	1967-02-02	49	1	Coyoacán	58.5	1.44	28.37	94	35.33	90.67	55.33	69.33	Casado	Biparental	Esposa (Madre)	Sí	$6601.00-$11000.00	$1.00 $2200.00	5	Propia y está totalmente pagada	6	2	0	1	1	1	0	0	1	1	1	No	NA	Sí	CATOLICA	4	1	1
1273	0	Incluido	2016-06-04						0	0	Ciudad de México	1971-07-08	44	1	Coyoacán	59	1.64	21.94	78	30.67	119.33	88.67	80.33	Union Libre	Biparental	Esposo (Padre)	Sí	Mas de $11000.00	$4401.00-$6600.00	3	Rentada	6	3	1	1	1	1	0	0	1	1	1	Sí	INGLES	No	NA	15	0	1
1274	0	Incluido	2016-06-04						0	0	Guanajuato	1981-09-24	34	1	Tlalpan	97.5	1.68	34.55	116	38.67	100	61.33	75	Soltero	Monoparental	Esposa (Madre)	Sí	$6601.00-$11000.00	$1.00 $2200.00	4	Propia y está totalmente pagada	6	3	1	1	1	1	0	0	1	1	1	No	NA	No	NA	4	1	1
1275	0	Incluido	2016-06-04						0	0	Guanajuato	1982-10-03	33	1	Álvaro Obregón	54.4	1.67	19.51	70	28.67	82.67	54	67	Soltero	Monoparental	Usted	Sí	$4401.00-$6600.00	$4401.00-$6600.00	3	Rentada	4	2	1	1	1	1	1	0	1	1	1	No	NA	Sí	CRISTIANA	6	1	1
1276	0	Incluido	2016-06-04						0	0	Ciudad de México	1987-03-18	29	0	Álvaro Obregón	62	1.74	20.38	78	28	90	62	74.33	Soltero	#N/A	#N/A	#N/A	#N/A	#N/A	#N/A	#N/A	#N/A	#N/A	#N/A	#N/A	#N/A	#N/A	#N/A	#N/A	#N/A	#N/A	#N/A	#N/A	#N/A	#N/A	#N/A	#N/A	#N/A	#N/A
1277	0	Incluido	2016-07-04						0	0	Ciudad de México	1966-07-14	49	1	Xochimilco	55.5	1.56	22.81	84	37.33	118	80.67	50.67	Union Libre	Monoparental	Esposo (Padre)	Sí	Mas de $11000.00	$2201.00-$4400.00	5	Propia y está totalmente pagada	9	5	0	1	1	1	1	0	1	1	1	No	NA	No	NA	5	1	1
1278	0	Incluido	2016-08-04						0	0	Ciudad de México	1968-04-15	48	0	Coyoacán	72	1.85	21.15	84	42.67	119.33	76.67	58.67	Soltero	Monoparental	Esposo (Padre)	Sí	$6601.00-$11000.00	$1.00 $2200.00	6	Propia y está totalmente pagada	6	3	0	0	1	1	1	0	1	1	1	No	NA	No	NA	6	1	1
1279	0	Incluido	2016-08-04						0	0	Ciudad de México	1968-10-06	47	1	Tlalpan	67	1.56	27.53	91	29.33	100.67	71.33	60.67	Casado	Biparental	Usted	Sí	$4401.00-$6600.00	$1.00 $2200.00	8	Propia y está totalmente pagada	5	4	0	1	1	1	1	0	1	1	1	No	NA	No	NA	7	1	1
1280	0	Incluido	2016-08-04						0	0	Ciudad de México	1980-01-15	36	1	Iztapalapa	72.8	1.58	29.09	100	41.33	102.67	61.33	60.33	No hay registro	Biparental	Esposo (Padre)	Sí	$4401.00-$6600.00	$4401.00-$6600.00	3	Propia pero aún la está pagando	3	1	1	1	1	1	1	1	1	0	0	No	NA	Sí	CATÓLICA	10	0	0
1281	0	Incluido	2016-08-04						0	0	NACIDO EN EL EXTRANJERO	1976-05-28	40	1	Tlalpan	58.1	1.56	23.87	78	31.33	112.67	81.33	62.33	Union Libre	Biparental	Esposa (Madre)	Sí	$6601.00-$11000.00	$0.00	6	Propia y está totalmente pagada	4	2	0	0	0	0	0	0	0	0	0	Sí	INGLES FRANCES JAPONES	No	NA	6	1	1
1282	0	Incluido	2016-08-04						0	0	Ciudad de México	1979-12-22	36	0	Cuauhtémoc	63.1	1.68	22.44	90	34	94.67	60.67	70	Casado	Biparental	Esposa (Madre)	Sí	$6601.00-$11000.00	$1.00 $2200.00	5	Propia y está totalmente pagada	8	4	0	1	1	1	0	0	1	0	1	No	NA	Sí	CATOLICA	6	1	1
1283	0	Incluido	2016-08-04						0	0	Ciudad de México	1993-04-18	23	1	Cuauhtémoc	53.2	1.65	19.54	71	31.33	102.67	71.33	67.33	Soltero	Monoparental	Esposa (Madre)	Sí	$6601.00-$11000.00	$2201.00-$4400.00	5	Propia y está totalmente pagada	7	5	1	1	1	1	0	0	1	1	1	Sí	INGLES	No	NA	7	1	1
1284	0	Incluido	2016-12-04						0	0	Ciudad de México	1972-07-20	44	0	Tlalpan	76.2	1.7	26.37	99	40.67	119.33	78.67	64.67	Casado	Biparental	Usted	Sí	$4401.00-$6600.00	$1.00 $2200.00	4	Propia y está totalmente pagada	4	1	1	1	1	1	1	1	1	1	1	No	NA	Sí	CATOLICA	4	1	1
1285	0	Incluido	2016-04-14						0	0	Ciudad de México	1981-10-29	34	1	Tlalpan	56	1.51	24.56	74	32	116.67	84.67	53.67	Casado	Monoparental	Usted	Sí	Mas de $11000.00	$6601.00-$11000.00	4	Propia y está totalmente pagada	8	4	1	1	1	1	1	0	1	1	1	Sí	INGLES	No	NA	7	1	1
1286	0	Incluido	2016-04-14						0	0	Ciudad de México	1993-02-14	23	1	Xochimilco	50.8	1.56	20.87	71	42.67	91.33	48.67	53.33	Soltero	Biparental	Esposo (Padre)	Sí	$4401.00-$6600.00	$0.00	4	Propia y está totalmente pagada	7	3	0	1	1	1	0	0	1	1	1	No	NA	No	NA	5	1	1
1287	0	Incluido	2016-04-15						0	0	Ciudad de México	1969-11-09	46	0	Tlalpan	81	1.72	27.54	98	36.67	106.67	70	59	Casado	Biparental	Esposo (Padre)	Sí	Mas de $11000.00	Mas de $11000.00	7	Propia y está totalmente pagada	5	2	0	1	1	1	0	0	1	1	1	No	NA	No	NA	5	1	1
1288	0	Incluido	2016-04-18						0	0	Estado de México	1967-12-21	48	1	Coyoacán	47.2	1.47	21.84	75	24.67	114	89.33	53.67	No hay registro	Monoparental	Usted	Sí	Hasta $2200.00	$1.00 $2200.00	3	Prestada	5	2	1	1	1	1	0	0	1	1	0	No	NA	Sí	CATÓLICA	10	0	1
1289	0	Incluido	2016-04-18						0	0	Ciudad de México	1969-12-20	46	1	Coyoacán	73.8	1.6	29.01	88	25.33	93.33	68	80.33	Union Libre	Biparental	Usted	Sí	$6601.00-$11000.00	$1.00 $2200.00	3	Propia y está totalmente pagada	5	2	1	1	1	1	0	0	1	1	1	No	NA	No	NA	12	1	1
1290	0	Incluido	2016-04-18						0	0	Ciudad de México	1977-03-30	39	1	Coyoacán	55.2	1.6	21.56	78	28	88	60	69.33	Soltero	Monoparental	Usted	Sí	$6601.00-$11000.00	$6601.00-$11000.00	3	Propia y está totalmente pagada	3	2	0	1	1	1	1	0	0	1	1	No	NA	No	NA	4	1	0
1291	0	Incluido	2016-04-18						0	0	Estado de México	1968-09-13	47	1	Xochimilco	58.3	1.5	25.91	87	32	97.33	65.33	49.33	Casado	Biparental	Esposo (Padre)	Sí	$4401.00-$6600.00	$0.00	3	Prestada	5	2	1	1	1	0	1	1	1	1	1	No	NA	No	NA	3	1	1
1292	0	Incluido	2016-04-18						0	0	Ciudad de México	1987-02-28	29	1	Iztapalapa	66	1.55	27.47	84	30.67	110	79.33	67.33	Soltero	Biparental	Esposa (Madre)	Sí	$4401.00-$6600.00	$0.00	5	Propia y está totalmente pagada	6	2	1	1	1	1	1	0	0	1	1	No	NA	No	NA	6	1	1
1293	0	Incluido	2016-04-18						0	0	Guerrero	1982-11-06	33	0	Iztapalapa	64	1.62	24.39	89	31.33	118	86.67	65.33	Soltero	Biparental	Esposo (Padre)	Sí	$6601.00-$11000.00	$1.00 $2200.00	6	Propia y está totalmente pagada	5	2	1	1	1	1	0	0	1	1	1	No	NA	No	NA	5	1	1
1294	0	Incluido	2016-04-18						0	0	Ciudad de México	1979-08-16	36	0	Gustavo A. Madero	73.3	1.63	27.62	89	34.67	102.67	68	65.67	Casado	Biparental	Esposo (Padre)	Sí	$4401.00-$6600.00	$1.00 $2200.00	6	Propia pero aún la está pagando	5	2	0	1	1	1	1	0	1	1	1	No	NA	No	NA	5	1	1
1295	0	Incluido	2016-04-18						0	0	Ciudad de México	1983-03-07	33	0	Cuauhtémoc	71.6	1.68	25.28	88	49.33	120	70.67	72.33	Soltero	Monoparental	Usted	Sí	$6601.00-$11000.00	$4401.00-$6600.00	5	Propia y está totalmente pagada	6	2	1	1	1	1	1	1	1	1	1	No	NA	No	NA	4	1	1
1297	0	Incluido	2016-04-20						0	0	Ciudad de México	1966-08-06	49	0	Benito Juárez	83	1.75	27.1	96	28.67	108.67	80	53	Casado	Biparental	Otro	Sí	$6601.00-$11000.00	$4401.00-$6600.00	5	Propia y está totalmente pagada	6	3	1	1	1	1	1	0	0	1	1	No	NA	Sí	CATOLICA	9	1	1
1298	0	Incluido	2016-04-20						0	0	Oaxaca	1989-02-06	27	1	Tlalpan	51.6	1.46	24.21	77	20	95.33	75.33	66	Soltero	Biparental	Esposa (Madre)	Sí	$6601.00-$11000.00	$2201.00-$4400.00	NA	Propia y está totalmente pagada	8	3	0	1	1	1	0	0	1	1	1	No	NA	No	NA	5	1	1
1299	0	Incluido	2016-04-21						0	0	Ciudad de México	1980-03-06	36	1	Cuauhtémoc	60.9	1.58	24.4	84	26	97.33	71.33	62	Casado	Biparental	Esposa (Madre)	Sí	$4401.00-$6600.00	$1.00 $2200.00	3	Propia pero aún la está pagando	5	4	1	1	1	1	0	1	1	1	1	No	NA	Sí	ADVENTISTA	5	1	1
1300	0	Incluido	2016-04-21						0	0	Chiapas	1972-01-11	44	1	Tlalpan	57	1.62	21.72	81	30.67	90.67	60	72	Union Libre	Monoparental	Usted	Sí	$4401.00-$6600.00	$4401.00-$6600.00	2	Rentada	2	1	0	0	0	0	0	0	0	0	0	NA	NA	NA	NA	10	1	1
1301	0	Incluido	2016-04-25						0	0	Coahuila de Zaragoza	1983-11-16	32	1	Tláhuac	91.2	1.63	34.33	107	46	118.67	72.67	68.67	Soltero	Monoparental	Esposo (Padre)	Sí	Mas de $11000.00	$0.00	3	Propia y está totalmente pagada	8	3	1	1	1	1	1	0	1	1	1	Sí	INGLES	Sí	CATOLICA	8	1	0
1302	0	Incluido	2016-04-25						0	0	Veracruz de Ignacio de la Llave	1993-01-24	23	1	Tlalpan	61.6	1.58	24.68	78	31.33	102	70.67	66.67	Soltero	Biparental	Esposa (Madre)	Sí	$4401.00-$6600.00	$1.00 $2200.00	8	Propia y está totalmente pagada	12	6	1	1	1	1	1	0	0	1	1	No	NA	No	NA	8	1	1
1303	0	Incluido	2016-04-26						0	0	Ciudad de México	1987-11-20	28	0	Tlalpan	66.8	1.72	22.58	84	34.67	103.33	68.67	69.67	Soltero	Biparental	Usted	Sí	Mas de $11000.00	Mas de $11000.00	4	Propia y está totalmente pagada	3	2	1	1	1	1	1	1	1	1	1	No	NA	Sí	CATOLICA	7	1	1
1304	0	Incluido	2016-04-29						0	0	Ciudad de México	1966-03-24	50	0	Iztapalapa	64.6	1.64	24.02	85	46.67	120	73.33	52.33	Casado	Biparental	Esposa (Madre)	Sí	$6601.00-$11000.00	$1.00 $2200.00	5	Propia y está totalmente pagada	8	3	0	1	1	1	1	1	1	1	1	No	NA	No	NA	8	1	1
1305	0	Incluido	2016-04-29						0	0	Ciudad de México	1972-08-09	43	1	Iztapalapa	71.1	1.62	27.09	92	23.33	94.67	71.33	60.67	Union Libre	Biparental	Esposo (Padre)	Sí	$4401.00-$6600.00	$0.00	8	Prestada	8	3	1	1	1	1	0	0	1	1	1	Sí	INGLES	No	NA	8	1	1
1306	0	Incluido	2016-04-29						0	0	Ciudad de México	1971-12-24	44	0	Tlalpan	66.2	1.64	24.52	83	36	102.67	66.67	57.33	Union Libre	Biparental	Usted	Sí	$4401.00-$6600.00	$4401.00-$6600.00	4	Rentada	5	3	1	1	1	1	1	0	1	1	1	No	NA	Sí	CATOLICA	2	0	1
1307	0	Incluido	2016-02-05						0	0	Ciudad de México	1972-08-13	43	1	Tlalpan	64	1.53	27.34	82	18.67	102	83.33	57.33	Casado	Biparental	Usted	Sí	$6601.00-$11000.00	$6601.00-$11000.00	4	Propia y está totalmente pagada	5	3	0	1	1	1	1	1	1	1	1	No	NA	Sí	CATOLICA	20	1	1
1308	0	Incluido	2016-04-05						0	0	Ciudad de México	1979-02-17	37	1	Benito Juárez	45.3	1.43	22.15	71	30	89.33	59.33	67	Soltero	Biparental	Esposa (Madre)	Sí	$4401.00-$6600.00	$0.00	8	Propia pero aún la está pagando	8	2	1	1	1	1	1	0	1	1	1	Sí	INGLES	No	NA	7	1	1
1309	0	Incluido	2016-06-05						0	0	Ciudad de México	1982-12-12	33	0	Coyoacán	77.9	1.72	26.33	89	26	86.67	60.67	71.33	Soltero	Monoparental	Usted	Sí	Mas de $11000.00	Mas de $11000.00	1	Rentada	4	1	0	0	0	0	0	0	0	0	0	Sí	INGLES	No	NA	NA	1	1
1310	0	Incluido	2016-06-05						0	0	Ciudad de México	1968-03-15	48	1	Benito Juárez	57.7	1.6	22.54	80	46.67	99.33	52.67	62.67	Casado	Monoparental	Esposo (Padre)	Sí	Mas de $11000.00	Mas de $11000.00	4	Propia y está totalmente pagada	7	3	1	1	1	1	1	0	1	1	1	Sí	INGLES	Sí	NA	5	1	1
1312	0	Incluido	2016-09-05						0	0	Ciudad de México	1979-08-15	37	0	Tlalpan	105.3	1.7	36.44	116	38	118.67	80.67	83.33	Union Libre	Biparental	Usted	Sí	Mas de $11000.00	Mas de $11000.00	4	Propia y está totalmente pagada	5	3	1	1	1	1	1	0	0	1	1	No	NA	No	NA	4	0	1
1313	0	Incluido	2016-12-05						0	0	Ciudad de México	1986-06-06	30	1	Tlalpan	55.3	1.53	23.62	79	17.33	85.33	68	68.67	Soltero	Biparental	Esposo (Padre)	Sí	$6601.00-$11000.00	$0.00	3	Propia y está totalmente pagada	5	2	1	1	1	1	0	0	1	1	1	No	NA	Sí	CATOLICA	4	1	1
1314	0	Incluido	2016-12-05						0	0	Ciudad de México	1965-07-04	51	0	Benito Juárez	77.6	1.77	24.91	95	34	122.67	88.67	71.33	Casado	Monoparental	Esposo (Padre)	Sí	$4401.00-$6600.00	$1.00 $2200.00	3	Propia y está totalmente pagada	5	3	1	1	1	1	1	0	1	1	1	No	NA	Sí	CATOLICA	5	0	1
1315	0	Incluido	2016-05-13						0	0	Ciudad de México	1968-07-28	47	1	Tlalpan	74.8	1.55	31.34	97	24.67	94	69.33	64.67	Casado	Biparental	Usted	Sí	$6601.00-$11000.00	$6601.00-$11000.00	2	Rentada	3	1	1	1	1	1	1	0	1	1	1	Sí	INGLES	No	NA	3	0	1
1316	0	Incluido	2016-05-13						0	0	Ciudad de México	1968-07-28	47	1	Tlalpan	72	1.5	32	91	34.67	114	79.33	82.33	Soltero	Monoparental	Esposa (Madre)	Sí	$4401.00-$6600.00	$2201.00-$4400.00	2	Rentada	4	1	0	1	1	1	0	0	1	1	1	Sí	INGLES	Sí	CATOLICA	2	1	1
1317	0	Incluido	2016-05-16						0	0	Ciudad de México	1994-05-21	21	1	Tlalpan	73.7	1.74	24.37	86	43.33	107.33	64	74.33	Soltero	Biparental	Esposo (Padre)	Sí	Mas de $11000.00	$0.00	4	Rentada	6	3	1	1	1	1	0	1	1	1	1	No	NA	No	NA	7	0	1
1318	0	Incluido	2016-05-19						0	0	Ciudad de México	1992-03-19	24	1	Azcapotzalco	52.8	1.48	24.24	74	34	98.67	64.67	69.33	Soltero	Monoparental	Usted	Sí	Mas de $11000.00	Mas de $11000.00	2	Rentada	4	2	1	1	1	1	1	0	1	1	1	Sí	INGLES	Sí	CATOLICA	15	1	1
1319	0	Incluido	2016-05-19						0	0	Ciudad de México	1981-12-02	34	0	Xochimilco	110	1.75	35.8	113	35.33	119.33	84	79	Soltero	Biparental	Usted	Sí	$4401.00-$6600.00	$4401.00-$6600.00	3	Propia y está totalmente pagada	5	2	1	1	1	1	0	0	1	1	1	No	NA	Sí	CATOLICA	4	0	1
1320	0	Incluido	2016-05-20						0	0	Ciudad de México	1981-06-21	34	0	Coyoacán	101.3	1.72	34.24	111	56.67	126	69.33	69	Soltero	Biparental	Usted	Sí	$4401.00-$6600.00	$4401.00-$6600.00	3	Propia pero aún la está pagando	5	3	1	1	1	1	0	0	1	0	1	No	NA	No	NA	5	0	1
1321	0	Incluido	2016-05-20						0	0	Ciudad de México	1964-08-26	51	1	Benito Juárez	63.8	1.64	23.78	82	41.33	98.67	57.33	58.33	Casado	Biparental	Esposo (Padre)	Sí	Hasta $2200.00	$4401.00-$6600.00	4	Propia pero aún la está pagando	8	3	1	1	1	1	1	1	1	1	1	Sí	HOLANDES E INGLES	Sí	CATOLICA	30	1	1
1322	0	Incluido	2016-05-20						0	0	Ciudad de México	1965-06-02	50	0	Benito Juárez	86.7	1.9	24.02	97	24.67	94.67	70	60.67	Casado	Biparental	Usted	Sí	Mas de $11000.00	Mas de $11000.00	4	Propia y está totalmente pagada	6	3	1	1	1	1	1	1	1	1	1	Sí	INGLES	Sí	CATOLICA	20	0	1
1323	0	Incluido	2016-05-23						0	0	Ciudad de México	1974-11-30	41	1	Coyoacán	58.6	1.59	23.18	78	33.33	92.67	59.33	78.67	Union Libre	Biparental	Usted	Sí	$4401.00-$6600.00	$2201.00-$4400.00	5	Propia y está totalmente pagada	8	4	1	1	1	1	1	0	1	1	1	No	NA	No	NA	5	1	1
1324	0	Incluido	2016-05-23						0	0	Ciudad de México	1970-12-18	45	1	Iztapalapa	63.3	1.54	26.69	84	37.33	100	62.67	52	Casado	Biparental	Esposo (Padre)	Sí	$6601.00-$11000.00	$1.00 $2200.00	6	Propia y está totalmente pagada	5	3	1	1	1	1	1	0	1	1	1	No	NA	Sí	CATOLICA	6	1	1
1326	0	Incluido	2016-05-23						0	0	Ciudad de México	1970-06-11	45	1	Tlalpan	60	1.58	24.03	85	38	106	68	85.67	Casado	Monoparental	Usted	Sí	Mas de $11000.00	Mas de $11000.00	3	Propia y está totalmente pagada	4	3	0	1	1	1	1	0	1	0	1	No	NA	No	NA	12	1	1
1327	0	Incluido	2016-05-25						0	0	Ciudad de México	1991-02-24	25	0	Tlalpan	86.1	1.84	25.4	94	37.33	94.67	57.33	56.67	Soltero	Biparental	Esposo (Padre)	Sí	$4401.00-$6600.00	$0.00	4	NA	8	4	1	1	1	1	0	0	1	1	1	No	NA	No	NA	5	1	1
1328	0	Incluido	2016-05-26						0	0	Ciudad de México	1984-07-07	31	1	Tlalpan	78	1.56	32.05	97	22.67	102.67	80	58	Soltero	Biparental	Esposa (Madre)	Sí	$6601.00-$11000.00	$2201.00-$4400.00	5	Prestada	5	3	0	0	1	1	0	0	0	0	1	No	NA	Sí	CATOLICA	5	1	1
1329	0	Incluido	2016-05-26						0	0	Ciudad de México	1967-12-28	48	1	Tlalpan	69	1.6	26.95	84	30	106	76	61.33	Casado	Biparental	Otro	Sí	Mas de $11000.00	Mas de $11000.00	2	Rentada	5	2	1	1	1	1	1	0	1	1	1	Sí	INGLES	Sí	CATOLICA	3	0	1
1330	0	Incluido	2016-05-27						0	0	Ciudad de México	1970-12-29	45	1	Tlalpan	74	1.55	30.8	89	28.67	91.33	62.67	66	Casado	Monoparental	Esposo (Padre)	Sí	$6601.00-$11000.00	$4401.00-$6600.00	8	Propia y está totalmente pagada	9	6	1	1	1	1	0	0	1	1	1	No	NA	Sí	CATOLICA	12	1	1
1332	0	Incluido	2016-05-27						0	0	Ciudad de México	1980-10-26	35	1	Tlalpan	49.7	1.6	19.54	75	19.33	78.67	59.33	64	Soltero	Biparental	Otro	Sí	$6601.00-$11000.00	$4401.00-$6600.00	3	Rentada	4	1	1	1	1	1	1	0	1	1	1	NA	NA	NA	NA	NA	1	1
1333	0	Incluido	2016-05-30						0	0	Ciudad de México	1993-04-19	23	0	Tlalpan	76.5	1.82	23.1	82	41.33	123.33	82	59	Soltero	Monoparental	Esposa (Madre)	Sí	Mas de $11000.00	Mas de $11000.00	2	Rentada	4	2	1	1	1	1	0	0	1	1	1	Sí	INGLES	No	NA	7	1	1
1334	0	Incluido	2016-05-30						0	0	Ciudad de México	1985-03-01	31	1	Iztapalapa	71.4	1.64	26.55	93	32	98.67	66.67	62.33	Soltero	Monoparental	Esposa (Madre)	Sí	$6601.00-$11000.00	$1.00 $2200.00	3	Propia y está totalmente pagada	6	3	0	1	1	1	0	0	1	1	1	Sí	INGLES	No	NA	5	1	1
1337	0	Incluido	2016-05-31						0	0	Ciudad de México	1989-02-03	27	1	Tlalpan	69.2	1.51	30.35	91	30	100.67	70.67	72	Soltero	Biparental	Esposa (Madre)	Sí	Mas de $11000.00	$0.00	3	Propia y está totalmente pagada	6	2	1	1	1	1	0	0	1	1	1	NA	NA	NA	NA	NA	1	1
1338	0	Incluido	2016-01-06						0	0	Ciudad de México	1970-10-30	45	1	Coyoacán	62	1.52	26.84	88	31.33	94.67	63.33	55.33	Casado	Biparental	Esposa (Madre)	Sí	$6601.00-$11000.00	$1.00 $2200.00	4	Propia pero aún la está pagando	5	3	1	1	1	1	1	0	1	1	1	Sí	INGLES	Sí	CATOLICA	8	1	1
1341	0	Incluido	2016-09-06						0	0	Tlaxcala	1969-06-18	47	0	Coyoacán	72.7	1.73	24.29	88	46.33	109	62.67	71.33	Casado	Biparental	Usted	Sí	$4401.00-$6600.00	$2201.00-$4400.00	3	Propia pero aún la está pagando	5	1	1	1	1	1	0	0	1	1	1	Sí	INGLES	Sí	CATOLICA	6	0	1
1342	0	Incluido	2016-10-06						0	0	Veracruz de Ignacio de la Llave	1974-07-09	42	0	Tlalpan	86.6	1.64	32.32	104	28.67	106	77.33	62.67	Casado	Biparental	Usted	Sí	Mas de $11000.00	Mas de $11000.00	5	Propia y está totalmente pagada	6	3	1	1	1	1	1	0	1	1	1	No	NA	Sí	CATOLICA	7	1	1
1343	0	Incluido	2016-06-06						0	0	Chiapas	1986-12-14	29	0	Iztapalapa	72.4	1.67	25.96	88	24	100	76	94.67	Soltero	Monoparental	Esposo (Padre)	Sí	$4401.00-$6600.00	$0.00	2	Propia pero aún la está pagando	2	1	1	1	1	1	1	0	1	1	1	No	NA	Sí	CATOLICA	8	1	1
1344	0	Incluido	2016-06-06						0	0	Ciudad de México	1968-10-24	47	1	Iztapalapa	78.2	1.49	35.46	98	34	116	82	63.33	Union Libre	Biparental	Esposo (Padre)	Sí	Mas de $11000.00	Mas de $11000.00	3	Propia y está totalmente pagada	5	2	1	1	1	1	0	0	1	1	1	No	NA	Sí	CATOLICA	3	1	1
1345	0	Incluido	2016-06-06						0	0	Ciudad de México	1969-10-15	46	0	Iztapalapa	73	1.6	28.52	97	30	106.67	76.67	61.33	Casado	Biparental	Usted	Sí	$6601.00-$11000.00	$6601.00-$11000.00	5	Propia y está totalmente pagada	3	2	1	1	1	1	1	1	1	1	1	No	NA	Sí	CATOLICA	5	1	1
1346	0	Incluido	2016-06-06						0	0	Ciudad de México	1985-04-30	31	1	Xochimilco	80.4	1.63	30.19	95	38	108.67	70.67	62.33	Soltero	Biparental	Esposo (Padre)	Sí	$2201.00-$4400.00	$0.00	5	Propia y está totalmente pagada	3	2	1	1	1	1	0	1	1	1	0	No	NA	Sí	CATOLICA	10	1	1
1347	0	Incluido	2016-06-06						0	0	Ciudad de México	1965-06-16	50	1	Cuauhtémoc	87	1.61	33.48	105	37.33	110	72.67	68.67	Casado	Monoparental	Esposo (Padre)	Sí	$6601.00-$11000.00	$2201.00-$4400.00	2	Propia y está totalmente pagada	7	3	1	1	1	1	0	0	1	1	1	Sí	INGLES Y FRANCES	Sí	CATOLICA	5	1	1
1348	0	Incluido	2016-06-06						0	0	Ciudad de México	1971-03-20	45	1	Coyoacán	92	1.49	41.44	104	39.33	123.33	84	80	Union Libre	Biparental	Usted	Sí	$4401.00-$6600.00	$1.00 $2200.00	5	Propia y está totalmente pagada	4	2	0	0	1	1	0	0	0	1	1	No	NA	Sí	CATOLICA	NA	1	1
1349	0	Incluido	2016-06-06						0	0	Ciudad de México	1974-11-10	41	1	Coyoacán	82.8	1.56	34.02	109	24.67	103.33	78.67	78.67	Soltero	Biparental	Esposo (Padre)	Sí	$4401.00-$6600.00	$2201.00-$4400.00	8	Propia y está totalmente pagada	7	4	1	1	1	1	0	0	1	1	1	No	NA	No	NA	4	1	1
1350	0	Incluido	2016-06-06						0	0	Ciudad de México	1974-11-23	41	1	Benito Juárez	67.6	1.61	26.08	82	28	91.33	63.33	72	Casado	Biparental	Usted	Sí	$6601.00-$11000.00	$6601.00-$11000.00	3	Propia y está totalmente pagada	6	3	1	1	1	1	0	0	1	1	1	Sí	INGLES	Sí	CATOLICA	8	1	1
1351	0	Incluido	2016-06-06						0	0	Ciudad de México	1973-07-21	42	0	Benito Juárez	78.6	1.72	26.57	99	38	97.33	59.33	60.67	Casado	Biparental	Usted	Sí	Mas de $11000.00	Mas de $11000.00	4	Propia y está totalmente pagada	6	3	1	1	1	1	1	0	1	1	1	No	NA	Sí	CATOLICA	4	1	1
1352	0	Incluido	2016-06-06						0	0	Ciudad de México	1975-10-09	40	1	Tlalpan	59	1.64	21.94	80	25.33	85.33	60	80.67	Casado	Biparental	Usted	Sí	$4401.00-$6600.00	$1.00 $2200.00	2	Propia pero aún la está pagando	4	2	1	1	1	1	0	0	1	1	1	No	NA	No	NA	1	1	1
1353	0	Incluido	2016-06-06						0	0	Ciudad de México	1974-03-02	42	1	Tlalpan	79.2	1.55	32.97	100	32.67	106.67	74	79	Casado	Biparental	Esposa (Madre)	Sí	Mas de $11000.00	$2201.00-$4400.00	4	Propia y está totalmente pagada	5	2	1	1	1	1	0	0	1	1	1	No	NA	Sí	CATOLICA	5	1	1
1354	0	Incluido	2016-07-06						0	0	Ciudad de México	1966-03-06	50	0	Tlalpan	70.5	1.69	24.68	97	40.67	130	89.33	62.33	Casado	Biparental	Usted	Sí	$6601.00-$11000.00	$6601.00-$11000.00	8	Propia y está totalmente pagada	12	5	1	1	1	1	1	0	1	1	1	No	NA	No	NA	12	1	1
1355	0	Incluido	2016-08-06						0	0	Ciudad de México	1970-12-02	45	1	Coyoacán	64.3	1.56	26.42	83	25.33	95.33	70	67.33	Casado	Biparental	Otro	Sí	$4401.00-$6600.00	$4401.00-$6600.00	3	Propia y está totalmente pagada	5	4	1	1	1	1	1	1	1	1	1	No	NA	Sí	CATOLICA	15	1	1
1356	0	Incluido	2016-08-06						0	0	Ciudad de México	1980-08-11	35	1	Tlalpan	60.6	1.68	21.6	77	29.33	99.33	70	76.67	Soltero	Biparental	Esposo (Padre)	Sí	Mas de $11000.00	$6601.00-$11000.00	4	Propia y está totalmente pagada	4	3	1	1	1	1	1	0	1	1	1	Sí	INGLES	Sí	NA	NA	1	1
1357	0	Incluido	2016-08-06						0	0	Ciudad de México	1968-08-10	47	1	Coyoacán	61.6	1.51	27.02	86	32	104.67	72.67	71.33	Casado	Reconstruida	Otro	Sí	Mas de $11000.00	$6601.00-$11000.00	4	Propia y está totalmente pagada	6	4	1	1	1	1	1	0	1	1	1	Sí	INGLES Y FRANCES	Sí	EVANGELICA	9	1	1
1358	0	Incluido	2016-08-06						0	0	Ciudad de México	1967-01-06	49	1	Iztapalapa	92.6	1.62	35.37	116	34	105.33	71.33	56.67	Casado	Biparental	Esposo (Padre)	Sí	$4401.00-$6600.00	$1.00 $2200.00	4	Propia y está totalmente pagada	6	3	1	1	1	1	0	0	1	1	1	No	NA	No	NA	1	1	1
1360	0	Incluido	2016-09-06						0	0	Ciudad de México	1976-11-29	39	1	Tlalpan	60.5	1.65	22.22	80	38.67	104	65.33	69.33	Casado	Biparental	Esposo (Padre)	Sí	$4401.00-$6600.00	$1.00 $2200.00	4	Propia y está totalmente pagada	6	3	1	1	1	1	0	0	1	1	0	NA	NA	NA	NA	6	0	1
1361	0	Incluido	2016-09-06						0	0	Ciudad de México	1976-12-02	39	1	Tlalpan	70.4	1.67	25.24	90	30	97.33	67.33	62.67	Union Libre	Biparental	Esposo (Padre)	Sí	Mas de $11000.00	$4401.00-$6600.00	5	Propia pero aún la está pagando	6	3	1	1	1	1	0	0	1	1	0	No	NA	No	NA	4	1	0
1362	0	Incluido	2016-09-06						0	0	Estado de México	1974-11-14	41	0	Tlalpan	109.6	1.76	35.22	117	33.33	102	68.67	62.33	Casado	Biparental	Usted	Sí	Mas de $11000.00	Mas de $11000.00	5	Propia y está totalmente pagada	6	4	1	1	1	0	0	0	1	1	1	NA	NA	NA	NA	NA	1	1
1363	0	Incluido	2016-09-06						0	0	Ciudad de México	1974-08-25	42	1	Tlalpan	58.5	1.5	25.97	83	42.67	110.67	68	56	Soltero	Monoparental	Usted	Sí	$2201.00-$4400.00	$1.00 $2200.00	5	Propia y está totalmente pagada	6	2	1	1	1	0	0	0	1	0	1	No	NA	Sí	CRISTIANA	6	1	1
1364	0	Incluido	2016-09-06						0	0	Ciudad de México	1983-06-20	33	1	Tlalpan	69.9	1.65	25.67	84	33.33	92.67	59.33	46.67	Union Libre	Monoparental	Usted	Sí	$6601.00-$11000.00	$2201.00-$4400.00	6	Prestada	12	4	1	1	1	0	0	0	1	0	1	Sí	INGLES	No	NA	5	1	1
1365	0	Incluido	2016-09-06						0	0	Ciudad de México	1983-04-20	33	0	Tlalpan	67.4	1.7	23.32	87	15.33	88.67	73.33	60.67	Soltero	Monoparental	Usted	Sí	$4401.00-$6600.00	$4401.00-$6600.00	6	Propia y está totalmente pagada	4	2	1	1	1	0	1	0	1	1	1	No	NA	Sí	CATOLICA	5	1	1
1366	0	Incluido	2016-10-06						0	0	Ciudad de México	1979-10-21	36	1	Tlalpan	63.3	1.55	26.35	90	22.67	94.67	72	73	Soltero	Biparental	Usted	Sí	$6601.00-$11000.00	$4401.00-$6600.00	4	Prestada	8	3	1	1	1	1	0	0	1	0	1	Sí	INGLÉS Y FRANCÉS	Sí	CATOLICA	15	1	1
1367	0	Incluido	2016-10-06						0	0	Oaxaca	1970-04-12	46	0	Tlalpan	61.6	1.62	23.47	88	51.33	135.33	84	65.67	Casado	Biparental	Esposo (Padre)	Sí	Mas de $11000.00	$4401.00-$6600.00	4	Propia y está totalmente pagada	7	3	1	1	1	1	1	0	1	1	1	No	NA	Sí	NA	3	1	1
1368	0	Incluido	2016-10-06						0	0	Ciudad de México	1978-09-17	38	1	Xochimilco	67	1.58	26.84	87	52.67	114	61.33	61.33	Soltero	Biparental	Esposo (Padre)	Sí	$4401.00-$6600.00	$0.00	5	Propia y está totalmente pagada	4	2	1	1	1	0	1	0	1	1	0	No	NA	Sí	CATOLICA	10	1	1
1369	0	Incluido	2016-06-13						0	0	Ciudad de México	1982-01-31	34	1	Xochimilco	81.3	1.57	32.82	99	20.67	91.33	70.67	72.33	Casado	Monoparental	Usted	Sí	$4401.00-$6600.00	$4401.00-$6600.00	1	Propia y está totalmente pagada	4	1	1	1	1	1	1	1	1	1	1	No	NA	Sí	CRISTIANA	5	1	1
1371	0	Incluido	2016-06-13						0	0	Ciudad de México	1977-01-20	39	1	Coyoacán	68.8	1.58	27.46	94	38.67	118.67	80	70.67	Casado	Biparental	Otro	Sí	Hasta $2200.00	$1.00 $2200.00	5	Propia y está totalmente pagada	5	4	1	1	1	0	0	0	0	0	1	No	NA	No	NA	7	1	1
1372	0	Incluido	2016-06-13						0	0	Guerrero	1978-10-19	37	1	Tlalpan	68.1	1.6	26.6	86	35.33	98.67	63.33	61.33	Separado	Biparental	Esposo (Padre)	Sí	$6601.00-$11000.00	$0.00	3	Prestada	3	2	1	1	1	0	0	0	1	1	1	No	NA	Sí	CATOLICA	2	0	1
1373	0	Incluido	2016-06-13						0	0	Ciudad de México	1980-06-03	36	1	Tlalpan	89.9	1.63	33.84	104	31.33	102.67	71.33	60.67	Soltero	Biparental	Esposo (Padre)	Sí	$4401.00-$6600.00	$2201.00-$4400.00	6	Propia pero aún la está pagando	4	4	1	1	1	1	0	0	1	1	1	No	NA	Sí	NA	5	1	1
1374	0	Incluido	2016-06-13						0	0	Ciudad de México	1974-11-11	41	1	Tlalpan	64.8	1.68	23.1	84	32.67	110.67	78	65	Casado	Biparental	Usted	Sí	$6601.00-$11000.00	$6601.00-$11000.00	3	Propia y está totalmente pagada	6	3	1	1	1	1	1	0	1	1	1	Sí	ALEMAN E INGLÉS	No	NA	3	1	1
1375	0	Incluido	2016-06-13						0	0	Ciudad de México	1971-05-15	45	1	Tlalpan	94.7	1.59	37.46	101	48	120	72	57.67	Casado	Biparental	Esposo (Padre)	Sí	$6601.00-$11000.00	$6601.00-$11000.00	6	Propia y está totalmente pagada	5	3	1	1	0	0	1	0	0	1	1	NA	NA	No	NA	5	1	1
1376	0	Incluido	2016-06-13						0	0	Ciudad de México	1966-01-15	50	0	Tláhuac	76.5	1.74	25.15	90	28.67	112	83.33	62.33	Casado	Biparental	Usted	Sí	Mas de $11000.00	Mas de $11000.00	5	Propia y está totalmente pagada	10	5	1	1	1	0	0	0	1	1	1	No	NA	No	NA	10	1	1
1377	0	Incluido	2016-06-13						0	0	Michoacán de Ocampo	1985-01-12	31	1	Tlalpan	100.6	1.64	37.4	103	34	115.33	81.33	62	Soltero	Biparental	Esposo (Padre)	Sí	$6601.00-$11000.00	$1.00 $2200.00	4	Propia y está totalmente pagada	5	3	1	1	1	1	0	0	1	1	1	No	NA	No	NA	5	0	1
1378	0	Incluido	2016-06-13						0	0	Ciudad de México	1967-02-16	49	1	Tlalpan	55.4	1.56	22.71	82	33.33	108.67	75.33	63.67	Union Libre	Monoparental	Usted	Sí	$6601.00-$11000.00	$2201.00-$4400.00	5	Propia y está totalmente pagada	5	3	1	1	1	1	0	0	1	1	1	No	NA	No	NA	5	1	1
1379	0	Incluido	2016-06-13						0	0	Ciudad de México	1973-10-09	42	1	Tlalpan	58.8	1.53	25.12	84	30.67	100.67	70	75.67	Casado	Biparental	Usted	Sí	$6601.00-$11000.00	$2201.00-$4400.00	3	Propia y está totalmente pagada	5	1	1	1	0	1	1	0	1	1	1	No	NA	Sí	CATOLICA	7	1	1
1380	0	Incluido	2016-06-14						0	0	Ciudad de México	1975-07-25	40	1	Tlalpan	72.2	1.56	29.86	101	37.67	109.67	72	63.67	Casado	Biparental	Esposo (Padre)	Sí	$6601.00-$11000.00	$2201.00-$4400.00	2	Propia y está totalmente pagada	6	2	1	1	1	0	1	0	0	0	1	Sí	INGLES	No	NA	7	0	1
1381	0	Incluido	2016-06-14						0	0	Puebla	1974-02-22	42	0	Coyoacán	67.6	1.56	27.78	94	24.67	108	83.33	70.67	Casado	Reconstruida	Usted	Sí	Mas de $11000.00	Mas de $11000.00	5	Propia y está totalmente pagada	5	3	1	1	1	0	0	0	1	1	1	Sí	INGLES	No	NA	2	0	0
1382	0	Incluido	2016-06-14						0	0	Ciudad de México	1977-09-13	38	1	Tlalpan	67.6	1.6	26.57	87	32	102.67	70.67	56.33	Soltero	Biparental	Usted	Sí	$6601.00-$11000.00	$2201.00-$4400.00	3	Propia pero aún la está pagando	4	2	1	1	0	1	0	0	1	1	1	No	NA	No	NA	12	1	1
1383	0	Incluido	2016-06-14						0	0	Ciudad de México	1975-07-25	40	0	Tlalpan	104.5	1.81	32.07	106	24.67	92.67	68	75.33	Casado	Monoparental	Usted	Sí	$2201.00-$4400.00	$1.00 $2200.00	2	Propia pero aún la está pagando	2	1	1	1	1	0	0	0	1	1	1	Sí	INGLES	Sí	CATOLICA	5	1	1
1384	0	Incluido	2016-06-14						0	0	Ciudad de México	1980-05-01	36	1	Coyoacán	60.2	1.54	25.25	80	38.67	108	69.33	60.67	Soltero	Monoparental	Usted	Sí	$4401.00-$6600.00	$0.00	5	Propia y está totalmente pagada	5	2	1	1	1	1	0	0	1	1	0	Sí	INGLES	Sí	CATOLICA	5	1	1
1385	0	Incluido	2016-06-14						0	0	Ciudad de México	1968-10-10	47	1	Tlalpan	58.6	1.48	26.93	81	32	93.33	61.33	55.67	Casado	Biparental	Usted	Sí	$6601.00-$11000.00	Mas de $11000.00	2	Rentada	2	4	1	1	1	0	0	0	1	0	1	No	NA	Sí	CATOLICA	9	1	1
1386	0	Incluido	2016-06-14						0	0	Ciudad de México	1965-08-05	50	0	Tlalpan	54.8	1.65	20.13	85	40.67	120.67	80	68.67	Casado	Biparental	Esposa (Madre)	Sí	$4401.00-$6600.00	$2201.00-$4400.00	6	Propia y está totalmente pagada	5	3	1	1	1	0	0	0	1	1	1	No	NA	No	NA	6	1	1
1387	0	Incluido	2016-06-14						0	0	Ciudad de México	1970-05-25	46	1	Tlalpan	71.7	1.58	28.9	94	49.33	129.33	80	70.67	Union Libre	Biparental	Otro	Sí	$6601.00-$11000.00	$4401.00-$6600.00	4	Propia y está totalmente pagada	4	1	0	1	1	1	1	0	1	1	1	No	NA	Sí	CATOLICA	6	1	1
1388	0	Incluido	2016-06-14						0	0	Ciudad de México	1974-12-23	41	1	Cuauhtémoc	68.8	1.53	29.24	90	32.67	96.67	64	71	Separado	Biparental	Usted	Sí	$6601.00-$11000.00	$1.00 $2200.00	5	Propia pero aún la está pagando	5	2	1	1	0	0	0	0	1	1	1	Sí	INGLES	No	NA	4	1	1
1389	0	Incluido	2016-06-14						0	0	Ciudad de México	1982-06-23	33	1	Tlalpan	61	1.64	22.68	75	34	96	62	55.67	Soltero	Biparental	Esposo (Padre)	Sí	Mas de $11000.00	$0.00	4	Propia y está totalmente pagada	3	2	1	1	1	0	0	0	0	1	1	No	NA	No	NA	22	1	1
1390	0	Incluido	2016-06-14						0	0	Ciudad de México	1972-12-31	43	0	Tlalpan	68.7	1.64	25.54	84	36.67	107.33	70.67	57	Casado	Biparental	Usted	Sí	Mas de $11000.00	Mas de $11000.00	4	Propia y está totalmente pagada	4	3	1	1	1	0	0	0	1	0	1	No	NA	Sí	CRISTIANA	6	1	1
1391	0	Incluido	2016-06-14						0	0	Ciudad de México	1995-02-15	21	0	Cuajimalpa de Morelos	54.7	1.67	19.66	71	12.67	98	85.33	59	Soltero	Biparental	Esposo (Padre)	Sí	$4401.00-$6600.00	$1.00 $2200.00	5	Propia y está totalmente pagada	7	3	1	0	1	1	0	0	1	1	1	No	NA	No	NA	4	1	1
1394	0	Incluido	2016-06-15						0	0	Ciudad de México	1974-12-11	41	1	Tlalpan	52	1.51	22.81	83	39.33	108.67	69.33	73.33	Soltero	Biparental	Otro	Sí	$4401.00-$6600.00	$2201.00-$4400.00	6	Rentada	4	2	1	1	1	0	0	0	1	1	1	No	NA	No	NA	10	1	1
1395	0	Incluido	2016-06-15						0	0	Tamaulipas	1974-05-01	42	1	Tlalpan	45.8	1.59	18.12	69	21.33	92	70.67	61.67	Separado	Biparental	Usted	Sí	$6601.00-$11000.00	$4401.00-$6600.00	6	Propia y está totalmente pagada	5	2	1	1	1	1	0	0	1	1	1	No	NA	Sí	CATOLICA	5	1	1
1396	0	Incluido	2016-06-15						0	0	Ciudad de México	1971-07-23	44	1	Tlalpan	48.5	1.55	20.19	68	22.67	82.67	60	55.33	Casado	Monoparental	Otro	Sí	Mas de $11000.00	$4401.00-$6600.00	4	Propia y está totalmente pagada	6	3	1	1	1	0	1	0	1	0	1	No	NA	No	NA	12	1	1
1398	0	Incluido	2016-06-16						0	0	Ciudad de México	1989-08-18	26	1	Tlalpan	61.5	1.55	25.6	93	36	107.33	71.33	57.67	Soltero	Biparental	Esposo (Padre)	Sí	Mas de $11000.00	$4401.00-$6600.00	5	Propia pero aún la está pagando	7	3	1	0	0	0	1	0	1	1	1	No	NA	No	NA	4	1	1
1399	0	Incluido	2016-06-16						0	0	Ciudad de México	1965-06-26	50	0	Tlalpan	72	1.64	26.77	90	27.33	102.67	75.33	56.67	Casado	Monoparental	Usted	Sí	Mas de $11000.00	$4401.00-$6600.00	2	Propia y está totalmente pagada	3	2	1	1	0	0	0	0	1	1	1	No	NA	Sí	CATOLICA	15	0	0
1400	0	Incluido	2016-06-20						0	0	Ciudad de México	1969-01-16	47	1	Tláhuac	55	1.49	24.64	77	32.67	100.67	68	72.67	Soltero	Biparental	Esposo (Padre)	Sí	Mas de $11000.00	$4401.00-$6600.00	3	Propia y está totalmente pagada	5	3	1	1	1	0	0	1	1	1	1	Sí	INGLES	Sí	CATOLICA	5	0	1
1401	0	Incluido	2016-06-20						0	0	Ciudad de México	1980-01-19	36	1	Tlalpan	73.5	1.52	32.02	96	23.33	109.33	86	69	Casado	Biparental	Esposo (Padre)	Sí	Mas de $11000.00	$0.00	3	Rentada	4	2	1	1	1	0	0	0	1	1	1	Sí	INGLES	No	NA	3	0	1
1402	0	Incluido	2016-06-21						0	0	Ciudad de México	1972-06-08	44	1	Tlalpan	80.5	1.63	30.3	98	32.67	118.67	86	68	Casado	Monoparental	Usted	Sí	$6601.00-$11000.00	$6601.00-$11000.00	2	Rentada	2	1	1	1	1	1	0	0	0	0	1	No	NA	Sí	NA	3	1	1
1404	0	Incluido	2016-04-16						0	0	Ciudad de México	1982-02-19	34	0	Iztapalapa	87	1.75	28.41	102	34.67	120.67	86	60.33	Casado	Biparental	Esposo (Padre)	Sí	$2201.00-$4400.00	$6601.00-$11000.00	5	Otra situación	5	2	1	1	1	0	0	0	0	1	1	No	NA	Sí	CRISTIANA	4	1	1
1405	0	Incluido	2016-06-23						0	0	Ciudad de México	1984-10-09	31	0	Iztapalapa	104.6	1.79	32.65	103	35.33	109.33	74	52.33	Soltero	Monoparental	Usted	Sí	$6601.00-$11000.00	$4401.00-$6600.00	6	Propia y está totalmente pagada	6	2	1	1	1	0	0	0	1	0	1	Sí	INGLES	No	NA	20	0	0
1406	0	Incluido	2016-06-23						0	0	Ciudad de México	1991-07-16	24	1	Tlalpan	80.3	1.62	30.6	85	41.33	110	68.67	67	Soltero	Biparental	Esposa (Madre)	Sí	$4401.00-$6600.00	$2201.00-$4400.00	5	Propia pero aún la está pagando	5	2	1	1	1	0	0	0	0	0	1	No	NA	Sí	CATOLICA	7	1	1
1407	0	Incluido	2016-06-23						0	0	Ciudad de México	1978-02-16	38	1	Venustiano Carranza	107	1.67	38.37	120	31.33	110.67	79.33	65	Soltero	Monoparental	Esposa (Madre)	Sí	$4401.00-$6600.00	$4401.00-$6600.00	4	Propia y está totalmente pagada	5	3	1	1	1	0	0	0	1	1	1	No	NA	Sí	CATOLICA	20	1	1
1408	0	Incluido	2016-06-23						0	0	Ciudad de México	1971-06-13	45	1	Coyoacán	54	1.59	21.36	74	32.67	94.67	62	56.67	Union Libre	Monoparental	Usted	Sí	$6601.00-$11000.00	$2201.00-$4400.00	5	Propia y está totalmente pagada	2	1	0	1	1	0	1	0	1	0	1	No	NA	Sí	CATOLICA	4	0	1
1409	0	Incluido	2016-06-23						0	0	Ciudad de México	1973-08-10	42	1	Cuajimalpa de Morelos	65.5	1.65	24.06	84	24	92	68	68.67	Casado	Biparental	Esposa (Madre)	Sí	$4401.00-$6600.00	$2201.00-$4400.00	7	Rentada	5	2	1	1	1	0	0	0	1	0	1	No	NA	No	NA	5	1	1
1410	0	Incluido	2016-06-23						0	0	Ciudad de México	1990-02-09	26	1	Tlalpan	56.5	1.64	21.01	76	49.33	117.33	68	61.67	Soltero	Biparental	Usted	Sí	Mas de $11000.00	$6601.00-$11000.00	5	Otra situación	4	2	1	1	1	0	1	0	1	0	1	No	NA	No	NA	35	1	1
1412	0	Incluido	2016-06-23						0	0	Ciudad de México	1978-09-06	37	0	Coyoacán	73.4	1.68	26.01	91	34	108.67	74.67	61.33	Soltero	Biparental	Usted	Sí	$2201.00-$4400.00	$2201.00-$4400.00	5	Propia y está totalmente pagada	8	4	1	1	0	0	0	0	1	1	1	No	NA	No	NA	15	1	1
1413	0	Incluido	2016-06-23						0	0	Ciudad de México	1977-05-24	39	1	Coyoacán	55	1.59	21.76	73	41.33	106	64.67	64.33	Casado	Biparental	Esposo (Padre)	Sí	$4401.00-$6600.00	$2201.00-$4400.00	2	Propia pero aún la está pagando	4	2	1	1	1	1	0	0	1	1	1	Sí	INGLES	Sí	CATOLICA	8	1	1
1414	0	Incluido	2016-06-24						0	0	Ciudad de México	1967-10-31	48	0	Tlalpan	80.5	1.69	28.19	94	39.33	108.67	69.33	77.67	Casado	Biparental	Usted	Sí	$4401.00-$6600.00	$4401.00-$6600.00	6	Propia y está totalmente pagada	8	3	0	1	1	0	1	0	1	1	1	No	NA	No	NA	5	1	1
1415	0	Incluido	2016-06-24						0	0	Ciudad de México	1970-08-24	45	1	Tlalpan	68.5	1.52	29.65	101	41.33	119.33	78	61.33	Casado	Biparental	Esposa (Madre)	Sí	$4401.00-$6600.00	$0.00	5	Propia y está totalmente pagada	6	3	1	1	1	0	1	0	0	1	1	No	NA	Sí	CATOLICA	9	1	1
1416	0	Incluido	2016-06-24						0	0	Ciudad de México	1992-03-26	24	1	Tlalpan	52.3	1.47	24.27	79	46	102.67	56.67	63.67	Soltero	Biparental	Esposo (Padre)	Sí	$4401.00-$6600.00	$1.00 $2200.00	5	Propia y está totalmente pagada	6	3	1	1	1	1	1	0	1	1	1	No	NA	No	NA	4	1	1
1417	0	Incluido	2016-06-24						0	0	Ciudad de México	1985-02-10	31	1	Tlalpan	69	1.53	29.48	87	30	86.67	56.67	61	Soltero	Monoparental	Usted	Sí	$4401.00-$6600.00	$4401.00-$6600.00	4	Prestada	5	2	1	1	1	0	0	0	1	1	1	Sí	INGLES	Sí	CATOLICA	2	0	1
1418	0	Incluido	2016-06-24						0	0	Ciudad de México	1980-05-03	36	1	Tlalpan	81.6	1.57	33.1	95	34	112.67	78.67	56.33	Union Libre	Monoparental	Usted	Sí	Mas de $11000.00	Mas de $11000.00	5	Rentada	4	5	1	1	1	0	0	0	1	0	1	Sí	INGLES Y FRANCES	Sí	CATOLICA	8	1	1
1419	0	Incluido	2016-06-24						0	0	Hidalgo	1976-11-04	39	0	Tlalpan	79.3	1.78	25.03	92	27.33	107.33	80	75	Soltero	Biparental	Usted	Sí	$4401.00-$6600.00	$2201.00-$4400.00	5	Propia pero aún la está pagando	12	5	1	1	1	0	0	0	0	0	1	No	NA	Sí	CATOLICA	9	1	0
1420	0	Incluido	2016-06-24						0	0	Ciudad de México	1976-07-29	39	0	Tlalpan	76	1.62	28.96	96	26	111.33	85.33	57.67	Soltero	Biparental	Esposa (Madre)	Sí	$4401.00-$6600.00	$2201.00-$4400.00	4	Rentada	6	2	1	1	0	0	0	0	1	1	1	No	NA	No	NA	5	1	1
1421	0	Incluido	2016-04-17						0	0	Ciudad de México	1980-09-15	35	0	Benito Juárez	77.7	1.81	23.72	84	40	106.67	66.67	58	Casado	Monoparental	Usted	Sí	$4401.00-$6600.00	$4401.00-$6600.00	1	Propia y está totalmente pagada	5	1	1	0	1	0	1	0	1	1	1	No	NA	No	NA	3	1	1
1422	0	Incluido	2016-06-24						0	0	Ciudad de México	1978-02-22	38	0	Venustiano Carranza	77	1.65	28.28	97	33.33	105.33	72	55.33	Soltero	Monoparental	Usted	Sí	Mas de $11000.00	Mas de $11000.00	2	Propia y está totalmente pagada	6	1	1	1	1	0	0	0	0	1	1	Sí	INGLES	Sí	CATOLICA	21	0	1
1423	0	Incluido	2016-06-24						0	0	Ciudad de México	1979-03-29	37	1	Cuauhtémoc	76.1	1.64	28.29	89	19.33	102	82.67	55.67	Casado	Biparental	Esposo (Padre)	Sí	Mas de $11000.00	Mas de $11000.00	2	Rentada	8	2	1	1	1	1	1	0	1	1	1	Sí	INGLES Y FRANCES	Sí	CATOLICA	50	1	1
1424	0	Incluido	2016-06-24						0	0	Ciudad de México	1978-05-03	38	1	Álvaro Obregón	63.8	1.52	27.61	85	16.67	98	81.33	69.67	Soltero	Monoparental	Otro	Sí	Mas de $11000.00	$6601.00-$11000.00	2	Propia y está totalmente pagada	5	2	1	1	0	1	1	0	1	1	1	Sí	INGLES Y FRANCES	No	NA	25	1	1
1425	0	Incluido	2016-06-24						0	0	Ciudad de México	1966-06-22	50	1	Venustiano Carranza	68.3	1.66	24.79	85	30.67	108	77.33	69.33	Casado	Biparental	Usted	Sí	Mas de $11000.00	Mas de $11000.00	9	Propia y está totalmente pagada	15	6	1	0	1	0	1	0	1	1	1	Sí	INGLES	Sí	CATOLICA	4	1	1
1426	0	Incluido	2016-06-24						0	0	Ciudad de México	1980-03-27	36	1	La Magdalena Contreras	78	1.55	32.47	94	32	113.33	81.33	70.67	Soltero	Monoparental	Usted	Sí	Mas de $11000.00	Mas de $11000.00	1	Rentada	3	1	1	1	1	1	1	0	1	1	1	Sí	INGLES	Sí	CATOLICA	10	1	0
1427	0	Incluido	2016-06-27						0	0	Ciudad de México	1966-06-14	50	1	Tlalpan	70	1.66	25.4	93	32.67	106.67	74	84.67	Casado	Biparental	Esposa (Madre)	Sí	$2201.00-$4400.00	$2201.00-$4400.00	4	Rentada	4	2	1	1	1	1	1	1	1	1	1	Sí	INGLES	Sí	CATOLICA	4	0	1
1428	0	Incluido	2016-06-27						0	0	Ciudad de México	1993-07-19	22	1	Tlalpan	61.2	1.59	24.21	86	31.33	90.67	59.33	60.67	Soltero	Biparental	Esposo (Padre)	Sí	$4401.00-$6600.00	$0.00	5	Propia y está totalmente pagada	3	2	1	1	1	1	1	0	1	1	1	No	NA	Sí	CATOLICA	5	0	1
1430	0	Incluido	2016-06-27						0	0	Ciudad de México	1974-04-03	42	1	Iztacalco	73	1.6	28.52	89	25.33	84.67	59.33	53	Casado	Biparental	Usted	Sí	Mas de $11000.00	$6601.00-$11000.00	3	Rentada	5	2	1	1	1	1	1	0	1	1	1	Sí	INGLÉS	Sí	CATOLICA	9	1	1
1431	0	Incluido	2016-06-27						0	0	Ciudad de México	1981-04-21	35	1	Coyoacán	54.3	1.48	24.79	78	29.33	105.33	76	93.33	Casado	Monoparental	Esposo (Padre)	Sí	Mas de $11000.00	Mas de $11000.00	3	Propia y está totalmente pagada	3	1	1	1	1	1	1	1	1	1	1	Sí	INGLES	Sí	CATOLICA	4	1	1
1432	0	Incluido	2016-06-27						0	0	Ciudad de México	1974-02-08	42	1	Xochimilco	67.4	1.58	27.03	94	36	106	70	57	Union Libre	Biparental	Esposa (Madre)	Sí	$4401.00-$6600.00	$0.00	4	Propia y está totalmente pagada	5	2	1	1	1	1	0	0	0	0	1	No	NA	No	NA	4	1	1
1433	0	Incluido	2016-06-27						0	0	Ciudad de México	1981-12-27	34	1	Coyoacán	62.1	1.56	25.39	90	36	98.67	62.67	66	Union Libre	Biparental	Esposo (Padre)	Sí	Mas de $11000.00	$0.00	4	Rentada	4	2	1	1	1	1	0	1	1	1	1	No	NA	No	NA	7	1	1
1434	0	Incluido	2016-04-20						0	0	Ciudad de México	1972-04-06	44	1	Coyoacán	63.5	1.67	22.88	82	42	105.33	63.33	57.33	Casado	Biparental	Esposo (Padre)	Sí	Mas de $11000.00	$6601.00-$11000.00	3	Rentada	5	4	1	1	0	1	0	0	0	1	1	No	NA	No	NA	3	1	1
1435	0	Incluido	2016-06-27						0	0	Ciudad de México	1983-11-12	32	1	Iztapalapa	62.6	1.63	23.71	82	30.67	102	71.33	59.33	Soltero	Monoparental	Usted	Sí	Mas de $11000.00	Mas de $11000.00	5	Propia pero aún la está pagando	4	2	1	1	1	1	0	0	1	1	1	Sí	INGLÉS	Sí	CATOLICA	26	1	1
1436	0	Incluido	2016-04-20						0	0	Ciudad de México	1973-12-24	42	1	Coyoacán	66.7	1.58	26.58	83	40	118.67	78.67	80	Union Libre	Reconstruida	Esposa (Madre)	Sí	$4401.00-$6600.00	$4401.00-$6600.00	4	Otra situación	2	1	1	1	1	1	0	0	1	1	0	No	NA	No	NA	8	1	1
1437	0	Incluido	2016-06-27						0	0	Ciudad de México	1991-03-18	25	1	Coyoacán	61.7	1.53	26.36	86	20.67	91.33	70.67	88.33	Soltero	Monoparental	Usted	Sí	$4401.00-$6600.00	$4401.00-$6600.00	5	Propia y está totalmente pagada	3	2	1	1	1	1	1	0	1	1	1	Sí	INGLÉS	Sí	CATOLICA	9	1	1
1438	0	Incluido	2016-06-28						0	0	Ciudad de México	1971-08-13	44	0	Tlalpan	73	1.71	24.96	91	32	85.33	53.33	70.33	Casado	Biparental	Esposo (Padre)	Sí	Mas de $11000.00	Mas de $11000.00	4	Propia pero aún la está pagando	5	2	1	1	1	1	1	0	0	1	1	No	NA	Sí	CATOLICA	7	1	1
1439	0	Incluido	2016-06-28						0	0	Ciudad de México	1987-05-06	29	0	Tlalpan	72.5	1.69	25.38	91	24.67	86.67	62	54.33	Soltero	Monoparental	Otro	Sí	$6601.00-$11000.00	$6601.00-$11000.00	1	Propia pero aún la está pagando	3	1	1	1	1	1	1	1	1	1	1	Sí	INGLES	Sí	CRISTIANA	4	0	0
1441	0	Incluido	2016-06-29						0	0	Ciudad de México	1981-03-09	35	1	Tlalpan	63.6	1.61	24.54	86	42.67	105.33	62.67	74.67	Soltero	Monoparental	Usted	Sí	$4401.00-$6600.00	$4401.00-$6600.00	2	Prestada	4	1	1	1	1	0	0	0	1	1	1	No	NA	Sí	CRISTIANA	26	1	1
1442	0	Incluido	2016-06-30						0	0	Ciudad de México	1966-05-07	50	1	Álvaro Obregón	82.9	1.61	31.98	103	38.67	121.33	82.67	65	Casado	Biparental	Esposo (Padre)	Sí	Mas de $11000.00	$0.00	5	Propia y está totalmente pagada	7	3	1	1	1	1	0	0	1	1	1	No	NA	Sí	CATOLICA	6	0	1
1443	0	Incluido	2016-06-30						0	0	Ciudad de México	1988-11-14	27	1	Cuauhtémoc	65.7	1.52	28.44	87	29.33	100	70.67	65	Soltero	Biparental	Otro	Sí	Mas de $11000.00	$0.00	2	Rentada	3	1	1	1	1	1	0	0	1	1	1	No	NA	Sí	CATOLICA	9	1	1
1445	0	Incluido	2016-06-30						0	0	Ciudad de México	1992-04-15	24	1	Coyoacán	71.6	1.6	27.97	83	37.33	98.67	61.33	53.33	Soltero	Biparental	Esposo (Padre)	Sí	$4401.00-$6600.00	$2201.00-$4400.00	4	Propia y está totalmente pagada	5	3	1	1	1	1	0	0	1	1	1	No	NA	No	NA	7	1	1
1446	0	Incluido	2016-04-23						0	0	Estado de México	1990-11-27	25	0	Iztapalapa	74.7	1.7	25.85	90	35.33	110	74.67	58.67	Soltero	Monoparental	Esposa (Madre)	Sí	$6601.00-$11000.00	$0.00	3	Rentada	5	2	1	1	1	1	0	0	1	1	1	Sí	JAPONES	Sí	CATOLICA	3	0	1
1447	0	Incluido	2016-01-07						0	0	Ciudad de México	1978-01-20	37	0	Tlalpan	79.7	1.86	23.04	86	27.33	102	74.67	57.33	Casado	Biparental	Usted	Sí	Mas de $11000.00	Mas de $11000.00	3	Rentada	6	3	1	1	1	1	1	0	1	1	1	Sí	INGLES	No	NA	6	1	1
1448	0	Incluido	2016-06-30						0	0	Ciudad de México	1990-12-29	25	1	Xochimilco	52.1	1.53	22.26	72	20	95.33	75.33	63.67	Soltero	Biparental	Otro	Sí	$6601.00-$11000.00	$0.00	6	Propia y está totalmente pagada	9	5	1	1	1	1	0	0	1	1	1	Sí	INGLÉS	No	NA	46	1	1
1449	0	Incluido	2016-06-30						0	0	Ciudad de México	1981-12-24	34	0	Tlalpan	81	1.61	31.25	103	28.67	107.33	78.67	65	Casado	Biparental	Usted	Sí	Mas de $11000.00	$6601.00-$11000.00	5	Propia y está totalmente pagada	7	4	1	1	1	1	1	0	1	1	1	Sí	INGLÉS	No	NA	34	1	1
1450	0	Incluido	2016-06-30						0	0	Ciudad de México	1983-10-29	32	0	Tlalpan	46	1.66	16.69	67	20.67	90	69.33	64.67	Casado	Monoparental	Usted	Sí	$4401.00-$6600.00	$4401.00-$6600.00	1	Rentada	2	1	1	1	1	1	1	0	1	1	1	Sí	INGLES	Sí	CRISTIANA	-6	1	1
1451	0	Incluido	2016-06-30						0	0	Ciudad de México	1982-05-03	34	1	Tlalpan	57.6	1.53	24.61	81	10.67	99.33	88.67	63.67	Soltero	Biparental	Usted	Sí	$4401.00-$6600.00	$2201.00-$4400.00	5	Propia y está totalmente pagada	4	2	1	1	1	1	0	0	1	1	1	No	NA	NA	NA	5	0	1
1452	0	Incluido	2016-04-23						0	0	Ciudad de México	1981-12-04	34	1	Coyoacán	72.4	1.55	30.14	91	21.33	100	78.67	59.33	Union Libre	Reconstruida	Usted	Sí	Mas de $11000.00	Mas de $11000.00	7	Propia pero aún la está pagando	5	3	1	1	1	1	0	0	1	1	1	Sí	INGLES	No	NA	8	1	1
1453	0	Incluido	2016-06-30						0	0	Ciudad de México	1980-12-21	35	1	Xochimilco	63.5	1.56	26.09	85	41.33	110.67	69.33	64	Casado	Biparental	Usted	Sí	Mas de $11000.00	Mas de $11000.00	3	Propia y está totalmente pagada	3	2	1	1	1	1	0	0	1	1	1	No	NA	No	NA	5	1	1
1454	0	Incluido	2016-01-07						0	0	Ciudad de México	1985-09-05	30	0	Tlalpan	74.2	1.65	27.25	89	30.67	107.33	76.67	53.33	Soltero	Biparental	Esposo (Padre)	Sí	Mas de $11000.00	$4401.00-$6600.00	5	Propia y está totalmente pagada	14	4	1	1	1	1	0	0	1	1	1	Sí	INGLES Y PORTUGUES	Sí	CATOLICA	30	1	1
1455	0	Incluido	2016-04-24						0	0	Ciudad de México	1970-07-29	45	0	Tlalpan	113.2	1.85	33.08	115	30.67	102.67	72	69.33	Casado	Biparental	Usted	Sí	$6601.00-$11000.00	$4401.00-$6600.00	5	Propia y está totalmente pagada	8	3	1	1	1	1	0	0	1	1	1	No	NA	No	NA	12	1	1
1456	0	Incluido	2016-01-07						0	0	Ciudad de México	1967-11-08	48	1	Tlalpan	60	1.6	23.44	82	42	123.33	81.33	58.33	Union Libre	Biparental	Usted	Sí	Mas de $11000.00	Mas de $11000.00	5	Propia y está totalmente pagada	6	3	0	1	1	0	1	0	1	1	1	Sí	INGLES	No	NA	4	1	1
1457	0	Incluido	2016-01-07						0	0	Ciudad de México	1970-10-27	45	0	Xochimilco	95	1.79	29.65	109	42.67	122.67	80	57	Casado	Biparental	Usted	Sí	Mas de $11000.00	Mas de $11000.00	4	Propia y está totalmente pagada	5	3	1	1	1	1	0	0	1	1	1	No	NA	No	NA	9	1	1
1458	0	Incluido	2016-01-07						0	0	Ciudad de México	1994-05-13	21	1	Xochimilco	63.6	1.55	26.47	78	32.67	101.33	68.67	69.67	Soltero	Biparental	Esposa (Madre)	Sí	$6601.00-$11000.00	$0.00	3	Propia y está totalmente pagada	5	2	1	1	1	1	0	0	1	1	1	No	NA	Sí	CATOLICA	6	0	1
1459	0	Incluido	2016-04-24						0	0	Ciudad de México	1969-09-28	46	1	Tlalpan	60	1.55	24.97	82	31.33	104	72.67	70	Casado	Biparental	Otro	Sí	Mas de $11000.00	$6601.00-$11000.00	4	Rentada	5	4	1	1	1	1	1	0	1	1	1	Sí	FRANCES	No	NA	7	1	1
1460	0	Incluido	2016-01-07						0	0	Ciudad de México	1993-05-01	22	0	Tlalpan	65	1.7	22.49	86	41.33	108.67	67.33	60.33	Soltero	Biparental	Esposa (Madre)	Sí	$4401.00-$6600.00	$1.00 $2200.00	5	Rentada	4	2	0	1	1	1	0	0	0	0	1	No	NA	No	NA	7	1	1
1461	0	Incluido	2016-03-06						0	0	Ciudad de México	1984-06-26	31	1	Benito Juárez	62	1.68	21.97	76	21.33	101.33	80	71	Soltero	Monoparental	Usted	Sí	$6601.00-$11000.00	$2201.00-$4400.00	2	Propia pero aún la está pagando	2	1	1	1	1	1	0	0	1	1	1	No	NA	Sí	CATOLICA	8	1	1
1462	0	Incluido	2016-01-07						0	0	Estado de México	1994-09-01	21	1	Tlalpan	56.5	1.65	20.75	69	34	104.67	70.67	59.33	Soltero	Biparental	Esposo (Padre)	Sí	$4401.00-$6600.00	$0.00	3	Propia pero aún la está pagando	5	2	1	1	1	1	0	0	1	1	1	No	NA	No	NA	12	1	1
1463	0	Incluido	2016-01-07						0	0	Ciudad de México	1984-01-25	31	1	Cuauhtémoc	48.4	1.51	21.23	72	45.33	104.67	59.33	50	Union Libre	Monoparental	Otro	Sí	Mas de $11000.00	$6601.00-$11000.00	2	Propia y está totalmente pagada	6	2	1	1	1	0	0	0	1	0	1	Sí	INGLÉS Y FRANCÉS	No	NA	17	1	1
1464	0	Incluido	2016-01-07						0	0	Ciudad de México	1994-08-17	21	1	Gustavo A. Madero	53	1.55	22.06	75	29.33	88	58.67	66	Soltero	Monoparental	Esposa (Madre)	Sí	$4401.00-$6600.00	$0.00	3	Rentada	3	1	1	1	1	1	0	0	1	1	1	No	NA	No	NA	9	0	1
1465	0	Incluido	2016-06-23						0	0	Ciudad de México	1982-02-11	34	1	Iztapalapa	55.3	1.52	23.94	80	40	108.67	68.67	57.67	Union Libre	Biparental	Esposo (Padre)	Sí	Mas de $11000.00	$6601.00-$11000.00	12	Propia pero aún la está pagando	7	4	1	1	1	1	1	1	1	1	1	No	NA	Sí	CATOLICA	11	1	1
1466	0	Incluido	2016-01-07						0	0	Ciudad de México	1968-04-24	47	1	Iztacalco	76.2	1.62	29.04	96	44	122.67	78.67	51.67	Union Libre	Biparental	Usted	Sí	$4401.00-$6600.00	$2201.00-$4400.00	8	Propia y está totalmente pagada	6	3	1	1	1	1	1	0	1	1	1	No	NA	No	NA	5	1	1
1467	0	Incluido	2016-04-07						0	0	Ciudad de México	1971-09-24	44	1	Coyoacán	82.5	1.58	33.05	95	39.33	109.33	70	72	Casado	Monoparental	Usted	Sí	$4401.00-$6600.00	$6601.00-$11000.00	3	Prestada	5	2	1	1	1	1	0	0	1	1	1	No	NA	Sí	NA	11	1	1
1468	0	Incluido	2016-04-07						0	0	Ciudad de México	1973-01-23	43	1	Tlalpan	66.6	1.56	27.51	91	37.33	108	70.67	68.33	Casado	Biparental	Usted	Sí	Hasta $2200.00	$1.00 $2200.00	2	Propia y está totalmente pagada	4	2	1	1	1	1	0	0	1	1	1	No	NA	Sí	CRISTIANA	4	0	1
1469	0	Incluido	2016-04-27						0	0	Ciudad de México	1983-11-01	32	0	Tlalpan	87.6	1.8	27.04	99	32	103.33	71.33	61.67	Soltero	Monoparental	Usted	Sí	$6601.00-$11000.00	$6601.00-$11000.00	1	Rentada	2	1	1	1	1	1	1	0	1	1	1	No	NA	Sí	CATOLICA	9	1	0
1470	0	Incluido	2016-04-07						0	0	Ciudad de México	1974-10-07	41	1	Tlalpan	75.8	1.67	27.34	90	28	97.33	69.33	58.67	Union Libre	Biparental	Usted	Sí	$2201.00-$4400.00	$2201.00-$4400.00	2	Propia pero aún la está pagando	6	2	1	1	1	1	0	0	1	1	1	No	NA	No	NA	7	1	1
1471	0	Incluido	2016-04-07						0	0	Ciudad de México	1973-12-26	42	1	Xochimilco	61.2	1.57	24.99	76	20	94	74	67	Casado	Biparental	Esposa (Madre)	Sí	$4401.00-$6600.00	$2201.00-$4400.00	2	Prestada	4	1	1	1	1	1	0	0	0	0	1	No	NA	Sí	EVANGELICA	15	1	1
1472	0	Incluido	2016-04-27						0	0	Ciudad de México	1993-08-10	22	1	Xochimilco	56.9	1.61	22.09	75	44	104	60	76.33	Soltero	Biparental	Esposa (Madre)	Sí	$6601.00-$11000.00	$1.00 $2200.00	12	Propia y está totalmente pagada	5	2	1	1	1	1	0	0	1	1	1	No	NA	No	NA	6	1	1
1473	0	Incluido	2016-04-27						0	0	Ciudad de México	1986-10-24	29	1	Tlalpan	76.3	1.65	28.2	87	22	102	80	73	Soltero	Biparental	Esposa (Madre)	Sí	$4401.00-$6600.00	$4401.00-$6600.00	4	Propia pero aún la está pagando	5	2	1	1	1	1	0	0	1	1	1	No	NA	No	NA	4	0	0
1474	0	Incluido	2016-04-07						0	0	Ciudad de México	1983-11-26	32	1	Tlalpan	78.5	1.62	29.91	83	34.67	103.33	68.67	70	Soltero	Biparental	Otro	Sí	$4401.00-$6600.00	$1.00 $2200.00	2	Prestada	4	1	1	1	1	1	0	0	1	1	1	No	NA	No	NA	5	1	1
1476	0	Incluido	2016-05-07						0	0	Ciudad de México	1966-05-22	49	1	Venustiano Carranza	62.1	1.6	24.26	82	35.33	113.33	78	63	Casado	Monoparental	Usted	Sí	$4401.00-$6600.00	$4401.00-$6600.00	2	Propia y está totalmente pagada	4	1	1	1	1	1	0	1	1	1	1	No	NA	No	NA	2	1	0
1477	0	Incluido	2016-06-07						0	0	Ciudad de México	1976-07-10	39	1	Tlalpan	56.7	1.62	21.74	78	27.33	89.33	62	73.33	Soltero	Biparental	Esposa (Madre)	Sí	Mas de $11000.00	$0.00	3	Propia y está totalmente pagada	4	1	1	1	1	1	1	0	1	1	1	No	NA	Sí	CATOLICA	5	0	1
1479	0	Incluido	2016-06-07						0	0	Ciudad de México	1971-12-16	44	0	Iztapalapa	84	1.64	31.42	104	33.33	102	68.67	68.33	Casado	Biparental	Usted	Sí	Mas de $11000.00	$6601.00-$11000.00	6	Propia y está totalmente pagada	5	3	1	1	1	1	0	0	1	1	1	Sí	INGLES	Sí	CATOLICA	23	1	1
1480	0	Incluido	2016-06-07						0	0	Ciudad de México	1992-12-29	23	1	Iztacalco	65.1	1.58	26.08	85	28.67	95.33	66.67	75	Soltero	Biparental	Usted	Sí	Mas de $11000.00	Mas de $11000.00	5	Rentada	3	2	1	1	1	0	1	0	1	1	1	No	NA	Sí	CATOLICA	11	1	1
1481	0	Incluido	2016-06-07						0	0	Ciudad de México	1969-11-22	46	1	Coyoacán	74.3	1.48	34.15	98	32.67	106	73.33	60.33	Casado	Biparental	Esposa (Madre)	Sí	$2201.00-$4400.00	$0.00	3	Propia y está totalmente pagada	8	2	0	0	0	1	0	0	0	0	1	No	NA	No	NA	3	0	1
1482	0	Incluido	2016-08-07						0	0	Ciudad de México	1965-08-30	50	1	Tlalpan	70	1.46	32.84	92	26.67	100.67	74	74.33	Casado	Biparental	Esposa (Madre)	Sí	Mas de $11000.00	$4401.00-$6600.00	5	Propia y está totalmente pagada	5	3	1	1	0	1	1	0	1	1	1	No	NA	Sí	CATOLICA	12	1	1
1483	0	Incluido	2016-08-07						0	0	Ciudad de México	1994-10-19	21	1	La Magdalena Contreras	69.5	1.54	29.5	98	46	102.67	56.67	57.67	Soltero	Biparental	Usted	Sí	$6601.00-$11000.00	$2201.00-$4400.00	5	Propia y está totalmente pagada	5	2	1	0	1	1	0	0	0	1	1	No	NA	Sí	CATOLICA	8	1	1
1484	0	Incluido	2016-08-07						0	0	Ciudad de México	1982-03-26	34	0	La Magdalena Contreras	95	1.68	33.66	114	42	126	84	72.67	Casado	Monoparental	Usted	Sí	Mas de $11000.00	$6601.00-$11000.00	7	Propia y está totalmente pagada	15	9	1	1	1	1	1	1	1	1	1	Sí	INGLES	Sí	CATOLICA	6	1	1
1485	0	Incluido	2016-08-07						0	0	Ciudad de México	1993-05-29	23	1	Tlalpan	46.5	1.46	21.81	65	37.33	84.67	47.33	66.33	Soltero	Biparental	Usted	Sí	$2201.00-$4400.00	$2201.00-$4400.00	2	Propia pero aún la está pagando	4	2	1	1	1	1	0	0	1	1	1	No	NA	No	NA	10	1	1
1487	0	Incluido	2016-11-07						0	0	Ciudad de México	1969-01-21	47	1	Iztapalapa	56	1.6	21.88	73	43.33	117.33	74	63.67	Casado	Biparental	Esposo (Padre)	Sí	$2201.00-$4400.00	$0.00	2	Propia y está totalmente pagada	4	2	1	1	1	1	1	1	1	1	1	No	NA	No	NA	5	1	1
1488	0	Incluido	2016-11-07						0	0	Ciudad de México	1970-12-24	45	0	Tlalpan	63.3	1.63	23.85	88	32.67	96	63.33	58.33	Casado	Monoparental	Usted	Sí	Mas de $11000.00	Mas de $11000.00	1	Propia y está totalmente pagada	4	1	1	1	1	1	1	0	1	1	1	No	NA	Sí	CATOLICA	8	1	1
1489	0	Incluido	2016-11-07						0	0	Ciudad de México	1975-01-25	41	1	Coyoacán	74	1.69	25.91	89	38.67	118	79.33	60	Casado	Biparental	Esposo (Padre)	Sí	Mas de $11000.00	$2201.00-$4400.00	4	Propia y está totalmente pagada	4	2	1	1	1	1	1	1	1	1	1	No	NA	No	NA	20	0	1
1490	0	Incluido	2016-11-07						0	0	Ciudad de México	1971-03-13	45	1	La Magdalena Contreras	50.1	1.53	21.54	76	34.67	105.33	70.67	64.33	Casado	Monoparental	Usted	Sí	$6601.00-$11000.00	Mas de $11000.00	1	Propia y está totalmente pagada	5	1	1	1	1	1	1	1	1	1	1	No	NA	Sí	CATOLICA	8	1	1
1491	0	Incluido	2016-11-07						0	0	Ciudad de México	1980-01-26	36	1	Coyoacán	53.7	1.5	23.87	74	38	95.33	57.33	60	Union Libre	Monoparental	Usted	Sí	Mas de $11000.00	Mas de $11000.00	1	Rentada	2	1	1	1	1	1	0	0	1	1	1	Sí	INGLES	Sí	CATOLICA	6	1	1
1492	0	Incluido	2016-11-07						0	0	Ciudad de México	1969-10-21	47	1	Tlalpan	70.3	1.58	28.16	92	33.33	108	74.67	62.33	Casado	Biparental	Esposo (Padre)	Sí	$6601.00-$11000.00	$2201.00-$4400.00	6	Prestada	4	2	1	1	1	1	1	0	1	1	1	No	NA	Sí	CATOLICA	12	1	1
1493	0	Incluido	2016-11-07						0	0	Ciudad de México	1970-11-07	46	1	Tlalpan	61.5	1.63	23.15	73	26	98	72	73	Casado	Biparental	Esposo (Padre)	Sí	$6601.00-$11000.00	$0.00	3	Propia y está totalmente pagada	5	2	1	1	1	1	0	0	1	1	1	Sí	INGLES	Sí	CATOLICA	23	1	1
1494	0	Incluido	2016-11-07						0	0	Ciudad de México	1966-08-22	50	1	Tlalpan	85.5	1.62	32.66	103	26.67	109.33	82.67	56.33	Casado	Monoparental	Otro	Sí	$6601.00-$11000.00	$0.00	3	Otra situación	5	2	1	1	1	1	0	0	1	1	1	Sí	INGLES	Sí	CATOLICA	6	1	1
1495	0	Incluido	2016-04-05						0	0	Ciudad de México	1980-03-30	36	0	Coyoacán	83.7	1.69	29.31	95	35.33	100	64.67	70	Casado	Monoparental	Usted	Sí	$4401.00-$6600.00	$1.00 $2200.00	5	Propia y está totalmente pagada	8	3	1	1	1	1	0	1	1	1	1	No	NA	Sí	CATOLICA	5	1	1
1496	0	Incluido	2016-04-05						0	0	Ciudad de México	1969-08-29	46	1	Tlalpan	73.9	1.74	24.41	83	36	115.33	79.33	62	Casado	Biparental	Esposa (Madre)	Sí	$4401.00-$6600.00	$2201.00-$4400.00	5	Prestada	5	3	1	1	1	1	1	0	1	1	1	No	NA	Sí	NA	23	1	1
1497	0	Incluido	2016-04-05						0	0	Ciudad de México	1974-11-24	41	1	Coyoacán	88.5	1.6	34.53	104	20.67	99.33	78.67	53.67	Casado	Biparental	Usted	Sí	Mas de $11000.00	$6601.00-$11000.00	2	Rentada	4	1	1	1	1	0	0	0	1	1	1	No	NA	Sí	CATOLICA	8	0	1
1498	0	Incluido	2016-07-13						0	0	Ciudad de México	1976-11-15	39	0	Coyoacán	69.9	1.78	22.06	89	28.67	90	61.33	62.33	Soltero	Biparental	Usted	Sí	Mas de $11000.00	Mas de $11000.00	4	Propia y está totalmente pagada	4	2	1	1	1	1	0	0	1	1	1	No	NA	Sí	CATOLICA	11	1	1
1499	0	Incluido	2016-07-13						0	0	Ciudad de México	1981-08-11	34	1	Coyoacán	66	1.53	28.19	95	32	88.67	56.67	71.67	Casado	Biparental	Esposo (Padre)	Sí	$6601.00-$11000.00	$0.00	4	Propia pero aún la está pagando	4	2	1	1	1	1	0	0	1	1	1	No	NA	Sí	CATOLICA	9	1	1
1500	0	Incluido	2016-07-14						0	0	Puebla	1966-02-17	50	1	Iztapalapa	71	1.49	31.98	102	28.67	107.33	78.67	75.33	Casado	Biparental	Usted	Sí	$2201.00-$4400.00	$2201.00-$4400.00	3	Propia y está totalmente pagada	5	2	1	1	1	1	0	0	1	1	1	No	NA	No	NA	12	1	1
1501	0	Incluido	2016-07-14						0	0	Tamaulipas	1974-09-07	41	0	Coyoacán	54.7	1.68	19.38	77	24.67	84	59.33	64.67	Union Libre	Biparental	Otro	Sí	$4401.00-$6600.00	$0.00	6	Otra situación	3	2	1	1	1	0	0	0	0	0	1	No	NA	No	NA	5	1	1
1502	0	Incluido	2016-07-14						0	0	Ciudad de México	1973-07-18	42	1	Benito Juárez	52.8	1.47	24.43	71	30	100	70	61.67	Casado	Monoparental	Usted	Sí	Mas de $11000.00	Mas de $11000.00	2	Propia y está totalmente pagada	6	1	1	1	1	1	0	0	1	1	1	No	NA	Sí	CATOLICA	5	1	1
1503	0	Incluido	2016-07-15						0	0	Ciudad de México	1986-05-09	30	0	Tlalpan	63.8	1.59	25.24	85	42	123.33	81.33	52.67	Soltero	Biparental	Esposa (Madre)	Sí	$4401.00-$6600.00	$4401.00-$6600.00	3	Prestada	4	2	1	1	1	1	0	0	1	0	1	No	NA	Sí	CATOLICA	34	1	1
1504	0	Incluido	2016-07-15						0	0	Michoacán de Ocampo	1969-02-01	47	1	Iztapalapa	70	1.6	27.34	89	37.33	117.33	80	74.67	Union Libre	Biparental	Usted	Sí	$6601.00-$11000.00	$6601.00-$11000.00	4	Rentada	8	3	1	1	1	1	0	0	1	1	1	No	NA	No	NA	6	1	1
1505	0	Incluido	2016-07-15						0	0	Ciudad de México	1994-08-18	21	1	Iztapalapa	40.5	1.6	15.82	64	22.67	102	79.33	68	Soltero	Monoparental	Usted	Sí	$6601.00-$11000.00	$6601.00-$11000.00	8	Propia y está totalmente pagada	9	5	1	1	1	1	1	0	1	0	1	No	NA	No	NA	9	1	1
1506	0	Incluido	2016-08-05						0	0	Ciudad de México	1973-11-25	42	1	Miguel Hidalgo	84	1.6	32.81	90	26.67	96.67	70	54.67	Casado	Monoparental	Otro	Sí	$4401.00-$6600.00	$2201.00-$4400.00	5	Propia y está totalmente pagada	3	2	1	1	1	0	0	0	1	1	1	No	NA	Sí	CATOLICA	25	1	1
1507	0	Incluido	2016-07-15						0	0	Ciudad de México	1993-01-17	23	1	Miguel Hidalgo	66.2	1.57	26.86	86	31.33	101.33	70	66.33	Soltero	Biparental	Esposo (Padre)	Sí	$4401.00-$6600.00	$0.00	4	Propia y está totalmente pagada	5	3	1	0	0	0	0	0	0	0	0	NA	NA	NA	NA	12	0	1
1508	0	Incluido	2016-07-15						0	0	Ciudad de México	1995-12-27	20	0	Miguel Hidalgo	84	1.7	29.07	89	34.67	106	71.33	60.67	No hay registro	Biparental	Esposo (Padre)	Sí	$6601.00-$11000.00	$0.00	5	Propia y está totalmente pagada	5	3	1	1	1	1	0	0	1	1	1	NA	NA	NA	NA	NA	1	1
1509	0	Incluido	2016-07-18						0	0	Ciudad de México	1980-11-09	35	1	Miguel Hidalgo	63.5	1.58	25.44	82	26.67	86.67	60	53.67	Casado	Reconstruida	Usted	Sí	Mas de $11000.00	Mas de $11000.00	2	Propia y está totalmente pagada	2	1	1	1	1	1	0	0	1	1	1	No	NA	Sí	CATOLICA	5	0	0
1510	0	Incluido	2016-07-18						0	0	Ciudad de México	1973-08-21	42	1	Tlalpan	49.1	1.5	21.82	75	31.33	90	58.67	70	Union Libre	Biparental	Usted	Sí	$4401.00-$6600.00	$4401.00-$6600.00	3	Rentada	5	1	1	1	1	1	0	0	1	1	1	No	NA	Sí	CATOLICA	4	0	1
1511	0	Incluido	2016-07-18						0	0	Ciudad de México	1970-09-26	45	0	Miguel Hidalgo	85	1.72	28.73	103	32	112.67	80.67	56.67	Casado	Biparental	Esposa (Madre)	Sí	$4401.00-$6600.00	$2201.00-$4400.00	3	Rentada	5	2	1	1	1	0	0	0	1	0	1	No	NA	Sí	CATOLICA	6	0	1
1512	0	Incluido	2016-07-18						0	0	Ciudad de México	1996-07-03	20	1	Tlalpan	62	1.51	27.19	73	35.33	95.33	60	61	Soltero	Biparental	Esposo (Padre)	Sí	$4401.00-$6600.00	$0.00	5	Propia y está totalmente pagada	5	3	1	1	1	1	0	0	1	1	1	No	NA	Sí	INGLES	25	1	1
1513	0	Incluido	2016-07-18						0	0	San Luis Potosí	1970-05-23	46	1	Tlalpan	81.2	1.55	33.8	100	34.67	106	71.33	62	Casado	Biparental	Esposa (Madre)	Sí	$2201.00-$4400.00	$0.00	5	Propia pero aún la está pagando	5	3	1	1	1	1	0	0	1	1	1	No	NA	Sí	CATOLICA	9	1	1
1515	0	Incluido	2016-07-18						0	0	Ciudad de México	1990-03-02	26	1	Tlalpan	51.2	1.6	20.13	72	32	110	78	59	Soltero	Biparental	Esposa (Madre)	Sí	Mas de $11000.00	$4401.00-$6600.00	3	Prestada	5	2	1	1	1	1	1	0	1	1	1	No	NA	Sí	CATOLICA	19	1	1
1516	0	Incluido	2016-07-18						0	0	Ciudad de México	1980-10-30	35	1	Tlalpan	77.2	1.7	26.71	85	40	109.33	69.33	67.33	Casado	Biparental	Esposa (Madre)	Sí	Mas de $11000.00	$4401.00-$6600.00	3	Prestada	5	2	1	1	1	1	0	0	1	1	1	No	NA	Sí	CATOLICA	3	1	1
1517	0	Incluido	2016-07-18						0	0	Ciudad de México	1967-05-03	49	1	La Magdalena Contreras	73.7	1.65	27.07	90	32	112	80	73.33	Casado	Biparental	Usted	Sí	$4401.00-$6600.00	$2201.00-$4400.00	5	Propia y está totalmente pagada	4	2	1	1	1	1	0	0	1	1	1	No	NA	Sí	CATOLICA	8	1	1
1518	0	Incluido	2016-07-20						0	0	Ciudad de México	1967-03-28	49	0	Tlalpan	76.2	1.73	25.46	99	33.33	116.67	83.33	56.67	Casado	Biparental	Esposo (Padre)	Sí	$4401.00-$6600.00	$2201.00-$4400.00	8	Propia y está totalmente pagada	5	4	1	1	1	1	0	0	1	1	1	No	NA	Sí	CATOLICA	9	1	1
1519	0	Incluido	2016-07-21						0	0	Ciudad de México	1965-12-24	50	1	La Magdalena Contreras	63.2	1.54	26.65	89	50.67	119.33	68.67	46.67	Casado	Monoparental	Usted	Sí	Mas de $11000.00	Mas de $11000.00	1	Propia y está totalmente pagada	4	1	1	1	1	1	0	0	1	1	1	Sí	NA	Sí	NA	8	0	0
1520	0	Incluido	2016-07-22						0	0	Ciudad de México	1970-04-23	46	0	Xochimilco	74.4	1.7	25.77	96	40	118.67	78.67	60	Casado	Biparental	Esposa (Madre)	Sí	Mas de $11000.00	Mas de $11000.00	4	Rentada	5	3	1	1	1	1	1	0	1	1	1	No	NA	Sí	CATOLICA	9	1	1
1521	0	Incluido	2016-07-22						0	0	Ciudad de México	1976-08-27	39	0	Iztapalapa	77.1	1.64	28.77	96	40.67	106	65.33	62.67	Soltero	Biparental	Esposa (Madre)	Sí	$6601.00-$11000.00	$1.00 $2200.00	9	Prestada	15	4	1	1	1	1	0	0	1	1	1	Sí	INGLES	No	NA	30	1	1
1523	0	Incluido	2016-07-22						0	0	Ciudad de México	1990-07-16	26	0	Tlalpan	84.6	1.67	30.52	95	40.67	107.33	66.67	62.67	Soltero	Biparental	Esposa (Madre)	Sí	$4401.00-$6600.00	$2201.00-$4400.00	3	Otra situación	5	2	1	1	1	0	1	0	1	1	1	Sí	INGLES	No	NA	7	1	1
1524	0	Incluido	2016-07-22						0	0	Ciudad de México	1984-06-09	32	0	Coyoacán	78	1.72	26.24	86	47.33	117.33	70	64	Soltero	Monoparental	Usted	Sí	Mas de $11000.00	Mas de $11000.00	1	Rentada	2	1	1	1	1	0	0	0	0	1	1	No	NA	No	NA	5	0	0
1525	0	Incluido	2016-07-25						0	0	Estado de México	1993-06-17	23	1	NA	62	1.58	24.99	79	32.67	104	71.33	69	Soltero	Reconstruida	Esposa (Madre)	Sí	$6601.00-$11000.00	$0.00	4	Propia y está totalmente pagada	6	3	1	1	1	1	0	0	1	1	1	No	NA	Sí	CATOLICA	15	1	1
1526	0	Incluido	2016-07-26						0	0	Ciudad de México	1992-02-10	24	0	Álvaro Obregón	58.5	1.67	20.9	77	30	100.67	70.67	65.33	Soltero	Reconstruida	Otro	Sí	$4401.00-$6600.00	$0.00	3	Propia y está totalmente pagada	4	2	1	1	1	1	0	0	1	1	1	No	NA	Sí	CATOLICA	5	1	1
1527	0	Incluido	2016-07-27						0	0	Puebla	1970-11-06	45	1	Venustiano Carranza	63.5	1.59	25.12	78	53.33	132.67	79.33	61.33	Union Libre	Biparental	Esposa (Madre)	Sí	$4401.00-$6600.00	$4401.00-$6600.00	4	Prestada	5	3	1	1	1	1	0	0	1	1	1	No	NA	No	NA	8	1	1
1528	0	Incluido	2016-07-27						0	0	Tlaxcala	1971-06-08	45	1	Álvaro Obregón	70.5	1.58	28.42	93	40	120.67	80.67	63.33	Casado	Biparental	Otro	Sí	Mas de $11000.00	Mas de $11000.00	3	Prestada	8	2	1	1	1	1	0	0	1	1	1	No	NA	Sí	CATOLICA	12	1	1
1529	0	Incluido	2016-07-28						0	0	Ciudad de México	1986-06-27	30	1	Iztapalapa	71	1.62	27.22	87	27.33	93.33	66	75.33	Soltero	Monoparental	Usted	Sí	$6601.00-$11000.00	$4401.00-$6600.00	6	Propia pero aún la está pagando	5	3	1	1	1	1	0	0	1	1	1	Sí	INGLES	No	NA	8	1	1
1530	0	Incluido	2016-07-28						0	0	Michoacán de Ocampo	1973-10-22	42	1	Iztacalco	45.5	1.55	19.06	66	36	96.67	60.67	64	Casado	Biparental	Usted	Sí	$4401.00-$6600.00	$4401.00-$6600.00	3	Rentada	5	2	1	1	1	1	0	0	1	1	1	No	NA	Sí	CATOLICA	9	1	1
1531	0	Incluido	2016-07-28						0	0	Ciudad de México	1966-12-03	49	1	Iztacalco	61	1.53	26.06	87	28	100	72	71	Union Libre	Biparental	Usted	Sí	$6601.00-$11000.00	$6601.00-$11000.00	3	Rentada	4	2	1	1	1	1	0	0	1	1	1	No	NA	Sí	CATOLICA	5	1	1
1532	0	Incluido	2016-07-28						0	0	Zacatecas	1988-08-08	27	0	Tlalpan	57.6	1.65	21.16	77	27.33	105.33	78	67.33	Soltero	Biparental	Usted	Sí	$4401.00-$6600.00	$4401.00-$6600.00	5	Prestada	5	2	1	1	1	1	1	0	1	1	1	Sí	INGLES	No	NA	5	1	1
1534	0	Incluido	2016-07-29						0	0	Ciudad de México	1990-11-23	25	1	Benito Juárez	50.3	1.58	20.15	69	30.67	90	59.33	64	Soltero	Biparental	Usted	Sí	$6601.00-$11000.00	$1.00 $2200.00	3	Propia y está totalmente pagada	3	2	1	1	1	1	0	0	1	1	1	No	NA	Sí	CATOLICA	6	1	1
1535	0	Incluido	2016-07-29						0	0	Veracruz de Ignacio de la Llave	1983-01-23	33	1	Coyoacán	57.5	1.53	24.56	78	30	88.67	58.67	73.33	Casado	Biparental	Usted	Sí	$6601.00-$11000.00	$4401.00-$6600.00	5	Propia pero aún la está pagando	5	3	1	1	1	0	0	0	1	1	1	No	NA	Sí	CATOLICA	8	1	1
1536	0	Incluido	2016-07-29						0	0	Veracruz de Ignacio de la Llave	1979-08-14	36	1	Coyoacán	48	1.56	19.72	72	20	81.33	61.33	62	Casado	Monoparental	Usted	Sí	$6601.00-$11000.00	$2201.00-$4400.00	2	Prestada	5	2	1	1	1	1	0	0	1	1	1	Sí	INGLES	Sí	CATOLICA	-5	1	1
1538	0	Incluido	2016-02-08						0	0	Coahuila de Zaragoza	1975-02-14	40	1	Benito Juárez	73	1.54	30.78	104	26.67	110	83.33	60.33	Casado	Biparental	Esposa (Madre)	Sí	Hasta $2200.00	$4401.00-$6600.00	9	Propia y está totalmente pagada	9	7	1	1	1	1	0	0	1	1	1	No	NA	No	NA	12	1	1
1539	0	Incluido	2016-02-08						0	0	Ciudad de México	1979-12-14	36	0	Coyoacán	81.3	1.78	25.66	100	38.67	123.33	84.67	70.33	Casado	Biparental	Usted	Sí	Mas de $11000.00	Mas de $11000.00	4	Propia y está totalmente pagada	6	3	1	1	1	1	1	1	1	1	1	Sí	INGLES	Sí	CATOLICA	40	1	1
1540	0	Incluido	2016-03-08						0	0	Ciudad de México	1990-11-13	25	0	Benito Juárez	72.4	1.77	23.11	86	51.33	130	78.67	67	Soltero	Biparental	Esposa (Madre)	Sí	$4401.00-$6600.00	$2201.00-$4400.00	4	Propia pero aún la está pagando	9	4	1	1	1	1	0	0	1	1	1	No	NA	No	NA	8	1	1
1542	0	Incluido	2016-04-08						0	0	Ciudad de México	1996-01-10	20	0	Iztapalapa	60.2	1.74	19.88	79	21.33	100.67	79.33	65	Soltero	Biparental	Usted	Sí	$4401.00-$6600.00	$2201.00-$4400.00	6	Prestada	7	4	1	1	1	0	0	0	0	0	1	No	NA	No	NA	7	1	1
1543	0	Incluido	2016-04-08						0	0	Ciudad de México	1974-06-19	41	1	Iztapalapa	81.5	1.55	33.92	105	28	105.33	77.33	77.67	Casado	Biparental	Esposa (Madre)	Sí	$4401.00-$6600.00	$0.00	5	Prestada	8	4	1	1	1	1	0	0	1	1	1	No	NA	Sí	CATOLICA	9	1	1
1544	0	Incluido	2016-04-08						0	0	Ciudad de México	1975-04-26	40	1	Benito Juárez	63.4	1.52	27.33	90	22.67	97.33	74.67	63.67	Casado	Monoparental	Usted	Sí	$4401.00-$6600.00	$2201.00-$4400.00	3	Propia y está totalmente pagada	4	2	1	1	1	1	0	0	1	1	1	Sí	INGLES	Sí	CATOLICA	5	1	1
1545	0	Incluido	2016-04-08						0	0	Ciudad de México	1966-10-09	49	0	Gustavo A. Madero	89	1.67	32.1	106	48.67	131.33	82.67	78	Casado	Biparental	Esposa (Madre)	Sí	$4401.00-$6600.00	$1.00 $2200.00	3	Rentada	5	2	1	1	1	1	0	0	1	1	1	No	NA	Sí	CRISTIANA	45	1	1
1546	0	Incluido	2016-05-08						0	0	Ciudad de México	1992-06-15	23	0	Milpa Alta	79	1.73	26.4	90	33.33	110.67	77.33	57	Soltero	Biparental	Esposo (Padre)	Sí	$4401.00-$6600.00	$2201.00-$4400.00	5	Propia y está totalmente pagada	7	4	1	1	1	1	1	1	1	1	1	No	NA	No	NA	9	1	1
1547	0	Incluido	2016-05-08						0	0	Ciudad de México	1988-01-26	28	1	Milpa Alta	69.1	1.65	25.38	89	23.33	93.33	70	63	Soltero	Biparental	Esposo (Padre)	Sí	$4401.00-$6600.00	$0.00	5	Propia y está totalmente pagada	4	3	1	1	1	0	0	0	1	1	1	No	NA	Sí	CATOLICA	6	1	1
1548	0	Incluido	2016-05-08						0	0	Ciudad de México	1988-04-18	28	0	Álvaro Obregón	77	1.69	26.96	98	41.33	118.67	77.33	72.67	Soltero	Biparental	Esposa (Madre)	Sí	Mas de $11000.00	$4401.00-$6600.00	3	Prestada	5	2	1	1	1	1	0	1	1	1	1	No	NA	Sí	CRISTIANA	5	0	1
1549	0	Incluido	2016-05-08						0	0	Ciudad de México	1988-02-13	28	1	Tlalpan	74.2	1.57	30.1	97	22.67	86.67	64	71.33	Soltero	Biparental	Esposa (Madre)	Sí	$6601.00-$11000.00	$2201.00-$4400.00	4	Propia y está totalmente pagada	4	2	1	1	1	1	0	0	1	1	1	No	NA	Sí	CATOLICA	5	1	1
1550	0	Incluido	2016-05-08						0	0	Ciudad de México	1995-12-08	20	1	Benito Juárez	57.9	1.64	21.53	81	22.67	86	63.33	54	Soltero	Biparental	Esposo (Padre)	Sí	Mas de $11000.00	$0.00	4	Propia pero aún la está pagando	4	3	1	1	1	1	0	0	1	1	1	Sí	INGLES	Sí	CATOLICA	6	1	1
1551	0	Incluido	2016-05-08						0	0	Ciudad de México	1970-04-05	46	0	La Magdalena Contreras	87.9	1.69	30.89	108	50.67	118.67	68	55.67	Casado	Monoparental	Esposo (Padre)	Sí	Mas de $11000.00	Mas de $11000.00	6	Propia y está totalmente pagada	5	3	1	1	1	1	1	0	1	1	1	Sí	INGLES	Sí	CATOLICA	7	1	1
1552	0	Incluido	2016-05-08						0	0	Ciudad de México	1969-10-04	46	1	La Magdalena Contreras	65	1.53	27.77	90	46.67	116.67	70	66	Union Libre	Biparental	Esposo (Padre)	Sí	Mas de $11000.00	$1.00 $2200.00	6	Propia y está totalmente pagada	5	3	1	1	1	1	1	1	1	1	1	No	NA	Sí	CATOLICA	5	1	1
1553	0	Incluido	2016-05-08						0	0	Ciudad de México	1931-11-21	84	0	La Magdalena Contreras	76.6	1.73	25.59	94	50.67	109.33	58.67	59.33	Soltero	Biparental	Esposo (Padre)	Sí	Mas de $11000.00	$0.00	4	Propia y está totalmente pagada	6	3	1	1	1	1	1	0	1	1	1	No	NA	Sí	CATOLICA	5	1	1
1555	0	Incluido	2016-08-08						0	0	Ciudad de México	1972-09-17	43	1	Tlalpan	69.9	1.54	29.32	94	43.33	125.33	82	64	Union Libre	Biparental	Usted	Sí	$6601.00-$11000.00	$6601.00-$11000.00	3	Propia y está totalmente pagada	3	2	1	1	1	1	0	0	1	1	1	No	NA	Sí	CATOLICA	12	1	1
1556	0	Incluido	2016-08-08						0	0	Ciudad de México	1987-03-08	29	1	Milpa Alta	65.1	1.54	27.63	81	41.33	100.67	59.33	76.67	Soltero	Biparental	Usted	Sí	$4401.00-$6600.00	$4401.00-$6600.00	3	Rentada	3	2	1	1	1	1	0	0	1	1	1	No	NA	Sí	CATOLICA	8	1	1
1557	0	Incluido	2016-11-08						0	0	Estado de México	1986-02-03	30	1	Tlalpan	59.2	1.57	24.02	79	30	92	62	72.67	Casado	Biparental	Esposo (Padre)	Sí	$6601.00-$11000.00	$0.00	5	Propia y está totalmente pagada	5	3	1	1	1	1	0	0	1	1	1	No	NA	No	NA	7	1	1
1558	0	Incluido	2016-11-08						0	0	Ciudad de México	1992-05-25	24	0	Tlalpan	73.9	1.69	25.81	89	48.67	120.67	72	57.67	Soltero	Biparental	Esposo (Padre)	Sí	$6601.00-$11000.00	$1.00 $2200.00	5	Rentada	4	2	1	1	1	1	0	1	1	1	1	Sí	INGLES	No	NA	7	1	1
1560	0	Incluido	2016-11-08						0	0	Ciudad de México	1991-10-12	25	1	Tlalpan	53.9	1.64	19.94	77	26.67	99.33	72.67	63.67	Soltero	Monoparental	Usted	Sí	$6601.00-$11000.00	$6601.00-$11000.00	3	Propia y está totalmente pagada	7	2	1	1	1	1	0	1	1	1	1	No	NA	No	NA	9	0	1
1561	0	Incluido	2016-12-08						0	0	Ciudad de México	1967-12-17	48	1	Iztapalapa	56	1.54	23.77	78	34	95.33	61.33	63	Casado	Biparental	Esposa (Madre)	Sí	$4401.00-$6600.00	$1.00 $2200.00	5	Propia pero aún la está pagando	5	3	1	1	1	0	0	0	1	1	1	Sí	INGLES	Sí	CATOLICA	6	0	1
1562	0	Incluido	2016-12-08						0	0	Ciudad de México	1967-08-24	49	1	Tlalpan	78	1.54	33.1	104	33.33	94.67	61.33	75	Casado	Biparental	Esposo (Padre)	Sí	$4401.00-$6600.00	$1.00 $2200.00	3	Rentada	3	2	1	1	1	0	0	0	0	1	1	No	NA	Sí	CATOLICA	10	1	1
1563	0	Incluido	2016-08-15						0	0	Ciudad de México	1967-07-20	49	1	Iztapalapa	75.5	1.71	25.82	92	30.67	102	71.33	82.33	Casado	Reconstruida	Usted	Sí	$4401.00-$6600.00	$4401.00-$6600.00	8	Propia y está totalmente pagada	4	3	1	1	1	0	0	0	1	1	1	No	NA	Sí	CATOLICA	27	1	1
1564	0	Incluido	2016-08-15						0	0	Querétaro de Arteaga	1971-05-24	45	0	Tlalpan	66.1	1.68	23.42	87	22.67	103.33	80.67	67.33	Casado	Biparental	Usted	Sí	Mas de $11000.00	Mas de $11000.00	4	Propia pero aún la está pagando	5	3	1	1	1	1	0	0	1	1	1	No	NA	Sí	CATOLICA	5	0	1
1566	0	Incluido	2016-08-15						0	0	Ciudad de México	1969-12-07	46	1	Xochimilco	65	1.65	23.88	81	32	98	66	52	Casado	Reconstruida	Esposa (Madre)	Sí	$6601.00-$11000.00	$4401.00-$6600.00	3	Prestada	5	2	0	1	1	0	0	0	1	1	1	No	NA	Sí	CRISTIANA	4	1	1
1567	0	Incluido	2016-08-15						0	0	Ciudad de México	1974-03-21	42	0	Xochimilco	85.9	1.79	26.96	92	29.33	105.33	76	71.33	Casado	Biparental	Usted	Sí	$4401.00-$6600.00	$1.00 $2200.00	4	Propia y está totalmente pagada	10	5	1	1	1	1	0	0	1	1	1	Sí	INGLÉS	Sí	CATOLICA	8	1	1
1568	0	Incluido	2016-08-16						0	0	Ciudad de México	1984-09-26	31	1	Iztapalapa	61	1.55	25.55	86	16.67	91.33	74.67	68.33	Soltero	Monoparental	Usted	Sí	$6601.00-$11000.00	Mas de $11000.00	5	Prestada	9	3	1	1	1	1	1	0	1	1	1	No	NA	Sí	CATOLICA	7	1	1
1570	0	Incluido	2016-08-17						0	0	Ciudad de México	1975-08-23	40	1	NA	72.4	1.59	28.82	92	27.33	107.33	80	77.33	Casado	#N/A	#N/A	#N/A	#N/A	#N/A	#N/A	#N/A	#N/A	#N/A	#N/A	#N/A	#N/A	#N/A	#N/A	#N/A	#N/A	#N/A	#N/A	#N/A	#N/A	#N/A	#N/A	#N/A	#N/A	#N/A
1571	0	Incluido	2016-08-17						0	0	Ciudad de México	1979-02-02	37	0	Tlalpan	72.5	1.87	20.84	84	30	92.67	62.67	63	Soltero	Biparental	Esposa (Madre)	Sí	Mas de $11000.00	$4401.00-$6600.00	4	Propia y está totalmente pagada	4	2	1	1	1	1	0	0	1	1	1	No	NA	Sí	CATOLICA	15	1	1
1572	0	Incluido	2016-08-17						0	0	Ciudad de México	1987-09-19	28	1	Coyoacán	91.4	1.72	31.08	89	36.67	98.67	62	76.67	Soltero	Biparental	Usted	Sí	Mas de $11000.00	Mas de $11000.00	6	Prestada	5	4	1	1	1	1	0	0	1	1	1	Sí	INGLÉS	Sí	CRISTIANA	6	0	1
1573	0	Incluido	2016-08-17						0	0	Ciudad de México	1974-06-24	42	1	Benito Juárez	59.4	1.56	24.57	85	31.33	102	70.67	69.67	Casado	Monoparental	Usted	Sí	$4401.00-$6600.00	$4401.00-$6600.00	2	Prestada	4	1	1	1	1	1	1	1	1	1	1	No	NA	Sí	CATOLICA	7	0	1
1574	0	Incluido	2016-08-17						0	0	Ciudad de México	1988-11-09	27	1	Iztapalapa	68	1.49	30.63	97	24.67	103.33	78.67	80.67	Soltero	Biparental	Esposa (Madre)	Sí	$2201.00-$4400.00	$1.00 $2200.00	4	Propia y está totalmente pagada	5	2	0	1	1	1	0	0	1	1	1	No	NA	Sí	CATOLICA	10	1	1
1576	0	Incluido	2016-08-19						0	0	Ciudad de México	1988-02-27	28	1	Tlalpan	58.5	1.6	22.85	80	28.67	98	69.33	70	Soltero	Biparental	Esposo (Padre)	Sí	$4401.00-$6600.00	$1.00 $2200.00	3	Prestada	3	2	1	1	1	1	0	0	1	1	1	Sí	INGLES Y FRANCES	No	NA	20	1	1
1577	0	Incluido	2016-08-22						0	0	Colima	1993-06-28	23	1	Coyoacán	53.5	1.56	22.13	71	36.67	98.67	62	71.67	Soltero	Biparental	Esposa (Madre)	Sí	$4401.00-$6600.00	NA	NA	NA	NA	NA	1	1	1	1	0	0	1	1	1	NA	NA	NA	NA	NA	1	1
1579	0	Incluido	2016-08-22						0	0	Ciudad de México	1987-06-20	29	1	Xochimilco	63.3	1.65	23.31	90	30	105.33	75.33	66	Soltero	Biparental	Usted	Sí	$6601.00-$11000.00	Mas de $11000.00	8	Otra situación	5	4	1	1	1	1	0	1	1	1	1	No	NA	Sí	CATOLICA	8	1	1
1580	0	Incluido	2016-08-23						0	0	Ciudad de México	1974-02-26	42	1	Iztacalco	65.6	1.57	26.61	97	22	88.67	66.67	64.67	Casado	Biparental	Esposo (Padre)	Sí	Hasta $2200.00	$0.00	2	Rentada	2	1	1	1	1	1	0	0	1	1	1	No	NA	Sí	CATOLICA	2	1	1
1583	0	Incluido	2016-08-23						0	0	Ciudad de México	1987-06-17	29	1	Coyoacán	91	1.65	33.59	107	33.33	110	76.67	78.33	Soltero	Monoparental	Usted	Sí	$4401.00-$6600.00	$4401.00-$6600.00	3	Propia y está totalmente pagada	5	2	1	1	1	1	0	0	1	1	1	No	NA	No	NA	12	1	1
1584	0	Incluido	2016-08-23						0	0	Ciudad de México	1985-01-09	31	1	Tlalpan	101	1.62	38.48	109	18	96.67	78.67	76	Soltero	Reconstruida	Usted	Sí	$6601.00-$11000.00	$6601.00-$11000.00	5	Prestada	7	4	1	1	1	1	0	0	1	1	1	No	NA	Sí	CRISTIANA	5	1	1
1586	0	Incluido	2016-08-24						0	0	Ciudad de México	1968-12-14	47	1	Xochimilco	76.2	1.61	29.47	96	41.33	106.67	65.33	72.67	Casado	Monoparental	Usted	Sí	Mas de $11000.00	Mas de $11000.00	2	Rentada	6	2	1	1	1	1	1	0	1	1	1	Sí	INGLES	No	NA	11	1	1
1587	0	Incluido	2016-08-24						0	0	NACIDO EN EL EXTRANJERO	1977-03-29	39	0	Tlalpan	81.2	1.82	24.51	89	29.33	110	80.67	70.33	Soltero	Biparental	Usted	Sí	Mas de $11000.00	Mas de $11000.00	3	Propia y está totalmente pagada	5	3	1	1	1	1	0	0	1	1	1	Sí	INGLÉS Y FRANCES	No	NA	25	1	1
1588	0	Incluido	2016-08-24						0	0	Ciudad de México	1975-02-02	41	1	Tlalpan	68.8	1.47	32.01	95	24.67	102.67	78	66.33	Casado	Biparental	Esposo (Padre)	Sí	Mas de $11000.00	Mas de $11000.00	3	Propia pero aún la está pagando	6	3	1	1	1	1	1	0	1	1	1	No	NA	Sí	CATOLICA	7	1	1
1589	0	Incluido	2016-08-24						0	0	Ciudad de México	1987-07-21	29	0	Xochimilco	57.8	1.71	19.77	74	28	101.33	73.33	62.67	Soltero	Monoparental	Usted	Sí	$4401.00-$6600.00	$4401.00-$6600.00	2	Propia y está totalmente pagada	5	2	1	1	1	1	0	0	1	1	1	No	NA	Sí	CRISTIANA	4	0	1
1590	0	Incluido	2016-08-25						0	0	Ciudad de México	1986-01-02	30	1	La Magdalena Contreras	62.2	1.57	25.23	75	38.67	95.33	56.67	74.33	Casado	Biparental	Esposo (Padre)	Sí	Mas de $11000.00	$0.00	2	Propia pero aún la está pagando	5	3	1	1	1	1	0	0	1	1	1	No	NA	No	NA	5	0	1
1591	0	Incluido	2016-08-25						0	0	Ciudad de México	1986-06-26	30	0	La Magdalena Contreras	55.4	1.71	19.03	75	26.67	109.33	82.67	62.33	Soltero	Biparental	Usted	Sí	$6601.00-$11000.00	$6601.00-$11000.00	3	Propia y está totalmente pagada	4	2	1	1	1	1	0	0	1	1	1	No	NA	Sí	TESTIGO DE JEHOVA	6	1	1
1592	0	Incluido	2016-08-25						0	0	Ciudad de México	1995-03-22	21	0	Iztacalco	77	1.7	26.74	82	26	106	80	76	Soltero	Monoparental	Usted	Sí	$6601.00-$11000.00	$6601.00-$11000.00	5	Propia y está totalmente pagada	9	4	1	1	1	1	0	0	1	1	1	No	NA	Sí	CATOLICA	25	1	1
1593	0	Incluido	2016-08-25						0	0	Ciudad de México	1990-01-22	26	0	Miguel Hidalgo	56.5	1.69	19.83	81	42	110	68	64	Soltero	Biparental	Usted	Sí	$4401.00-$6600.00	$4401.00-$6600.00	4	Rentada	4	4	1	1	1	0	0	0	1	0	1	Sí	INGLES	Sí	CATOLICA	8	0	0
1594	0	Incluido	2016-08-25						0	0	Ciudad de México	1990-02-18	26	0	Tlalpan	62	1.73	20.84	78	33.33	94	60.67	76.67	Union Libre	Biparental	Usted	Sí	Mas de $11000.00	Mas de $11000.00	3	Propia pero aún la está pagando	6	2	1	1	1	1	0	0	1	1	1	Sí	INGLÉS Y PORTUGUES	Sí	CATOLICA	8	1	1
1595	0	Incluido	2016-08-26						0	0	Ciudad de México	1967-04-20	49	1	Coyoacán	57.5	1.62	21.83	79	40.67	116.67	76	56.67	Union Libre	Biparental	Otro	Sí	Mas de $11000.00	Mas de $11000.00	2	Rentada	5	1	1	1	1	1	0	0	1	1	1	Sí	INGLÉS Y FRANCES	Sí	CATOLICA	50	1	1
1596	0	Incluido	2016-08-26						0	0	Ciudad de México	1966-02-09	50	1	Coyoacán	50.7	1.61	19.56	70	29.33	108	78.67	76	Union Libre	Biparental	Usted	Sí	Mas de $11000.00	Mas de $11000.00	4	Rentada	7	5	1	1	1	1	0	0	1	1	1	No	NA	No	NA	10	1	1
1597	0	Incluido	2016-08-26						0	0	Oaxaca	1979-05-25	37	0	Venustiano Carranza	76.8	1.75	25.22	95	31.33	119.33	88	60.67	Casado	Biparental	Otro	Sí	Mas de $11000.00	$6601.00-$11000.00	2	Rentada	2	1	1	1	1	1	1	0	1	1	1	No	NA	No	NA	10	0	1
1598	0	Incluido	2016-08-26						0	0	Ciudad de México	1983-03-19	33	0	Coyoacán	88.9	1.71	30.4	94	36	113.33	77.33	64.33	Soltero	Biparental	Otro	Sí	Mas de $11000.00	$6601.00-$11000.00	4	Prestada	5	3	1	1	1	1	1	1	1	1	1	Sí	INGLES	No	NA	20	0	1
1600	0	Incluido	2016-08-29						0	0	Estado de México	1970-05-20	46	1	Azcapotzalco	101.5	1.55	42.36	119	42.67	117.33	74.67	70.67	Casado	Monoparental	Usted	Sí	$4401.00-$6600.00	$2201.00-$4400.00	4	Propia y está totalmente pagada	5	3	1	1	1	1	0	0	1	1	1	No	NA	No	NA	10	1	1
1601	0	Incluido	2016-08-29						0	0	Ciudad de México	1990-10-04	25	1	Coyoacán	52.7	1.67	18.9	70	18.67	88.67	70	60.33	Soltero	Biparental	Usted	Sí	$4401.00-$6600.00	$4401.00-$6600.00	5	Prestada	5	3	1	1	1	1	0	0	1	1	1	No	NA	No	NA	9	0	1
1602	0	Incluido	2016-08-29						0	0	Ciudad de México	1972-10-21	43	0	Tlalpan	77.3	1.74	25.53	92	22	96	74	61.33	Casado	Biparental	Usted	Sí	$6601.00-$11000.00	$6601.00-$11000.00	4	Rentada	4	2	1	1	1	1	1	0	1	1	1	No	NA	Sí	CATOLICA	7	1	1
1603	0	Incluido	2016-08-29						0	0	Ciudad de México	1994-04-20	22	0	Iztapalapa	68.2	1.67	24.45	94	34	114	80	81.67	Soltero	Biparental	Esposo (Padre)	Sí	$6601.00-$11000.00	$0.00	5	Propia y está totalmente pagada	7	3	1	1	1	0	0	0	1	1	1	No	NA	Sí	CATOLICA	9	0	1
1604	0	Incluido	2016-08-29						0	0	Ciudad de México	1970-10-22	45	1	Iztapalapa	67.5	1.59	26.87	91	40.67	110.67	70	60.67	Casado	Biparental	Usted	Sí	Mas de $11000.00	$2201.00-$4400.00	3	Propia pero aún la está pagando	5	2	1	1	1	0	0	0	1	1	1	No	NA	No	NA	4	1	1
1605	0	Incluido	2016-08-29						0	0	Ciudad de México	1995-06-22	21	0	Iztapalapa	120	1.79	37.66	126	22.67	99.33	76.67	83.33	Soltero	Biparental	Esposo (Padre)	Sí	$6601.00-$11000.00	$0.00	3	Rentada	4	2	1	1	1	0	0	0	1	1	1	No	NA	No	NA	12	0	1
1606	0	Incluido	2016-06-22						0	0	Ciudad de México	1968-07-09	47	1	Tlalpan	71.8	1.57	29.24	97	40.67	121.33	80.67	69.33	Casado	#N/A	#N/A	#N/A	#N/A	#N/A	#N/A	#N/A	#N/A	#N/A	#N/A	#N/A	#N/A	#N/A	#N/A	#N/A	#N/A	#N/A	#N/A	#N/A	#N/A	#N/A	#N/A	#N/A	#N/A	#N/A
1607	0	Incluido	2016-08-29						0	0	Ciudad de México	1990-10-03	25	1	Tlalpan	49.2	1.53	21.13	69	39.33	109.33	70	68.67	Soltero	#N/A	#N/A	#N/A	#N/A	#N/A	#N/A	#N/A	#N/A	#N/A	#N/A	#N/A	#N/A	#N/A	#N/A	#N/A	#N/A	#N/A	#N/A	#N/A	#N/A	#N/A	#N/A	#N/A	#N/A	#N/A
1608	0	Incluido	2016-08-29						0	0	Ciudad de México	1989-05-04	27	1	Coyoacán	62.8	1.64	23.46	85	40.67	112	71.33	65.33	Soltero	Biparental	Esposa (Madre)	Sí	$6601.00-$11000.00	$0.00	4	Propia y está totalmente pagada	4	2	1	1	1	1	0	0	1	1	1	No	NA	No	NA	8	1	1
1609	0	Incluido	2016-08-30						0	0	Ciudad de México	1984-08-06	32	0	Coyoacán	65.3	1.67	23.5	84	21.33	102	80.67	64.67	Casado	Monoparental	Usted	Sí	$6601.00-$11000.00	$6601.00-$11000.00	5	Rentada	4	2	1	1	1	1	0	0	1	0	1	No	NA	Sí	CATOLICA	4	1	1
1610	0	Incluido	2016-08-31						0	0	Ciudad de México	1981-01-02	35	0	Benito Juárez	81.5	1.79	25.44	93	21.33	107.33	86	62	Casado	Biparental	Usted	Sí	$6601.00-$11000.00	$2201.00-$4400.00	3	Propia pero aún la está pagando	4	2	1	1	1	1	0	0	1	1	1	Sí	INGLÉS Y PORTUGUES	Sí	CATOLICA	5	1	1
1611	0	Incluido	2016-08-31						0	0	Ciudad de México	1981-07-20	35	1	Benito Juárez	64.5	1.63	24.43	83	28.67	108.67	80	65.67	Casado	Biparental	Esposo (Padre)	Sí	$4401.00-$6600.00	$1.00 $2200.00	4	Propia pero aún la está pagando	3	2	0	0	1	1	0	0	0	1	1	No	NA	No	NA	10	1	1
1612	0	Incluido	2016-08-31						0	0	Ciudad de México	1965-09-13	50	1	Coyoacán	71.2	1.69	24.93	85	21.33	80.67	59.33	65	Casado	#N/A	#N/A	#N/A	#N/A	#N/A	#N/A	#N/A	#N/A	#N/A	#N/A	#N/A	#N/A	#N/A	#N/A	#N/A	#N/A	#N/A	#N/A	#N/A	#N/A	#N/A	#N/A	#N/A	#N/A	#N/A
1613	0	Incluido	2016-01-09						0	0	Ciudad de México	1971-01-02	45	1	Miguel Hidalgo	56.5	1.6	22.07	74	20	99.33	79.33	65.67	Casado	Monoparental	Esposo (Padre)	Sí	Mas de $11000.00	$2201.00-$4400.00	2	Rentada	7	1	1	1	1	1	1	1	1	1	1	Sí	INGLÉS	No	NA	4	0	1
1614	0	Incluido	2016-01-09						0	0	Ciudad de México	1985-02-22	30	1	Tlalpan	64.2	1.61	24.77	84	23.33	91.33	68	67.33	Soltero	#N/A	#N/A	#N/A	#N/A	#N/A	#N/A	#N/A	#N/A	#N/A	#N/A	#N/A	#N/A	#N/A	#N/A	#N/A	#N/A	#N/A	#N/A	#N/A	#N/A	#N/A	#N/A	#N/A	#N/A	#N/A
1615	0	Incluido	2016-01-09						0	0	Ciudad de México	1974-09-18	41	1	Tlalpan	55.7	1.59	22.03	80	36	99.33	63.33	65.67	Casado	Biparental	Esposo (Padre)	Sí	$6601.00-$11000.00	$6601.00-$11000.00	4	Propia pero aún la está pagando	4	2	1	1	1	1	1	0	1	1	1	No	NA	No	NA	7	1	1
1616	0	Incluido	2016-01-09						0	0	Ciudad de México	1977-01-25	38	0	Tlalpan	50.5	1.62	19.24	68	18.67	92.67	74	83	Casado	Biparental	Usted	Sí	$4401.00-$6600.00	$4401.00-$6600.00	3	Rentada	2	1	1	1	1	0	0	0	1	1	1	No	NA	Sí	CATOLICA	13	1	1
1617	0	Incluido	2016-02-09						0	0	Ciudad de México	1993-04-06	22	1	Xochimilco	93.5	1.6	36.52	112	22	102.67	80.67	55	Soltero	Biparental	Esposo (Padre)	Sí	$6601.00-$11000.00	$2201.00-$4400.00	5	Propia y está totalmente pagada	6	4	1	1	1	0	0	0	1	1	0	No	NA	Sí	CATOLICA	30	1	1
1618	0	Incluido	2016-02-09						0	0	Ciudad de México	1996-05-13	19	0	Xochimilco	90.5	1.72	30.59	97	46	110.67	64.67	69.33	Soltero	Biparental	Usted	Sí	$6601.00-$11000.00	$2201.00-$4400.00	6	Rentada	4	2	1	1	1	1	0	1	1	1	1	No	NA	Sí	CATOLICA	5	1	1
1619	0	Incluido	2016-02-09						0	0	Ciudad de México	1968-12-04	47	0	Tlalpan	68.9	1.82	20.8	79	35.33	102.67	67.33	52.33	Casado	Biparental	Usted	Sí	Mas de $11000.00	Mas de $11000.00	3	Propia y está totalmente pagada	6	3	1	1	1	1	1	1	1	1	1	Sí	INGLÉS	No	NA	15	1	1
1620	0	Incluido	2016-02-09						0	0	Ciudad de México	1974-04-22	41	0	Tlalpan	69.1	1.67	24.78	84	31.33	110	78.67	59.67	Casado	Biparental	Usted	Sí	Mas de $11000.00	Mas de $11000.00	4	Propia y está totalmente pagada	7	4	1	1	1	1	0	0	1	1	1	No	NA	Sí	NA	8	1	1
1622	0	Incluido	2016-02-09						0	0	Ciudad de México	1980-06-03	35	0	Cuauhtémoc	63.4	1.71	21.68	76	20.67	93.33	72.67	62.33	Casado	Biparental	Usted	Sí	Mas de $11000.00	Mas de $11000.00	5	Otra situación	4	2	1	1	1	1	1	1	1	1	1	Sí	INGLES	No	NA	15	1	1
1623	0	Incluido	2016-05-09						0	0	Estado de México	1988-01-01	28	0	Coyoacán	65	1.68	22.95	81	26.67	99.33	72.67	65	Soltero	Biparental	Usted	Sí	Mas de $11000.00	Mas de $11000.00	2	Propia pero aún la está pagando	4	2	1	1	1	1	0	1	1	1	1	No	NA	No	NA	8	1	1
1624	0	Incluido	2016-06-09						0	0	Ciudad de México	1967-01-09	49	1	Tlalpan	56.1	1.52	24.28	85	45.34	114.67	69.33	62	Casado	Biparental	Esposo (Padre)	Sí	$6601.00-$11000.00	$6601.00-$11000.00	4	Propia y está totalmente pagada	4	3	1	1	1	1	1	1	1	1	1	No	NA	Sí	CATOLICA	15	1	1
1625	0	Incluido	2016-06-09						0	0	Oaxaca	1973-09-17	42	0	Tlalpan	73	1.63	27.34	91	38.67	108.67	70	62	Casado	Monoparental	Usted	Sí	Mas de $11000.00	Mas de $11000.00	1	Rentada	2	1	1	1	1	1	1	0	1	1	1	Sí	INGLÉS	Sí	CATOLICA	12	1	0
1626	0	Incluido	2016-07-09						0	0	Ciudad de México	1974-03-21	42	0	Coyoacán	75.2	1.64	27.96	102	35.33	110.67	75.33	66	Casado	Biparental	Usted	Sí	$6601.00-$11000.00	$6601.00-$11000.00	4	Propia y está totalmente pagada	4	3	1	1	1	1	0	0	1	1	1	No	NA	No	NA	8	0	1
1627	0	Incluido	2016-07-09						0	0	Ciudad de México	1978-05-26	38	1	Tlalpan	52.9	1.62	20.16	74	12	63.33	51.33	67.33	Casado	Biparental	Usted	Sí	Mas de $11000.00	Mas de $11000.00	2	Rentada	4	2	1	1	1	1	0	0	1	1	1	No	NA	Sí	CATOLICA	20	1	1
1628	0	Incluido	2016-07-09						0	0	Ciudad de México	1979-11-01	36	1	Coyoacán	68.1	1.55	28.35	86	24.67	92	67.33	72	Soltero	Biparental	Usted	Sí	Mas de $11000.00	Mas de $11000.00	3	Propia y está totalmente pagada	5	2	1	1	1	1	1	0	1	1	1	Sí	INGLÉS	Sí	CATOLICA	30	1	1
1630	0	Incluido	2016-08-09						0	0	Ciudad de México	1966-07-12	50	1	Miguel Hidalgo	71.4	1.55	29.72	94	36	108	72	58	Casado	Biparental	Usted	Sí	$4401.00-$6600.00	$4401.00-$6600.00	3	Rentada	4	3	1	1	1	0	0	0	1	1	1	No	NA	Sí	CATOLICA	10	1	1
1631	0	Incluido	2016-09-13						0	0	Ciudad de México	1988-11-22	27	1	Coyoacán	62.9	1.72	21.26	74	17.33	88.67	71.33	65.33	Soltero	#N/A	#N/A	#N/A	#N/A	#N/A	#N/A	#N/A	#N/A	#N/A	#N/A	#N/A	#N/A	#N/A	#N/A	#N/A	#N/A	#N/A	#N/A	#N/A	#N/A	#N/A	#N/A	#N/A	#N/A	#N/A
1632	0	Incluido	2016-08-09						0	0	Ciudad de México	1991-03-13	25	1	Coyoacán	47.2	1.6	18.44	66	31.33	94.67	63.33	65.33	Casado	#N/A	#N/A	#N/A	#N/A	#N/A	#N/A	#N/A	#N/A	#N/A	#N/A	#N/A	#N/A	#N/A	#N/A	#N/A	#N/A	#N/A	#N/A	#N/A	#N/A	#N/A	#N/A	#N/A	#N/A	#N/A
1634	0	Incluido	2016-08-09						0	0	Ciudad de México	1966-04-17	50	0	Tláhuac	97.6	1.64	36.2	116	44.67	117.33	72.67	77.33	Casado	Biparental	Usted	Sí	Mas de $11000.00	Mas de $11000.00	4	Propia y está totalmente pagada	5	3	1	1	1	0	0	0	1	1	1	No	NA	Sí	CATOLICA	6	1	1
1635	0	Incluido	2016-09-09						0	0	Ciudad de México	1991-05-11	25	0	La Magdalena Contreras	63.3	1.78	19.98	74	40	106.67	66.67	59.33	Soltero	Biparental	Esposo (Padre)	Sí	$6601.00-$11000.00	$0.00	6	Propia y está totalmente pagada	6	4	1	1	1	0	0	0	1	1	1	No	NA	Sí	TESTIGO DE JEHOVA	9	0	1
1636	0	Incluido	2016-09-09						0	0	Ciudad de México	1975-05-24	41	0	Álvaro Obregón	81.1	1.73	27.1	96	31.33	108	76.67	60.33	Casado	Biparental	Esposo (Padre)	Sí	$4401.00-$6600.00	$1.00 $2200.00	4	Rentada	5	2	1	1	0	0	0	0	1	1	1	Sí	INGLÉS	Sí	CATOLICA	10	0	1
1637	0	Incluido	2016-12-09						0	0	Ciudad de México	1973-05-15	43	1	Tlalpan	79	1.56	32.59	95	35.33	104	68.67	68	Casado	Biparental	Esposo (Padre)	Sí	Mas de $11000.00	$0.00	4	Propia y está totalmente pagada	5	2	1	1	1	1	1	1	1	1	1	No	NA	No	NA	20	1	1
1638	0	Incluido	2016-12-09						0	0	Ciudad de México	1991-03-12	25	0	Iztapalapa	73	1.73	24.45	88	37.33	94.67	57.33	65.67	Soltero	Biparental	Esposo (Padre)	Sí	Mas de $11000.00	$0.00	4	Rentada	6	3	1	1	1	1	0	0	1	1	1	No	NA	Sí	CATOLICA	8	1	1
1639	0	Incluido	2016-12-09						0	0	Ciudad de México	1969-10-02	47	1	Coyoacán	72	1.66	26.13	88	30	99.33	69.33	63.67	Casado	Monoparental	Usted	Sí	$6601.00-$11000.00	$6601.00-$11000.00	3	Rentada	5	2	1	1	1	1	0	0	1	1	1	No	NA	Sí	CATOLICA	5	0	1
1640	0	Incluido	2016-12-09						0	0	Ciudad de México	1972-04-25	44	1	Coyoacán	84.5	1.58	33.85	107	28	109.33	81.33	69.67	Casado	Biparental	Usted	No	NA	$4401.00-$6600.00	3	Propia y está totalmente pagada	4	2	1	1	1	0	1	1	1	1	1	No	NA	Sí	CATOLICA	12	1	1
1641	0	Incluido	2016-12-09						0	0	Ciudad de México	1972-11-01	44	1	Coyoacán	67.2	1.64	24.99	84	26	91.33	65.33	69	Casado	Biparental	Usted	Sí	Mas de $11000.00	$0.00	6	Rentada	6	4	1	1	1	0	0	1	1	1	1	No	NA	Sí	CATOLICA	12	1	1
1642	0	Incluido	2016-12-09						0	0	Ciudad de México	1990-04-26	26	1	Coyoacán	54.5	1.67	19.54	72	30	91.33	61.33	73.67	Soltero	Biparental	Otro	Sí	Mas de $11000.00	$6601.00-$11000.00	3	Rentada	7	3	1	1	1	1	1	1	1	1	1	No	NA	No	NA	10	1	1
1643	0	Incluido	2016-12-09						0	0	Ciudad de México	1968-08-15	48	0	Coyoacán	93.3	1.8	28.8	108	30	102.67	72.67	67.67	Casado	Biparental	Esposo (Padre)	Sí	Mas de $11000.00	Mas de $11000.00	4	Rentada	6	3	1	1	1	1	0	0	1	1	1	No	NA	Sí	CATOLICA	15	1	1
1644	0	Incluido	2016-12-09						0	0	Estado de México	1978-09-12	38	1	Xochimilco	50.2	1.44	24.21	73	30	90	60	71	Soltero	Biparental	Esposa (Madre)	No	NA	$2201.00-$4400.00	4	Propia y está totalmente pagada	5	2	1	1	1	0	0	0	1	1	1	No	NA	Sí	CATOLICA	10	1	1
1645	0	Incluido	2016-12-09						0	0	Estado de México	1994-04-10	22	0	Xochimilco	70.4	1.57	28.52	92	34	114	80	76.33	Soltero	#N/A	#N/A	#N/A	#N/A	#N/A	#N/A	#N/A	#N/A	#N/A	#N/A	#N/A	#N/A	#N/A	#N/A	#N/A	#N/A	#N/A	#N/A	#N/A	#N/A	#N/A	#N/A	#N/A	#N/A	#N/A
1646	0	Incluido	2016-12-09						0	0	Estado de México	1996-01-11	20	0	Xochimilco	70.3	1.62	26.79	86	31.33	101.33	70	62.67	Soltero	#N/A	#N/A	#N/A	#N/A	#N/A	#N/A	#N/A	#N/A	#N/A	#N/A	#N/A	#N/A	#N/A	#N/A	#N/A	#N/A	#N/A	#N/A	#N/A	#N/A	#N/A	#N/A	#N/A	#N/A	#N/A
1647	0	Incluido	2016-09-13						0	0	Ciudad de México	1982-11-05	33	1	Coyoacán	74.5	1.66	27.13	98	28	92.67	64.67	80.67	Soltero	Biparental	Otro	Sí	$4401.00-$6600.00	$1.00 $2200.00	10	Propia y está totalmente pagada	6	4	1	1	1	1	0	0	1	1	1	No	NA	Sí	CATOLICA	25	1	1
1648	0	Incluido	2016-09-13						0	0	Ciudad de México	1978-01-16	38	1	Coyoacán	62	1.59	24.52	86	23.33	93.33	70	70	Soltero	Biparental	Esposo (Padre)	No	NA	$0.00	6	Prestada	4	4	1	1	1	0	0	0	1	1	1	No	NA	Sí	CATÓLICA	15	1	1
1649	0	Incluido	2016-09-13						0	0	Ciudad de México	1976-07-28	40	0	Coyoacán	70.3	1.65	25.82	88	44	132.67	88.67	77.67	Casado	Monoparental	Usted	Sí	$4401.00-$6600.00	$4401.00-$6600.00	3	Rentada	3	1	1	1	1	1	0	0	1	1	1	No	NA	Sí	CATOLICA	15	1	1
1652	0	Incluido	2016-09-19						0	0	Ciudad de México	1973-01-17	43	0	Tlalpan	75.6	1.7	26.16	89	38	116.67	78.67	58.67	Casado	Biparental	Otro	Sí	$6601.00-$11000.00	$6601.00-$11000.00	4	Prestada	3	2	1	1	1	1	1	0	1	1	1	No	NA	Sí	CRISTIANA	5	0	1
1653	0	Incluido	2016-09-20						0	0	Ciudad de México	1967-11-14	48	1	Tlalpan	52	1.54	22.01	74	39.33	108	68.67	58.33	Casado	Biparental	Esposo (Padre)	Sí	Mas de $11000.00	Mas de $11000.00	4	Propia y está totalmente pagada	5	2	1	1	1	1	1	1	1	1	1	Sí	INGLES	Sí	CATOLICA	4	1	1
1654	0	Incluido	2016-09-20						0	0	Ciudad de México	1971-06-26	45	0	Tlalpan	90.9	1.74	30.02	106	34	104	70	73	Casado	Biparental	Usted	Sí	$4401.00-$6600.00	$4401.00-$6600.00	3	Rentada	4	1	1	1	1	1	0	0	1	1	1	NA	NA	NA	NA	8	0	1
1656	0	Incluido	2016-09-21						0	0	Ciudad de México	1976-05-03	40	1	Tlalpan	75.5	1.52	32.68	100	34	107.33	73.33	63	Soltero	Monoparental	Usted	Sí	$6601.00-$11000.00	$6601.00-$11000.00	5	Propia y está totalmente pagada	4	2	1	1	1	1	0	0	1	1	1	NA	NA	NA	NA	3	0	1
1658	0	Incluido	2016-09-22						0	0	Ciudad de México	1966-04-22	50	1	Tlalpan	76.3	1.57	30.95	94	43.33	117.33	74	72.67	Casado	Biparental	Esposo (Padre)	Sí	$6601.00-$11000.00	$0.00	4	Propia y está totalmente pagada	8	3	1	1	1	0	0	0	1	1	1	No	NA	Sí	CATOLICA	10	0	1
1659	0	Incluido	2016-09-22						0	0	Tamaulipas	1965-10-03	50	0	Tlalpan	122.3	1.8	37.62	127	38.67	119.33	80.67	75	Casado	Biparental	Usted	Sí	$6601.00-$11000.00	$1.00 $2200.00	4	Propia y está totalmente pagada	5	3	1	1	1	1	0	0	1	1	1	NA	NA	NA	NA	4	1	1
1660	0	Incluido	2016-09-22						0	0	Ciudad de México	1987-03-25	29	1	Venustiano Carranza	67	1.63	25.22	87	20	100.67	80.67	74.67	Soltero	Biparental	Usted	Sí	$2201.00-$4400.00	$2201.00-$4400.00	2	Rentada	3	1	1	1	1	0	0	0	1	0	1	Sí	INGLES	Sí	CATOLICA	3	0	0
1663	0	Incluido	2016-09-26						0	0	Ciudad de México	1976-02-12	40	1	Coyoacán	54.1	1.57	21.95	74	24	92.67	68.67	73	Casado	Biparental	Otro	Sí	$4401.00-$6600.00	$1.00 $2200.00	NA	Propia pero aún la está pagando	9	4	1	1	1	1	0	0	1	1	1	NA	NA	NA	NA	NA	1	1
1664	0	Incluido	2016-09-26						0	0	Ciudad de México	1977-01-27	39	0	Coyoacán	73.9	1.73	24.69	81	41.33	111.33	70	70.67	Soltero	Biparental	Esposo (Padre)	Sí	$4401.00-$6600.00	$1.00 $2200.00	4	Propia pero aún la está pagando	4	2	1	1	1	1	1	0	1	1	1	No	NA	Sí	CATOLICA	8	1	1
1665	0	Incluido	2016-09-26						0	0	Ciudad de México	1968-02-09	48	1	Coyoacán	50.8	1.45	24.16	84	24	96.67	72.67	68.67	Casado	Biparental	Esposo (Padre)	Sí	$4401.00-$6600.00	$1.00 $2200.00	4	Propia y está totalmente pagada	5	2	1	1	1	1	0	0	1	1	1	No	NA	Sí	CATOLICA	60	1	1
1666	0	Incluido	2016-09-26						0	0	Ciudad de México	1973-05-14	43	1	Coyoacán	70	1.51	30.7	89	28.67	99.33	70.67	70	Casado	Biparental	Usted	Sí	$6601.00-$11000.00	$2201.00-$4400.00	7	Propia y está totalmente pagada	5	3	0	0	0	0	0	0	0	0	1	No	NA	No	NA	5	1	1
1667	0	Incluido	2016-09-28						0	0	Ciudad de México	1975-02-01	41	1	Xochimilco	80.7	1.58	32.33	104	23.33	102.67	79.33	70.67	Casado	Biparental	Usted	Sí	Mas de $11000.00	$6601.00-$11000.00	3	Propia pero aún la está pagando	3	2	1	1	1	1	0	0	1	1	1	No	NA	Sí	CATOLICA	4	1	1
1668	0	Incluido	2016-09-28						0	0	Ciudad de México	1986-06-18	30	0	Tlalpan	96.4	1.84	28.47	104	23.33	102.67	79.33	71	Soltero	Biparental	Usted	Sí	$6601.00-$11000.00	$4401.00-$6600.00	3	Propia y está totalmente pagada	5	2	1	1	1	1	0	0	1	0	1	No	NA	Sí	EVANGELICA	4	0	1
1669	0	Incluido	2016-09-28						0	0	Ciudad de México	1987-01-26	29	0	Gustavo A. Madero	65.1	1.69	22.79	87	38	116.67	78.67	71.67	Soltero	Biparental	Usted	Sí	Mas de $11000.00	Mas de $11000.00	4	Propia y está totalmente pagada	4	3	1	1	1	1	0	0	1	1	1	No	NA	Sí	CRISTIANA	6	0	1
1671	0	Incluido	2016-09-29						0	0	Ciudad de México	1969-12-20	46	0	Venustiano Carranza	64.2	1.59	25.39	95	24.67	96.67	72	69.33	Soltero	Monoparental	Usted	Sí	$6601.00-$11000.00	$6601.00-$11000.00	1	Propia y está totalmente pagada	2	1	1	1	1	1	0	0	1	1	1	Sí	INGLES	Sí	CATOLICA	10	1	1
1672	0	Incluido	2016-09-29						0	0	Ciudad de México	1970-01-15	46	1	Coyoacán	58.7	1.55	24.43	84	36	96.67	60.67	71.67	Soltero	Biparental	Usted	Sí	$2201.00-$4400.00	$2201.00-$4400.00	3	Propia y está totalmente pagada	6	2	1	1	1	1	0	0	1	1	1	No	NA	No	NA	11	1	1
1673	0	Incluido	2016-09-29						0	0	Ciudad de México	1995-08-30	21	0	Coyoacán	60.3	1.7	20.87	74	38	112	74	75	Soltero	Monoparental	Usted	Sí	$6601.00-$11000.00	$4401.00-$6600.00	3	Propia pero aún la está pagando	4	2	1	1	1	1	0	0	1	1	1	No	NA	No	NA	6	1	1
1674	0	Incluido	2016-09-29						0	0	Ciudad de México	1977-12-01	38	0	Gustavo A. Madero	79.3	1.74	26.2	92	38.67	109.33	70.67	66.33	Soltero	Biparental	Usted	Sí	$6601.00-$11000.00	$6601.00-$11000.00	2	Rentada	4	1	1	1	1	1	1	0	1	1	1	NA	NA	NA	NA	2	1	1
1675	0	Incluido	2016-09-30						0	0	Ciudad de México	1987-11-23	28	1	Tlalpan	52	1.52	22.51	82	32	94	62	64.67	Casado	Biparental	Esposo (Padre)	Sí	Mas de $11000.00	$0.00	2	Rentada	4	1	1	1	1	0	0	0	1	1	1	No	NA	Sí	CATOLICA	2	0	1
1676	0	Incluido	2016-09-30						0	0	Ciudad de México	1994-10-17	21	1	Iztapalapa	75	1.72	25.35	86	39.33	111.33	72	63	Soltero	Monoparental	Usted	Sí	$2201.00-$4400.00	$1.00 $2200.00	NA	Propia y está totalmente pagada	4	2	0	0	0	0	0	0	0	0	0	NA	NA	NA	NA	NA	1	1
1677	0	Incluido	2016-09-30						0	0	Ciudad de México	1996-02-13	20	1	Iztapalapa	74	1.64	27.51	95	32	108.67	76.67	53.33	Soltero	Biparental	Usted	Sí	Mas de $11000.00	Mas de $11000.00	2	Rentada	3	1	1	1	1	0	0	0	0	1	1	No	NA	Sí	CRISTIANA	5	0	1
1678	0	Incluido	2016-09-30						0	0	Hidalgo	1987-11-28	28	1	Gustavo A. Madero	61.6	1.6	24.21	79	39.33	104.67	65.33	61.33	Soltero	Monoparental	Esposo (Padre)	Sí	$2201.00-$4400.00	$1.00 $2200.00	4	Rentada	3	2	1	1	1	0	0	0	1	1	1	No	NA	Sí	CATOLICA	3	0	1
1679	0	Incluido	2016-03-10						0	0	Ciudad de México	1981-08-28	34	1	Tláhuac	50	1.53	21.36	79	22	86.67	64.67	59.67	Casado	Biparental	Esposo (Padre)	Sí	Mas de $11000.00	$4401.00-$6600.00	3	Propia pero aún la está pagando	5	3	1	1	1	1	0	0	1	1	1	NA	NA	NA	NA	2	0	0
1680	0	Incluido	2016-03-10						0	0	Ciudad de México	1966-12-20	49	0	Álvaro Obregón	93.6	1.71	32.01	109	32	116.67	84.67	77	Casado	Monoparental	Usted	Sí	$2201.00-$4400.00	$2201.00-$4400.00	2	Propia pero aún la está pagando	3	1	1	1	1	0	0	0	1	0	1	No	NA	No	NA	5	0	1
1681	0	Incluido	2016-03-10						0	0	Ciudad de México	1987-03-03	29	1	Tlalpan	80	1.59	31.6	92	34.67	101.33	66.67	71.67	Soltero	Biparental	Esposa (Madre)	Sí	$4401.00-$6600.00	$1.00 $2200.00	3	Propia y está totalmente pagada	5	3	1	1	1	0	0	1	1	0	1	No	NA	No	NA	6	1	1
1682	0	Incluido	2016-03-10						0	0	Ciudad de México	1989-12-06	26	1	Iztapalapa	58.8	1.54	24.79	84	36	96.67	60.67	61.67	Soltero	Biparental	Esposa (Madre)	Sí	Mas de $11000.00	$2201.00-$4400.00	4	Propia y está totalmente pagada	6	2	0	1	1	1	0	0	1	1	1	No	NA	No	NA	6	0	1
1683	0	Incluido	2016-03-10						0	0	Ciudad de México	1989-05-23	26	1	Xochimilco	60	1.52	25.97	74	36	96.67	60.67	67.67	Soltero	Biparental	Esposo (Padre)	Sí	$2201.00-$4400.00	$2201.00-$4400.00	4	Propia pero aún la está pagando	3	1	1	1	1	1	0	0	1	1	1	NA	NA	NA	NA	NA	1	1
1684	0	Incluido	2016-03-10						0	0	Ciudad de México	1991-01-10	25	1	Xochimilco	55.3	1.57	22.43	73	36.67	105.33	68.67	75.33	Soltero	Biparental	Esposa (Madre)	Sí	$6601.00-$11000.00	$2201.00-$4400.00	3	Propia y está totalmente pagada	6	2	1	1	1	0	0	0	1	1	1	No	NA	No	NA	2	0	1
1685	0	Incluido	2016-03-10						0	0	Ciudad de México	1992-08-17	23	1	Xochimilco	95.5	1.58	38.26	102	30.67	113.33	82.67	72.67	Casado	Monoparental	Usted	Sí	$2201.00-$4400.00	$2201.00-$4400.00	1	Propia pero aún la está pagando	5	3	0	1	1	1	0	0	1	1	1	No	NA	Sí	CRISTIANA	7	1	0
1686	0	Incluido	2016-03-10						0	0	Ciudad de México	1970-10-30	45	1	Coyoacán	68.8	1.55	28.64	89	30.67	111.33	80.67	67.33	No hay registro	Biparental	Usted	Sí	$2201.00-$4400.00	$2201.00-$4400.00	4	Prestada	8	5	1	1	1	0	0	1	0	1	1	No	NA	Sí	CATOLICA	22	1	1
1688	0	Incluido	2016-04-10						0	0	Ciudad de México	1984-04-10	32	1	Tlalpan	62	1.57	25.15	89	38.67	94	55.33	60.67	Casado	#N/A	#N/A	#N/A	#N/A	#N/A	#N/A	#N/A	#N/A	#N/A	#N/A	#N/A	#N/A	#N/A	#N/A	#N/A	#N/A	#N/A	#N/A	#N/A	#N/A	#N/A	#N/A	#N/A	#N/A	#N/A
1689	0	Incluido	2016-04-10						0	0	Ciudad de México	1973-08-04	42	1	Tlalpan	62.2	1.57	25.11	84	37.33	104	66.67	73.33	Casado	Biparental	Esposo (Padre)	Sí	$6601.00-$11000.00	$0.00	4	Propia pero aún la está pagando	6	3	1	1	1	1	1	1	1	1	1	No	NA	Sí	CATOLICA	3	0	1
1690	0	Incluido	2016-04-10						0	0	Veracruz de Ignacio de la Llave	1971-02-15	45	1	Tlalpan	63.2	1.49	28.47	80	28.67	111.33	82.67	63.67	Union Libre	Biparental	Esposo (Padre)	No	NA	$0.00	2	Rentada	2	1	1	1	1	0	0	0	0	0	0	No	NA	No	NA	3	0	1
1691	0	Incluido	2016-04-10						0	0	Guerrero	1985-07-15	30	1	Tlalpan	62.7	1.67	22.62	78	28.67	102	73.33	86.33	Soltero	Biparental	Esposa (Madre)	Sí	$6601.00-$11000.00	$0.00	5	Prestada	5	4	1	1	1	1	0	0	1	0	1	No	NA	No	NA	6	1	1
1692	0	Incluido	2016-05-10						0	0	Ciudad de México	1966-05-11	49	0	Tlalpan	61.5	1.61	23.73	88	26.67	103.33	76.67	64.67	Casado	Biparental	Esposo (Padre)	Sí	Mas de $11000.00	Mas de $11000.00	4	Propia y está totalmente pagada	6	4	1	1	1	1	1	0	1	1	1	Sí	INGLES	No	NA	20	1	1
1693	0	Incluido	2016-05-10						0	0	Ciudad de México	1992-09-10	23	0	Coyoacán	60.3	1.72	20.38	80	28.67	87.33	58.67	64.67	Soltero	Biparental	Esposo (Padre)	No	NA	$2201.00-$4400.00	2	Rentada	4	2	1	1	1	1	1	1	1	1	1	Sí	INGLES	Sí	CATOLICA	15	1	1
1694	0	Incluido	2016-06-10						0	0	Ciudad de México	1990-09-01	25	0	Coyoacán	103.2	1.79	32.21	108	41.33	124.67	83.33	90.67	Soltero	Biparental	Esposo (Padre)	Sí	$6601.00-$11000.00	$4401.00-$6600.00	3	Propia y está totalmente pagada	7	4	1	1	1	1	0	1	1	1	1	Sí	INGLES	Sí	CATOLICA	30	1	1
1695	0	Incluido	2016-05-10						0	0	Ciudad de México	1992-08-24	23	0	Tlalpan	78.5	1.86	22.69	86	40.67	102	61.33	61.33	Soltero	Reconstruida	Esposa (Madre)	Sí	$4401.00-$6600.00	$1.00 $2200.00	3	Propia y está totalmente pagada	5	2	1	1	1	1	0	0	1	1	1	No	NA	No	NA	6	0	1
1697	0	Incluido	2016-06-10						0	0	Ciudad de México	1980-07-03	35	1	Tlalpan	55	1.54	23.19	76	24.67	100.67	76	60.67	Casado	Biparental	Esposo (Padre)	No	NA	$4401.00-$6600.00	2	Propia y está totalmente pagada	4	2	1	1	1	1	1	0	1	1	1	Sí	INGLES	Sí	CATOLICA	NA	1	1
1698	0	Incluido	2016-07-10						0	0	Ciudad de México	1969-08-12	46	1	Xochimilco	61.9	1.51	27.15	86	30.67	110	79.33	68	Union Libre	Biparental	Esposa (Madre)	Sí	$2201.00-$4400.00	$1.00 $2200.00	3	Prestada	4	2	1	1	1	1	0	0	1	1	1	No	NA	No	NA	3	0	1
1699	0	Incluido	2016-07-10						0	0	Ciudad de México	1965-12-04	50	1	Benito Juárez	61.2	1.61	23.61	76	36	116.67	80.67	56.33	Casado	Biparental	Usted	Sí	$4401.00-$6600.00	$4401.00-$6600.00	3	Propia y está totalmente pagada	3	2	1	1	1	1	1	0	1	1	1	No	NA	Sí	CATOLICA	10	0	1
1700	0	Incluido	2016-07-10						0	0	Ciudad de México	1975-02-02	41	0	Benito Juárez	67	1.67	24.02	84	44.67	108.67	64	71	Casado	Biparental	Usted	Sí	$4401.00-$6600.00	$4401.00-$6600.00	3	Propia y está totalmente pagada	3	2	1	1	1	1	0	0	1	1	1	No	NA	Sí	CATOLICA	5	0	1
1701	0	Incluido	2016-10-10						0	0	Ciudad de México	1971-10-04	45	1	Iztapalapa	73.2	1.49	32.97	97	28	92.67	64.67	68.33	Casado	#N/A	#N/A	#N/A	#N/A	#N/A	#N/A	#N/A	#N/A	#N/A	#N/A	#N/A	#N/A	#N/A	#N/A	#N/A	#N/A	#N/A	#N/A	#N/A	#N/A	#N/A	#N/A	#N/A	#N/A	#N/A
1703	0	Incluido	2016-10-10						0	0	Michoacán de Ocampo	1967-06-15	49	1	Venustiano Carranza	67.2	1.56	27.61	94	19.33	105.33	86	70.67	No hay registro	Biparental	Esposo (Padre)	Sí	$6601.00-$11000.00	$0.00	4	Propia y está totalmente pagada	4	2	1	1	1	1	0	1	1	0	1	No	NA	Sí	CATOLICA	3	0	1
1704	0	Incluido	2016-10-10						0	0	Ciudad de México	1987-09-19	29	1	Xochimilco	53.8	1.6	21.02	74	23.33	92.67	69.33	71.33	Soltero	#N/A	#N/A	#N/A	#N/A	#N/A	#N/A	#N/A	#N/A	#N/A	#N/A	#N/A	#N/A	#N/A	#N/A	#N/A	#N/A	#N/A	#N/A	#N/A	#N/A	#N/A	#N/A	#N/A	#N/A	#N/A
1705	0	Incluido	2016-07-10						0	0	Ciudad de México	1967-01-14	49	1	Coyoacán	63	1.5	28	97	37.33	106	68.67	64.67	Casado	#N/A	#N/A	#N/A	#N/A	#N/A	#N/A	#N/A	#N/A	#N/A	#N/A	#N/A	#N/A	#N/A	#N/A	#N/A	#N/A	#N/A	#N/A	#N/A	#N/A	#N/A	#N/A	#N/A	#N/A	#N/A
1706	0	Incluido	2016-10-10						0	0	Ciudad de México	1983-08-11	33	1	Gustavo A. Madero	53.8	1.63	20.25	72	32.67	92.67	60	65	Soltero	Biparental	Esposo (Padre)	Sí	$6601.00-$11000.00	$0.00	3	Propia y está totalmente pagada	4	2	1	1	1	1	1	1	1	1	1	Sí	INGLES	No	NA	2	0	1
1707	0	Incluido	2016-03-08						0	0	Guerrero	1982-10-10	33	1	Coyoacán	55.5	1.46	26.04	87	28.67	105.33	76.67	82	Soltero	Biparental	Otro	Sí	$2201.00-$4400.00	$1.00 $2200.00	2	Rentada	2	1	1	1	1	0	0	0	1	0	0	Sí	TLAPANECO	Sí	CATOLICA	13	0	1
1708	0	Incluido	2016-11-10						0	0	Ciudad de México	1975-09-30	41	1	Iztapalapa	50.3	1.51	21.94	80	34.67	100.67	66	78	Casado	Biparental	Usted	Sí	Mas de $11000.00	Mas de $11000.00	4	Propia y está totalmente pagada	7	3	1	1	1	1	0	1	1	1	1	Sí	ITALIANO	Sí	CATOLICA	10	0	1
1709	0	Incluido	2016-11-10						0	0	Ciudad de México	1989-08-18	27	0	Tlalpan	81.7	1.71	28.04	95	40.67	120.67	80	55.33	Soltero	#N/A	#N/A	#N/A	#N/A	#N/A	#N/A	#N/A	#N/A	#N/A	#N/A	#N/A	#N/A	#N/A	#N/A	#N/A	#N/A	#N/A	#N/A	#N/A	#N/A	#N/A	#N/A	#N/A	#N/A	#N/A
1710	0	Incluido	2016-11-10						0	0	Ciudad de México	1985-09-04	31	1	Tlalpan	56.6	1.52	24.66	84	24.67	95.33	70.67	66.67	Soltero	Biparental	Esposo (Padre)	Sí	$6601.00-$11000.00	NA	4	Propia y está totalmente pagada	6	3	1	1	1	1	1	1	1	1	1	No	NA	No	NA	10	1	1
1711	0	Incluido	2016-11-10						0	0	Oaxaca	1983-04-27	33	0	Tláhuac	54	1.67	19.36	76	36.67	95.33	58.67	69	Soltero	Monoparental	Usted	Sí	$4401.00-$6600.00	$4401.00-$6600.00	2	Propia y está totalmente pagada	5	3	1	1	1	0	1	0	1	1	1	No	NA	No	NA	20	0	0
1712	0	Incluido	2016-12-10						0	0	Ciudad de México	1973-01-18	43	1	Tlalpan	63.8	1.53	27.15	90	25.33	102.67	77.33	68.67	Casado	Biparental	Esposo (Padre)	No	NA	$0.00	4	Propia y está totalmente pagada	8	4	1	1	1	1	1	1	1	1	1	Sí	INGLES	No	NA	5	1	1
1714	0	Incluido	2016-12-10						0	0	Ciudad de México	1982-07-31	34	0	Coyoacán	67.7	1.64	25.11	88	34.67	118	83.33	57.33	Casado	Biparental	Usted	Sí	Mas de $11000.00	Mas de $11000.00	3	Prestada	3	1	1	1	1	1	1	1	1	1	1	Sí	INGLES	No	NA	10	1	1
1715	0	Incluido	2016-12-10						0	0	Ciudad de México	1986-09-07	30	1	Coyoacán	73.5	1.59	29.07	100	30.67	98.67	68	77.67	Casado	Biparental	Esposo (Padre)	Sí	$4401.00-$6600.00	$1.00 $2200.00	3	Prestada	4	2	1	1	1	1	1	1	1	1	1	No	NA	No	NA	3	0	1
1716	0	Incluido	2016-12-10						0	0	Ciudad de México	1970-06-29	46	1	Coyoacán	69.2	1.57	28.25	90	31.33	92	60.67	71.67	Casado	#N/A	#N/A	#N/A	#N/A	#N/A	#N/A	#N/A	#N/A	#N/A	#N/A	#N/A	#N/A	#N/A	#N/A	#N/A	#N/A	#N/A	#N/A	#N/A	#N/A	#N/A	#N/A	#N/A	#N/A	#N/A
1717	0	Incluido	2016-12-10						0	0	Ciudad de México	1966-01-18	50	0	Coyoacán	104.8	1.74	34.73	114	39.33	125.33	86	76.33	Casado	#N/A	#N/A	#N/A	#N/A	#N/A	#N/A	#N/A	#N/A	#N/A	#N/A	#N/A	#N/A	#N/A	#N/A	#N/A	#N/A	#N/A	#N/A	#N/A	#N/A	#N/A	#N/A	#N/A	#N/A	#N/A
1719	0	Incluido	2016-05-08						0	0	Ciudad de México	1968-05-04	48	0	Coyoacán	92	1.65	34	115	27.33	102	74.67	73.67	Casado	Biparental	Usted	Sí	$4401.00-$6600.00	$2201.00-$4400.00	5	Propia y está totalmente pagada	7	4	1	1	1	1	1	1	1	1	1	No	NA	Sí	CRISTIANO	15	1	1
1720	0	Incluido	2016-12-10						0	0	Ciudad de México	1974-12-21	41	1	Iztacalco	49	1.55	20.4	76	29.33	102.67	73.33	57.67	Casado	Biparental	Usted	Sí	$4401.00-$6600.00	$4401.00-$6600.00	3	Propia y está totalmente pagada	7	3	1	1	1	1	0	1	1	1	1	No	NA	Sí	CATOLICA	4	0	1
1722	0	Incluido	2016-10-13						0	0	Ciudad de México	1985-12-17	30	0	Coyoacán	84.3	1.74	27.84	94	25.33	108.67	83.33	54.67	Casado	Biparental	Usted	Sí	Mas de $11000.00	Mas de $11000.00	3	Propia pero aún la está pagando	4	2	1	1	1	1	1	1	1	1	1	Sí	INGLES	Sí	CATOLICA	20	1	1
1723	0	Incluido	2016-10-13						0	0	Ciudad de México	1986-01-08	30	1	Coyoacán	56.3	1.57	22.99	86	29.33	96	66.67	72.67	Soltero	Biparental	Usted	Sí	$2201.00-$4400.00	$2201.00-$4400.00	2	Propia y está totalmente pagada	5	2	1	1	1	1	0	1	1	1	1	Sí	INGLES	Sí	CATOLICA	2	0	1
1724	0	Incluido	2016-10-13						0	0	Estado de México	1987-08-19	29	0	Tláhuac	87.1	1.77	27.83	91	40	108.67	68.67	63	Casado	Biparental	Usted	Sí	$6601.00-$11000.00	$2201.00-$4400.00	2	Rentada	4	1	1	1	1	1	0	1	1	1	1	No	NA	Sí	CATOLICA	12	0	1
1725	0	Incluido	2016-10-13						0	0	Ciudad de México	1990-06-27	26	1	Tláhuac	65.5	1.56	26.88	92	30.67	100.67	70	59.33	No hay registro	Biparental	Esposo (Padre)	Sí	Mas de $11000.00	$4401.00-$6600.00	2	Rentada	4	1	1	1	1	1	0	1	1	1	1	No	NA	Sí	CATOLICA	10	1	1
1726	0	Incluido	2016-10-14						0	0	Ciudad de México	1970-07-31	46	1	Coyoacán	72.3	1.57	29.52	91	34.67	106	71.33	66	Casado	#N/A	#N/A	#N/A	#N/A	#N/A	#N/A	#N/A	#N/A	#N/A	#N/A	#N/A	#N/A	#N/A	#N/A	#N/A	#N/A	#N/A	#N/A	#N/A	#N/A	#N/A	#N/A	#N/A	#N/A	#N/A
1727	0	Incluido	2016-10-14						0	0	Ciudad de México	1977-05-07	39	0	Álvaro Obregón	88.1	1.71	30.02	100	32.67	120	87.33	63.33	Casado	Biparental	Usted	Sí	Mas de $11000.00	$0.00	2	Rentada	5	3	1	1	1	1	1	1	1	1	1	Sí	INGLES	Sí	CATOLICA	7	1	1
1728	0	Incluido	2016-10-14						0	0	Ciudad de México	1968-12-10	47	1	Tlalpan	48.7	1.59	19.39	68	30	99.33	69.33	59.67	Casado	Biparental	Esposo (Padre)	Sí	Mas de $11000.00	$0.00	2	Propia y está totalmente pagada	8	1	1	1	1	1	0	1	1	1	1	Sí	INGLES	No	NA	1	0	1
1729	0	Incluido	2016-10-14						0	0	Ciudad de México	1984-07-15	32	1	Álvaro Obregón	69.5	1.64	25.84	92	32.67	102	69.33	61.33	Casado	Biparental	Esposo (Padre)	Sí	Mas de $11000.00	Mas de $11000.00	2	Rentada	5	3	1	1	1	1	1	1	1	1	1	Sí	INGLESFRANCESITALIANO	NA	NA	25	1	1
1730	0	Incluido	2016-10-14						0	0	Ciudad de México	1978-07-17	38	0	Coyoacán	89.8	1.69	31.44	108	44.67	132	87.33	64.67	Soltero	#N/A	#N/A	#N/A	#N/A	#N/A	#N/A	#N/A	#N/A	#N/A	#N/A	#N/A	#N/A	#N/A	#N/A	#N/A	#N/A	#N/A	#N/A	#N/A	#N/A	#N/A	#N/A	#N/A	#N/A	#N/A
1731	0	Incluido	2016-10-17						0	0	San Luis Potosí	1975-12-19	40	0	Tlalpan	88.7	1.76	28.64	103	38	107.33	69.33	63	Soltero	Biparental	Usted	Sí	Hasta $2200.00	$1.00 $2200.00	2	Rentada	4	2	1	1	1	1	0	1	1	1	1	No	NA	No	NA	6	0	0
1732	0	Incluido	2016-10-17						0	0	Ciudad de México	1967-01-07	49	0	Tlalpan	86.8	1.61	33.49	103	40.67	103.33	62.67	70.33	Union Libre	Biparental	Usted	Sí	$2201.00-$4400.00	$2201.00-$4400.00	4	Propia y está totalmente pagada	4	3	1	1	1	1	0	1	1	1	1	No	NA	Sí	CATOLICA	5	1	1
1733	0	Incluido	2016-10-17						0	0	Ciudad de México	1972-06-12	44	0	Coyoacán	91.3	1.66	33.33	106	20	102.67	82.67	58.33	Casado	#N/A	#N/A	#N/A	#N/A	#N/A	#N/A	#N/A	#N/A	#N/A	#N/A	#N/A	#N/A	#N/A	#N/A	#N/A	#N/A	#N/A	#N/A	#N/A	#N/A	#N/A	#N/A	#N/A	#N/A	#N/A
1734	0	Incluido	2016-10-17						0	0	Ciudad de México	1967-05-01	49	1	Cuauhtémoc	69.3	1.64	25.77	91	24.67	100	75.33	63	No hay registro	Monoparental	Usted	Sí	$6601.00-$11000.00	$4401.00-$6600.00	2	Propia pero aún la está pagando	4	2	1	1	1	1	1	1	1	1	1	No	NA	No	NA	2	0	1
1735	0	Incluido	2016-10-17						0	0	Ciudad de México	1993-05-14	23	1	Cuauhtémoc	80	1.65	29.49	97	27.33	99.33	72	57	Soltero	#N/A	#N/A	#N/A	#N/A	#N/A	#N/A	#N/A	#N/A	#N/A	#N/A	#N/A	#N/A	#N/A	#N/A	#N/A	#N/A	#N/A	#N/A	#N/A	#N/A	#N/A	#N/A	#N/A	#N/A	#N/A
1736	0	Incluido	2016-10-17						0	0	Puebla	1981-08-06	35	1	Xochimilco	62.5	1.58	25.04	80	30.67	100	69.33	58.67	Casado	Biparental	Usted	No	NA	$0.00	5	Prestada	5	3	1	1	1	1	1	0	1	1	0	No	NA	No	NA	5	1	1
1737	0	Incluido	2016-10-17						0	0	Ciudad de México	1965-12-09	50	0	Xochimilco	88	1.68	31.11	100	30.67	114.67	84	57	Casado	Biparental	Usted	Sí	Mas de $11000.00	Mas de $11000.00	5	Propia y está totalmente pagada	5	2	1	1	1	1	1	1	1	1	1	No	NA	Sí	CATOLICA	20	1	1
1738	0	Incluido	2016-10-17						0	0	Ciudad de México	1983-08-05	33	1	Álvaro Obregón	58.2	1.55	24.22	87	24.67	83.33	58.67	62.33	Soltero	Biparental	Otro	Sí	Mas de $11000.00	Mas de $11000.00	7	Prestada	8	4	0	1	1	0	1	1	1	1	1	No	NA	Sí	CATOLICA	30	1	1
1739	0	Incluido	2016-10-17						0	0	Ciudad de México	1980-03-04	36	1	Tlalpan	77.9	1.59	30.66	102	28.67	112.67	84	69.67	Soltero	#N/A	#N/A	#N/A	#N/A	#N/A	#N/A	#N/A	#N/A	#N/A	#N/A	#N/A	#N/A	#N/A	#N/A	#N/A	#N/A	#N/A	#N/A	#N/A	#N/A	#N/A	#N/A	#N/A	#N/A	#N/A
1741	0	Incluido	2016-10-18						0	0	Ciudad de México	1972-12-01	43	1	Tlalpan	70.8	1.54	29.85	86	29.33	110	80.67	57.67	Casado	Biparental	Esposo (Padre)	Sí	Mas de $11000.00	$2201.00-$4400.00	4	Propia y está totalmente pagada	7	4	1	1	1	1	1	1	1	1	1	No	NA	Sí	CATOLICA	4	0	1
1742	0	Incluido	2016-10-18						0	0	Ciudad de México	1981-04-13	35	0	Xochimilco	113.7	1.79	35.49	116	48.67	130.67	82	82	Casado	Biparental	Otro	Sí	Mas de $11000.00	Mas de $11000.00	5	Propia pero aún la está pagando	5	2	1	1	1	1	1	1	1	1	1	Sí	INGLES	Sí	CATOLICA	10	1	1
1743	0	Incluido	2016-10-18						0	0	Ciudad de México	1967-06-16	49	1	Coyoacán	44.3	1.52	19.3	64	38	105.33	67.33	60.33	Soltero	Reconstruida	Otro	Sí	$6601.00-$11000.00	$1.00 $2200.00	3	Propia y está totalmente pagada	7	3	1	1	1	1	0	1	1	1	1	Sí	INGLES	No	NA	NA	0	1
1744	0	Incluido	2016-10-19						0	0	Ciudad de México	1972-01-25	44	1	Coyoacán	95.9	1.55	40.02	115	52.67	138.67	86	71	Casado	Biparental	Esposo (Padre)	No	NA	$0.00	6	Propia y está totalmente pagada	5	2	1	1	1	1	1	1	1	1	1	No	NA	No	NA	6	0	1
1745	0	Incluido	2016-10-19						0	0	Ciudad de México	1968-06-08	48	0	Coyoacán	75.3	1.65	27.83	94	36.67	103.33	66.67	63	Casado	Biparental	Usted	Sí	$6601.00-$11000.00	$6601.00-$11000.00	6	Propia y está totalmente pagada	5	3	1	1	1	1	1	0	1	1	1	No	NA	Sí	CATOLICA	10	1	1
1746	0	Incluido	2016-10-19						0	0	Ciudad de México	1982-11-13	33	1	Xochimilco	68	1.54	28.64	90	25.33	98.67	73.33	67.33	Casado	#N/A	#N/A	#N/A	#N/A	#N/A	#N/A	#N/A	#N/A	#N/A	#N/A	#N/A	#N/A	#N/A	#N/A	#N/A	#N/A	#N/A	#N/A	#N/A	#N/A	#N/A	#N/A	#N/A	#N/A	#N/A
1747	0	Incluido	2016-10-19						0	0	Ciudad de México	1983-12-31	32	0	Xochimilco	101.4	1.8	31.3	104	43.33	111.33	68	68.33	Casado	#N/A	#N/A	#N/A	#N/A	#N/A	#N/A	#N/A	#N/A	#N/A	#N/A	#N/A	#N/A	#N/A	#N/A	#N/A	#N/A	#N/A	#N/A	#N/A	#N/A	#N/A	#N/A	#N/A	#N/A	#N/A
1748	0	Incluido	2016-10-19						0	0	Ciudad de México	1979-04-28	37	1	Coyoacán	61	1.6	23.83	89	24.67	93.33	68.67	71.67	Soltero	Monoparental	Usted	Sí	Mas de $11000.00	Mas de $11000.00	1	Propia y está totalmente pagada	4	2	1	1	1	1	0	1	1	1	1	Sí	INGLES	No	NA	30	0	0
1749	0	Incluido	2016-10-19						0	0	Ciudad de México	1971-01-30	45	1	Álvaro Obregón	67.5	1.57	27.38	90	29.33	99.33	70	62.33	Casado	Biparental	Esposo (Padre)	No	NA	$0.00	4	Prestada	5	3	1	1	1	1	1	1	1	1	1	No	NA	Sí	CATOLICA	8	1	1
1751	0	Incluido	2016-08-13						0	0	Ciudad de México	1972-09-03	43	1	Iztapalapa	64	1.64	23.85	90	28.67	93.33	64.67	57	Casado	Biparental	Usted	Sí	$2201.00-$4400.00	$2201.00-$4400.00	4	Propia y está totalmente pagada	4	2	1	1	1	1	0	0	1	1	1	No	NA	No	NA	3	0	1
1752	0	Incluido	2016-10-20						0	0	Ciudad de México	1991-10-30	24	1	Xochimilco	65.4	1.55	27.22	88	33.33	103.33	70	60.67	Soltero	#N/A	#N/A	#N/A	#N/A	#N/A	#N/A	#N/A	#N/A	#N/A	#N/A	#N/A	#N/A	#N/A	#N/A	#N/A	#N/A	#N/A	#N/A	#N/A	#N/A	#N/A	#N/A	#N/A	#N/A	#N/A
1753	0	Incluido	2016-10-21						0	0	Ciudad de México	1982-04-11	34	1	Álvaro Obregón	88.5	1.53	37.81	112	24	111.33	87.33	73	Soltero	Biparental	Esposo (Padre)	Sí	Mas de $11000.00	Mas de $11000.00	5	Rentada	15	5	1	1	1	1	1	0	0	1	1	Sí	INGLES	NA	NA	25	1	1
1755	0	Incluido	2016-10-21						0	0	Ciudad de México	1980-07-02	36	0	Álvaro Obregón	76.2	1.63	28.68	92	27.33	104	76.67	76.67	Casado	Biparental	Esposa (Madre)	No	NA	Mas de $11000.00	5	Rentada	8	5	1	1	1	1	1	0	0	1	1	Sí	INGLES	No	NA	30	1	1
1756	0	Incluido	2016-10-21						0	0	Ciudad de México	1972-06-24	44	1	Tlalpan	67	1.48	30.42	91	30	100.67	70.67	71	Casado	Biparental	Usted	Sí	$6601.00-$11000.00	$6601.00-$11000.00	3	Propia y está totalmente pagada	6	3	1	1	1	1	1	1	1	1	1	No	NA	No	NA	50	0	1
1757	0	Incluido	2016-10-21						0	0	Ciudad de México	1972-05-13	44	1	Benito Juárez	64.4	1.56	26.33	96	34.67	106.67	72	75.67	Casado	#N/A	#N/A	#N/A	#N/A	#N/A	#N/A	#N/A	#N/A	#N/A	#N/A	#N/A	#N/A	#N/A	#N/A	#N/A	#N/A	#N/A	#N/A	#N/A	#N/A	#N/A	#N/A	#N/A	#N/A	#N/A
1758	0	Incluido	2016-10-21						0	0	Ciudad de México	1973-06-16	43	0	Coyoacán	72.9	1.71	25.05	93	36.67	110.67	74	69	Casado	#N/A	#N/A	#N/A	#N/A	#N/A	#N/A	#N/A	#N/A	#N/A	#N/A	#N/A	#N/A	#N/A	#N/A	#N/A	#N/A	#N/A	#N/A	#N/A	#N/A	#N/A	#N/A	#N/A	#N/A	#N/A
1759	0	Incluido	2016-10-24						0	0	Ciudad de México	1972-04-14	44	0	Cuauhtémoc	121.9	1.88	34.56	117	36	116.67	80.67	68.67	Casado	Monoparental	Usted	Sí	Mas de $11000.00	Mas de $11000.00	3	Rentada	4	2	1	1	1	1	0	0	1	1	1	No	NA	No	NA	7	0	1
1760	0	Incluido	2016-10-24						0	0	Ciudad de México	1979-04-25	37	1	Gustavo A. Madero	56.2	1.53	23.91	76	34	98.67	64.67	56.67	No hay registro	Monoparental	Otro	Sí	$6601.00-$11000.00	$2201.00-$4400.00	3	Propia y está totalmente pagada	4	2	1	1	1	1	0	1	1	1	1	Sí	INGLES	No	NA	4	0	1
1761	0	Incluido	2016-10-24						0	0	Ciudad de México	1967-09-19	49	1	Coyoacán	86.8	1.62	33.07	108	46	110	64	67	Casado	Biparental	Otro	Sí	$6601.00-$11000.00	$2201.00-$4400.00	4	Prestada	6	3	1	1	1	1	1	0	1	1	1	No	NA	Sí	CATOLICA	6	0	1
1762	0	Incluido	2016-10-24						0	0	Ciudad de México	1985-06-25	31	1	Gustavo A. Madero	71	1.62	27.12	88	26	99.33	73.33	70.33	Soltero	Monoparental	Usted	Sí	Mas de $11000.00	Mas de $11000.00	2	Propia y está totalmente pagada	3	2	1	1	1	1	0	1	1	1	1	Sí	INGLES	Sí	CATOLICA	10	0	0
1763	0	Incluido	2016-10-24						0	0	Ciudad de México	1969-07-02	47	1	Coyoacán	59	1.57	23.91	88	34	108.67	74.67	64.33	Casado	Biparental	Usted	Sí	$2201.00-$4400.00	$2201.00-$4400.00	4	Prestada	3	2	1	1	1	0	0	0	1	1	0	No	NA	Sí	NA	10	0	1
1764	0	Incluido	2016-10-25						0	0	Ciudad de México	1976-09-15	40	1	Venustiano Carranza	82.4	1.59	32.59	93	34	118.67	84.67	78.33	Casado	Biparental	Usted	Sí	$2201.00-$4400.00	$2201.00-$4400.00	3	Propia y está totalmente pagada	5	2	1	1	1	0	0	0	1	1	1	No	NA	Sí	CATOLICA	6	0	1
1765	0	Incluido	2016-10-25						0	0	Ciudad de México	1976-12-01	39	1	Iztacalco	77.9	1.62	29.87	94	28	94	66	70	Soltero	Biparental	Usted	Sí	$6601.00-$11000.00	$6601.00-$11000.00	2	Prestada	5	2	1	1	1	0	1	1	1	1	1	No	NA	Sí	CATOLICA	10	1	1
1766	0	Incluido	2016-10-26						0	0	Ciudad de México	1996-09-25	20	1	Coyoacán	65	1.54	27.41	78	24.67	88	63.33	72.33	No hay registro	Biparental	Esposo (Padre)	Sí	$4401.00-$6600.00	$1.00 $2200.00	3	Propia y está totalmente pagada	2	2	1	1	1	1	0	0	1	1	1	Sí	NAHUATL	Sí	CATOLICA	5	1	1
1767	0	Incluido	2016-10-26						0	0	Ciudad de México	1967-10-07	49	1	Tlalpan	54.6	1.55	22.7	81	37.33	119.33	82	60.67	Casado	#N/A	#N/A	#N/A	#N/A	#N/A	#N/A	#N/A	#N/A	#N/A	#N/A	#N/A	#N/A	#N/A	#N/A	#N/A	#N/A	#N/A	#N/A	#N/A	#N/A	#N/A	#N/A	#N/A	#N/A	#N/A
1768	0	Incluido	2016-10-26						0	0	Ciudad de México	1967-02-16	49	0	Tlalpan	67.6	1.7	23.39	90	18	89.33	71.33	60.33	Casado	#N/A	#N/A	#N/A	#N/A	#N/A	#N/A	#N/A	#N/A	#N/A	#N/A	#N/A	#N/A	#N/A	#N/A	#N/A	#N/A	#N/A	#N/A	#N/A	#N/A	#N/A	#N/A	#N/A	#N/A	#N/A
1769	0	Incluido	2016-10-26						0	0	Ciudad de México	1966-03-24	50	1	Iztacalco	64.7	1.58	25.79	92	29.33	99.33	70	58.67	No hay registro	Monoparental	Otro	Sí	$6601.00-$11000.00	$4401.00-$6600.00	3	Propia y está totalmente pagada	8	3	1	1	1	1	0	1	1	1	1	No	NA	Sí	TESTIGO DE JEOVA	2	0	1
1770	0	Incluido	2016-10-27						0	0	Tabasco	1968-05-01	48	0	Iztapalapa	94.8	1.7	32.69	102	36	113.33	77.33	70	No hay registro	#N/A	#N/A	#N/A	#N/A	#N/A	#N/A	#N/A	#N/A	#N/A	#N/A	#N/A	#N/A	#N/A	#N/A	#N/A	#N/A	#N/A	#N/A	#N/A	#N/A	#N/A	#N/A	#N/A	#N/A	#N/A
1771	0	Incluido	2016-10-27						0	0	Ciudad de México	1996-02-24	20	1	Xochimilco	67.9	1.55	28.19	93	44.67	116.67	72	70	Soltero	Biparental	Esposa (Madre)	No	NA	$0.00	2	Propia y está totalmente pagada	10	3	1	1	0	1	1	0	1	1	1	No	NA	Sí	CATOLICA	30	0	1
1772	0	Incluido	2016-10-27						0	0	Ciudad de México	1966-06-13	50	1	Coyoacán	63.5	1.5	28.22	86	36.67	116.67	80	72.67	Casado	Biparental	Usted	Sí	$4401.00-$6600.00	$4401.00-$6600.00	3	Rentada	3	2	1	1	1	1	1	1	1	0	1	No	NA	No	NA	4	1	1
1773	0	Incluido	2016-10-28						0	0	Ciudad de México	1977-12-02	38	1	Tlalpan	74.5	1.6	29.28	98	40	110.67	70.67	63.67	Casado	Biparental	Usted	Sí	$2201.00-$4400.00	$2201.00-$4400.00	3	Propia y está totalmente pagada	2	1	1	1	1	1	0	1	1	0	1	No	NA	No	NA	30	0	1
1774	0	Incluido	2016-10-28						0	0	Estado de México	1979-09-01	37	1	Gustavo A. Madero	55	1.51	24.12	88	22.67	90.67	68	71.33	Casado	#N/A	#N/A	#N/A	#N/A	#N/A	#N/A	#N/A	#N/A	#N/A	#N/A	#N/A	#N/A	#N/A	#N/A	#N/A	#N/A	#N/A	#N/A	#N/A	#N/A	#N/A	#N/A	#N/A	#N/A	#N/A
1775	0	Incluido	2016-10-31						0	0	Ciudad de México	1971-09-29	45	0	Álvaro Obregón	78	1.63	29.36	95	34	119.33	85.33	62.67	Casado	Reconstruida	Otro	Sí	$4401.00-$6600.00	$2201.00-$4400.00	2	Rentada	2	1	1	1	1	0	0	0	1	0	0	No	NA	Sí	CATOLICA	3	1	1
1776	0	Incluido	2016-10-31						0	0	Ciudad de México	1982-01-29	34	1	Benito Juárez	72.2	1.65	26.42	84	42	127.33	85.33	67	Casado	Biparental	Esposo (Padre)	Sí	Mas de $11000.00	Mas de $11000.00	2	Propia y está totalmente pagada	5	1	1	1	1	1	1	1	1	1	1	Sí	INGLESFRANCESPORTUGUES	No	NA	5	0	1
1777	0	Incluido	2016-10-31						0	0	Veracruz de Ignacio de la Llave	1982-05-06	34	0	Benito Juárez	69.1	1.66	25.08	79	28.67	109.33	80.67	71	Soltero	#N/A	#N/A	#N/A	#N/A	#N/A	#N/A	#N/A	#N/A	#N/A	#N/A	#N/A	#N/A	#N/A	#N/A	#N/A	#N/A	#N/A	#N/A	#N/A	#N/A	#N/A	#N/A	#N/A	#N/A	#N/A
1778	0	Incluido	2016-01-11						0	0	Ciudad de México	1966-09-17	49	1	Xochimilco	89.1	1.62	33.95	109	28.67	104	75.33	64.67	Casado	Biparental	Esposo (Padre)	Sí	Mas de $11000.00	Mas de $11000.00	2	Propia y está totalmente pagada	7	2	1	1	1	1	1	1	1	1	1	No	NA	No	NA	8	0	1
1779	0	Incluido	2016-01-11						0	0	Ciudad de México	1990-12-15	25	0	Tlalpan	64	1.77	20.38	80	28.67	90.67	62	64.67	Soltero	Monoparental	Usted	Sí	Mas de $11000.00	Mas de $11000.00	1	Rentada	2	1	1	1	1	1	0	0	1	1	1	Sí	INGLES	No	NA	2	0	0
1780	0	Incluido	2016-03-11						0	0	Ciudad de México	1971-10-29	44	1	Miguel Hidalgo	78.1	1.62	29.76	105	26	106	80	77.67	Casado	Biparental	Usted	Sí	$4401.00-$6600.00	$4401.00-$6600.00	3	Prestada	5	3	1	1	1	1	0	1	1	1	1	Sí	INGLES	Sí	CATOLICA	20	1	1
1781	0	Incluido	2016-03-11						0	0	Ciudad de México	1994-01-18	22	0	Xochimilco	86	1.74	28.37	97	56.67	116.67	60	55.67	Soltero	Biparental	Esposo (Padre)	Sí	$6601.00-$11000.00	$2201.00-$4400.00	6	Propia y está totalmente pagada	8	4	1	1	1	1	0	0	1	1	1	No	NA	No	NA	8	0	1
1782	0	Incluido	2016-03-11						0	0	Ciudad de México	1969-01-15	47	0	Xochimilco	96.1	1.72	32.6	111	31.33	91.33	60	48.33	Casado	Biparental	Usted	Sí	$6601.00-$11000.00	$6601.00-$11000.00	6	Prestada	7	3	1	1	1	0	1	1	1	1	1	No	NA	Sí	CATOLICA	20	0	1
1783	0	Incluido	2016-03-11						0	0	Ciudad de México	1975-12-14	40	1	Iztapalapa	66	1.49	29.93	91	28	88.67	60.67	60.33	No hay registro	Biparental	Esposo (Padre)	No	NA	$2201.00-$4400.00	3	Propia y está totalmente pagada	2	1	1	1	1	0	0	1	1	0	1	No	NA	No	NA	10	0	1
1784	0	Incluido	2016-03-11						0	0	Ciudad de México	1966-02-16	50	0	Iztapalapa	75	1.67	26.89	102	30	113.33	83.33	61.33	Casado	Biparental	Usted	Sí	Hasta $2200.00	$1.00 $2200.00	5	Propia y está totalmente pagada	5	3	1	1	1	1	1	1	1	1	1	Sí	INGLES	Sí	BUDISMO	12	0	1
1785	0	Incluido	2016-03-11						0	0	Ciudad de México	1979-03-19	36	0	Tlalpan	76.3	1.7	26.4	90	26.67	104	77.33	66	Casado	Biparental	Usted	Sí	Mas de $11000.00	Mas de $11000.00	5	Propia y está totalmente pagada	2	2	1	1	1	1	1	1	1	1	1	No	NA	No	NA	6	0	1
1786	0	Incluido	2016-03-11						0	0	Ciudad de México	1978-03-18	37	0	Coyoacán	99	1.79	30.9	103	36.67	108.67	72	58.33	Casado	Monoparental	Otro	Sí	$4401.00-$6600.00	$2201.00-$4400.00	2	Propia y está totalmente pagada	5	2	1	1	1	1	0	0	1	1	1	No	NA	No	NA	2	1	1
1787	0	Incluido	2016-04-11						0	0	Ciudad de México	1982-04-25	33	1	Iztapalapa	51.1	1.61	19.79	68	35.33	100	64.67	73.33	Soltero	Biparental	Otro	Sí	$2201.00-$4400.00	$1.00 $2200.00	4	Propia y está totalmente pagada	5	3	1	1	1	1	0	1	1	1	1	No	NA	No	NA	5	0	0
1788	0	Incluido	2016-04-11						0	0	Ciudad de México	1969-12-31	46	1	Álvaro Obregón	74.5	1.58	29.84	97	45.33	120.67	75.33	56.67	Casado	Monoparental	Usted	Sí	$2201.00-$4400.00	$2201.00-$4400.00	2	Prestada	4	2	1	1	1	1	0	1	1	0	1	No	NA	Sí	CATOLICA	8	1	1
1789	0	Incluido	2016-04-11						0	0	Ciudad de México	1970-06-05	45	1	Iztapalapa	71.5	1.66	25.95	90	35.33	106	70.67	72	No hay registro	#N/A	#N/A	#N/A	#N/A	#N/A	#N/A	#N/A	#N/A	#N/A	#N/A	#N/A	#N/A	#N/A	#N/A	#N/A	#N/A	#N/A	#N/A	#N/A	#N/A	#N/A	#N/A	#N/A	#N/A	#N/A
1790	0	Incluido	2016-04-11						0	0	Ciudad de México	1966-07-25	49	1	Iztapalapa	43.1	1.46	20.36	64	26	98.67	72.67	61	No hay registro	Biparental	Esposa (Madre)	Sí	Mas de $11000.00	$4401.00-$6600.00	2	Propia y está totalmente pagada	4	1	1	1	1	1	1	1	1	1	1	No	NA	Sí	CATOLICA	2	0	1
1791	0	Incluido	2016-04-11						0	0	Ciudad de México	1966-08-04	49	1	Benito Juárez	75.9	1.59	30.02	97	43.33	117.33	74	63.33	Casado	Monoparental	Otro	Sí	$6601.00-$11000.00	$4401.00-$6600.00	2	Otra situación	5	2	1	1	1	1	1	1	1	1	1	No	NA	Sí	CATOLICA	5	0	1
1792	0	Incluido	2016-07-11						0	0	Ciudad de México	1972-03-25	44	1	Gustavo A. Madero	51	1.59	20.25	75	36.67	95.33	58.67	54.67	Casado	Monoparental	Usted	Sí	$4401.00-$6600.00	$4401.00-$6600.00	1	Rentada	5	2	1	1	1	1	0	0	1	1	1	Sí	FRANCES	Sí	CRISTIANA	34	0	1
1793	0	Incluido	2016-07-11						0	0	Estado de México	1967-11-28	48	1	Iztapalapa	64.5	1.57	26.33	94	28	100.67	72.67	69.67	Casado	Biparental	Usted	Sí	$6601.00-$11000.00	$6601.00-$11000.00	3	Propia y está totalmente pagada	4	2	1	1	1	1	0	0	1	1	1	No	NA	No	NA	12	0	0
1794	0	Incluido	2016-07-11						0	0	Ciudad de México	1971-03-27	45	1	Xochimilco	45.1	1.58	18.13	68	48	110.67	62.67	46.67	Casado	Monoparental	Esposo (Padre)	Sí	Mas de $11000.00	$6601.00-$11000.00	2	Propia y está totalmente pagada	8	2	1	1	1	1	1	0	1	1	1	No	NA	Sí	CATOLICA	5	1	1
1795	0	Incluido	2016-07-11						0	0	Ciudad de México	1970-01-10	46	1	Coyoacán	81.5	1.6	31.84	107	42	123.33	81.33	72	Casado	Biparental	Esposo (Padre)	No	NA	$0.00	4	Propia y está totalmente pagada	6	3	1	1	1	1	1	1	1	1	1	No	NA	Sí	CATOLICA	6	0	1
1796	0	Incluido	2016-07-11						0	0	Ciudad de México	1987-11-14	28	1	Xochimilco	66.5	1.59	26.37	88	35.33	95.33	60	56	Soltero	Monoparental	Usted	Sí	$6601.00-$11000.00	$6601.00-$11000.00	1	Rentada	2	1	1	1	1	1	1	0	1	1	1	Sí	INGLES FRANCES	No	NA	2	1	0
1797	0	Incluido	2016-08-11						0	0	Ciudad de México	1966-11-25	49	1	Cuauhtémoc	61.6	1.55	25.77	86	31.33	98.67	67.33	66	Casado	Monoparental	Usted	Sí	$2201.00-$4400.00	$2201.00-$4400.00	3	Propia pero aún la está pagando	4	2	1	1	1	1	0	0	1	1	1	No	NA	Sí	CATOLICA	5	0	0
1798	0	Incluido	2016-09-11						0	0	Ciudad de México	1973-02-22	43	0	Iztapalapa	65.4	1.78	20.71	77	44	114.67	70.67	73.67	Casado	Biparental	Usted	Sí	$2201.00-$4400.00	$1.00 $2200.00	2	Propia y está totalmente pagada	6	3	1	1	1	1	1	1	1	1	1	Sí	INGLES	Sí	CATOLICA	3	1	1
1799	0	Incluido	2016-09-11						0	0	Ciudad de México	1966-03-01	50	0	Xochimilco	58.8	1.64	21.86	87	24	98.67	74.67	68	Casado	#N/A	#N/A	#N/A	#N/A	#N/A	#N/A	#N/A	#N/A	#N/A	#N/A	#N/A	#N/A	#N/A	#N/A	#N/A	#N/A	#N/A	#N/A	#N/A	#N/A	#N/A	#N/A	#N/A	#N/A	#N/A
1800	0	Incluido	2016-09-11						0	0	Ciudad de México	1984-09-20	31	0	Azcapotzalco	85.8	1.71	29.34	95	34.67	115.33	80.67	63.67	Casado	#N/A	#N/A	#N/A	#N/A	#N/A	#N/A	#N/A	#N/A	#N/A	#N/A	#N/A	#N/A	#N/A	#N/A	#N/A	#N/A	#N/A	#N/A	#N/A	#N/A	#N/A	#N/A	#N/A	#N/A	#N/A
1801	0	Incluido	2016-09-11						0	0	Ciudad de México	1984-07-24	32	0	Xochimilco	89	1.76	28.83	91	26.67	99.33	72.67	60	Casado	Monoparental	Usted	Sí	Mas de $11000.00	Mas de $11000.00	1	Rentada	4	2	1	1	1	1	1	0	1	1	1	No	NA	No	NA	8	1	0
1802	0	Incluido	2016-10-11						0	0	Ciudad de México	1988-04-23	28	1	Coyoacán	49.7	1.54	20.96	71	42.67	100.67	58	76.33	Soltero	Biparental	Esposo (Padre)	No	NA	$2201.00-$4400.00	3	Propia y está totalmente pagada	5	2	1	1	1	1	1	0	1	1	1	Sí	INGLES	No	NA	4	0	1
1803	0	Incluido	2016-10-11						0	0	Ciudad de México	1967-08-11	49	1	Cuauhtémoc	77.2	1.63	29.06	101	22.67	101.33	78.67	58.33	Casado	Biparental	Esposo (Padre)	No	NA	$0.00	3	Propia y está totalmente pagada	5	2	1	1	1	1	1	1	1	1	1	No	NA	Sí	CATOLICA	15	0	1
1805	0	Incluido	2016-10-11						0	0	Ciudad de México	1975-03-14	41	0	Coyoacán	75.4	1.69	26.4	94	46	115.33	69.33	59	Casado	Monoparental	Usted	Sí	Mas de $11000.00	Mas de $11000.00	1	Rentada	2	1	1	1	1	1	1	1	1	1	1	Sí	INGLES ITALIANO	Sí	CRISTIANO	5	0	1
1806	0	Incluido	2016-11-11						0	0	Ciudad de México	1972-10-10	44	1	Iztacalco	72.4	1.52	31.34	94	40.67	119.33	78.67	78	Union Libre	#N/A	#N/A	#N/A	#N/A	#N/A	#N/A	#N/A	#N/A	#N/A	#N/A	#N/A	#N/A	#N/A	#N/A	#N/A	#N/A	#N/A	#N/A	#N/A	#N/A	#N/A	#N/A	#N/A	#N/A	#N/A
1807	0	Incluido	2016-11-11						0	0	Ciudad de México	1967-07-11	49	1	Tlalpan	61.6	1.58	24.68	88	44	114	70	72.33	Casado	Biparental	Usted	Sí	Mas de $11000.00	$6601.00-$11000.00	3	Propia y está totalmente pagada	7	3	1	1	1	1	1	1	1	1	1	No	NA	Sí	CATOLICA	3	0	0
1808	0	Incluido	2016-11-11						0	0	Ciudad de México	1966-03-26	50	0	Xochimilco	56.6	1.67	20.42	73	25.33	96	70.67	60.67	Casado	Biparental	Usted	Sí	$6601.00-$11000.00	$6601.00-$11000.00	2	Propia y está totalmente pagada	2	1	1	1	1	1	1	1	1	1	1	No	NA	No	NA	8	0	1
1809	0	Incluido	2016-11-11						0	0	Ciudad de México	1993-05-12	23	0	Tlalpan	81.1	1.73	27.25	90	45.33	112	66.67	73.33	Soltero	#N/A	#N/A	#N/A	#N/A	#N/A	#N/A	#N/A	#N/A	#N/A	#N/A	#N/A	#N/A	#N/A	#N/A	#N/A	#N/A	#N/A	#N/A	#N/A	#N/A	#N/A	#N/A	#N/A	#N/A	#N/A
1810	0	Incluido	2016-11-11						0	0	Ciudad de México	1968-09-24	48	0	Tlalpan	83.4	1.87	23.75	98	30	98.67	68.67	66.67	Casado	Biparental	Usted	Sí	Mas de $11000.00	Mas de $11000.00	5	Rentada	6	3	1	1	1	1	1	1	1	1	1	Sí	INGLES FRANCES	No	NA	8	1	1
1811	0	Incluido	2016-11-11						0	0	Ciudad de México	1983-06-15	33	1	Cuauhtémoc	76.8	1.65	28.21	85	38	109.33	71.33	69.67	Soltero	Monoparental	Usted	Sí	Mas de $11000.00	Mas de $11000.00	1	Rentada	4	1	1	1	1	1	1	1	1	1	1	No	NA	No	NA	5	0	0
1812	0	Incluido	2016-11-14						0	0	Ciudad de México	1973-09-03	43	1	Venustiano Carranza	73.8	1.52	32.11	93	36.67	115.33	78.67	89.67	Casado	Biparental	Esposo (Padre)	No	NA	$1.00 $2200.00	4	Prestada	6	3	1	1	1	1	1	0	1	1	1	Sí	INGLES	No	NA	6	0	1
1814	0	Incluido	2016-11-14						0	0	Ciudad de México	1966-11-08	50	0	Coyoacán	65.6	1.72	22.3	82	22.67	100	77.33	65.67	No hay registro	Monoparental	Usted	Sí	$2201.00-$4400.00	$2201.00-$4400.00	1	Prestada	2	1	1	1	1	0	0	0	1	1	0	Sí	INGLES	No	NA	10	1	1
1815	0	Incluido	2016-11-16						0	0	Ciudad de México	1966-01-24	50	1	Tlalpan	70.3	1.62	26.79	91	31.33	93.33	62	61.33	Casado	Biparental	Otro	Sí	Mas de $11000.00	Mas de $11000.00	3	Propia y está totalmente pagada	5	2	1	1	1	1	1	1	1	1	1	No	NA	Sí	CATOLICA	3	0	1
1816	0	Incluido	2016-11-16						0	0	Ciudad de México	1991-09-19	25	1	Tlalpan	52	1.63	19.48	66	38	112.67	74.67	71	Soltero	Biparental	Esposo (Padre)	No	NA	$2201.00-$4400.00	3	Propia y está totalmente pagada	4	2	1	1	1	1	1	1	1	1	1	No	NA	No	NA	7	0	1
1817	0	Incluido	2016-11-16						0	0	Ciudad de México	1966-06-21	50	1	Xochimilco	68.4	1.65	25.12	83	29.33	98	68.67	72.33	Casado	Biparental	Esposa (Madre)	Sí	$2201.00-$4400.00	$1.00 $2200.00	3	Propia y está totalmente pagada	4	2	1	1	1	1	1	1	1	1	1	No	NA	No	NA	6	1	1
1818	0	Incluido	2016-11-17						0	0	Ciudad de México	1980-05-24	36	1	Xochimilco	76.5	1.61	29.4	99	28	98	70	62.33	Union Libre	#N/A	#N/A	#N/A	#N/A	#N/A	#N/A	#N/A	#N/A	#N/A	#N/A	#N/A	#N/A	#N/A	#N/A	#N/A	#N/A	#N/A	#N/A	#N/A	#N/A	#N/A	#N/A	#N/A	#N/A	#N/A
1819	0	Incluido	2016-11-17						0	0	Ciudad de México	1974-08-11	42	1	Iztapalapa	60.5	1.64	22.63	80	50	113.33	63.33	69.67	No hay registro	#N/A	#N/A	#N/A	#N/A	#N/A	#N/A	#N/A	#N/A	#N/A	#N/A	#N/A	#N/A	#N/A	#N/A	#N/A	#N/A	#N/A	#N/A	#N/A	#N/A	#N/A	#N/A	#N/A	#N/A	#N/A
1820	0	Incluido	2016-11-18						0	0	Ciudad de México	1996-01-06	20	1	Tlalpan	43.8	1.55	18.35	64	23.33	81.33	58	82.67	Soltero	Biparental	Esposo (Padre)	No	NA	$1.00 $2200.00	5	Propia y está totalmente pagada	6	3	1	1	1	1	0	1	1	1	1	Sí	INGLES	Sí	CATOLICA	4	0	1
1821	0	Incluido	2016-11-18						0	0	Ciudad de México	1966-04-20	50	0	Tlalpan	67.1	1.65	24.59	86	44	126.67	82.67	76.67	Casado	Biparental	Usted	Sí	Mas de $11000.00	Mas de $11000.00	5	Propia y está totalmente pagada	7	3	1	1	1	1	1	1	1	1	1	Sí	INGLES	Sí	CATOLICA	5	0	1
1822	0	Incluido	2016-11-18						0	0	Ciudad de México	1980-01-22	36	1	Gustavo A. Madero	53	1.55	22.06	73	30.67	90.67	60	65.67	Casado	Biparental	Usted	No	NA	$0.00	4	Rentada	5	3	1	1	1	1	1	0	1	1	1	No	NA	Sí	CATOLICA	7	1	1
1823	0	Incluido	2016-11-18						0	0	Ciudad de México	1977-12-28	38	0	Gustavo A. Madero	60.4	1.67	21.55	76	42	110.67	68.67	72.33	Casado	Biparental	Usted	Sí	Mas de $11000.00	Mas de $11000.00	4	Rentada	5	2	1	1	1	1	1	1	1	1	1	No	NA	Sí	CATOLICA	15	0	1
1824	0	Incluido	2016-11-18						0	0	Ciudad de México	1981-10-24	35	1	Venustiano Carranza	70	1.56	28.76	87	33.33	102.67	69.33	72.67	Casado	Biparental	Usted	Sí	$4401.00-$6600.00	$4401.00-$6600.00	3	Propia y está totalmente pagada	5	3	0	1	1	1	1	1	1	1	1	No	NA	No	NA	20	1	1
1826	0	Incluido	2016-11-22						0	0	Ciudad de México	1975-05-15	41	1	Álvaro Obregón	61.5	1.6	24.08	83	29.33	98.67	69.33	62.67	Casado	Reconstruida	Otro	Sí	$6601.00-$11000.00	$1.00 $2200.00	3	Propia pero aún la está pagando	5	2	1	1	1	1	1	0	1	1	1	No	NA	Sí	CATOLICA	5	1	1
1827	0	Incluido	2016-11-23						0	0	Ciudad de México	1973-02-22	43	1	Benito Juárez	76.2	1.6	29.95	90	30.67	110	79.33	76.33	Casado	Biparental	Esposo (Padre)	Sí	$6601.00-$11000.00	$4401.00-$6600.00	2	Rentada	4	2	1	1	1	0	0	0	1	1	1	No	NA	No	NA	7	0	1
1828	0	Incluido	2016-11-23						0	0	Ciudad de México	1980-07-25	36	1	Álvaro Obregón	70.6	1.56	29.01	94	39.33	98	58.67	69.67	Casado	Biparental	Esposo (Padre)	Sí	Mas de $11000.00	Mas de $11000.00	6	Propia y está totalmente pagada	10	4	1	1	1	1	1	1	1	1	1	Sí	INGLES	Sí	CATOLICA	10	1	1
1829	0	Incluido	2016-11-23						0	0	Ciudad de México	1981-11-07	35	0	Azcapotzalco	51.4	1.62	19.71	68	38.67	98	59.33	69.67	Soltero	Biparental	Usted	Sí	Mas de $11000.00	$4401.00-$6600.00	4	Propia y está totalmente pagada	4	2	1	1	1	1	0	1	1	1	1	No	NA	Sí	CATOLICO	20	1	1
1830	0	Incluido	2016-11-23						0	0	Ciudad de México	1968-07-03	48	1	Venustiano Carranza	57.1	1.54	24.23	80	28.67	94.67	66	63	Casado	Biparental	Esposa (Madre)	Sí	$4401.00-$6600.00	$2201.00-$4400.00	3	Propia y está totalmente pagada	4	2	1	1	1	1	0	0	1	1	1	No	NA	No	NA	8	1	1
1831	0	Incluido	2016-11-24						0	0	Ciudad de México	1980-02-22	36	1	Coyoacán	58.4	1.62	22.31	72	27.33	84.67	57.33	59	Soltero	Biparental	Esposo (Padre)	Sí	Mas de $11000.00	$0.00	4	Propia y está totalmente pagada	6	3	1	1	1	1	1	1	1	1	1	Sí	INGLÉS Y ARABE	Sí	CATOLICA	5	1	1
1832	0	Incluido	2016-11-24						0	0	Ciudad de México	1972-11-08	44	0	Coyoacán	81.4	1.68	28.84	94	40.67	119.33	78.67	62.67	Casado	Biparental	Usted	Sí	$6601.00-$11000.00	$4401.00-$6600.00	4	Propia y está totalmente pagada	8	5	1	1	1	1	1	1	1	1	1	No	NA	No	NA	10	1	1
1834	0	Incluido	2016-11-25						0	0	Ciudad de México	1978-11-14	38	1	Álvaro Obregón	58.4	1.63	22.09	81	42.67	103.33	60.67	66	Casado	Biparental	Esposo (Padre)	Sí	Mas de $11000.00	$1.00 $2200.00	4	Propia y está totalmente pagada	3	1	1	1	1	1	0	1	1	1	1	No	NA	Sí	CATOLICA	10	1	1
1835	0	Incluido	2016-11-25						0	0	Ciudad de México	1968-12-19	47	0	Álvaro Obregón	94.3	1.8	29.27	102	38.67	116.67	78	68	Soltero	Biparental	Usted	Sí	Mas de $11000.00	Mas de $11000.00	4	Propia y está totalmente pagada	7	5	1	1	1	1	0	1	1	1	1	Sí	INGLÉS	Sí	CATOLICA	5	1	1
1836	0	Incluido	2016-11-25						0	0	Chiapas	1986-11-03	30	1	Xochimilco	60.8	1.6	23.75	83	41.33	114	72.67	73.33	Casado	Biparental	Esposa (Madre)	Sí	Mas de $11000.00	Mas de $11000.00	4	Propia y está totalmente pagada	5	3	1	1	1	1	1	1	0	1	1	Sí	INGLES	No	NA	NA	0	1
1837	0	Incluido	2016-11-25						0	0	Ciudad de México	1991-10-02	25	0	Xochimilco	72.6	1.72	24.68	83	42.67	115.33	72.67	92	Soltero	Biparental	Usted	Sí	$6601.00-$11000.00	$6601.00-$11000.00	2	Prestada	5	3	1	1	1	1	0	1	0	1	1	Sí	INGLES	No	NA	4	0	1
1839	0	Incluido	2016-11-28						0	0	Ciudad de México	1993-07-29	23	1	Tláhuac	47.6	1.51	20.88	78	29.33	99.33	70	71.33	Soltero	#N/A	#N/A	#N/A	#N/A	#N/A	#N/A	#N/A	#N/A	#N/A	#N/A	#N/A	#N/A	#N/A	#N/A	#N/A	#N/A	#N/A	#N/A	#N/A	#N/A	#N/A	#N/A	#N/A	#N/A	#N/A
1840	0	Incluido	2016-11-29						0	0	Ciudad de México	1994-08-06	22	1	Xochimilco	57.8	1.6	22.72	83	40.67	96.67	56	72.67	Soltero	Biparental	Esposo (Padre)	Sí	$4401.00-$6600.00	$2201.00-$4400.00	8	Propia y está totalmente pagada	6	3	1	1	1	1	1	1	1	0	1	No	NA	No	NA	12	0	1
1841	0	Incluido	2016-11-30						0	0	Ciudad de México	1982-09-19	34	0	La Magdalena Contreras	78.6	1.86	22.84	90	40.67	124.67	84	78	Soltero	Monoparental	Esposo (Padre)	Sí	Mas de $11000.00	Mas de $11000.00	2	Propia y está totalmente pagada	5	3	1	1	1	1	1	1	1	1	1	Sí	INGLES	Sí	CATOLICA	13	0	1
1842	0	Incluido	2016-01-12						0	0	Ciudad de México	1991-03-27	24	0	Iztapalapa	114.6	1.79	35.93	114	32	117.33	85.33	72.67	Soltero	Biparental	Esposo (Padre)	Sí	$6601.00-$11000.00	$2201.00-$4400.00	5	Propia y está totalmente pagada	6	3	1	1	1	1	1	0	1	1	1	Sí	INGLES	No	NA	8	1	1
1843	0	Incluido	2016-01-12						0	0	Ciudad de México	1968-12-20	47	0	Iztapalapa	90.4	1.71	30.77	101	36.67	117.33	80.67	69.67	Casado	Biparental	Usted	Sí	Mas de $11000.00	Mas de $11000.00	5	Propia pero aún la está pagando	6	4	1	1	1	1	1	1	1	1	1	Sí	INGLES FRANCES	No	NA	15	1	1
1844	0	Incluido	2016-02-12						0	0	Ciudad de México	1992-01-25	24	1	NA	55	1.66	19.96	70	36	110	74	77.33	Soltero	#N/A	#N/A	#N/A	#N/A	#N/A	#N/A	#N/A	#N/A	#N/A	#N/A	#N/A	#N/A	#N/A	#N/A	#N/A	#N/A	#N/A	#N/A	#N/A	#N/A	#N/A	#N/A	#N/A	#N/A	#N/A
1845	0	Incluido	2016-02-12						0	0	Ciudad de México	1991-08-27	24	1	Álvaro Obregón	63	1.59	24.92	82	33.67	113.33	79.67	79.67	Soltero	Biparental	Esposo (Padre)	Sí	Mas de $11000.00	$0.00	3	Propia y está totalmente pagada	7	4	1	1	1	1	0	1	1	1	1	Sí	INGLES	Sí	CATOLICA	12	1	1
1846	0	Incluido	2016-02-12						0	0	Ciudad de México	1993-10-21	22	0	Tlalpan	85.3	1.68	30.22	94	29.33	109.33	80	73	Soltero	Biparental	Otro	Sí	Mas de $11000.00	$2201.00-$4400.00	2	Propia y está totalmente pagada	7	4	1	1	1	1	1	1	1	1	1	Sí	INGLES	No	NA	20	1	0
1847	0	Incluido	2016-01-12						0	0	Ciudad de México	1993-10-20	22	0	Gustavo A. Madero	85.7	1.65	31.48	88	28.67	94	65.33	71	Soltero	#N/A	#N/A	#N/A	#N/A	#N/A	#N/A	#N/A	#N/A	#N/A	#N/A	#N/A	#N/A	#N/A	#N/A	#N/A	#N/A	#N/A	#N/A	#N/A	#N/A	#N/A	#N/A	#N/A	#N/A	#N/A
1848	0	Incluido	2016-02-12						0	0	Ciudad de México	1985-02-15	30	0	Iztacalco	95.8	1.66	34.89	113	32.67	115.33	82.67	71.33	Soltero	#N/A	#N/A	#N/A	#N/A	#N/A	#N/A	#N/A	#N/A	#N/A	#N/A	#N/A	#N/A	#N/A	#N/A	#N/A	#N/A	#N/A	#N/A	#N/A	#N/A	#N/A	#N/A	#N/A	#N/A	#N/A
1849	0	Incluido	2016-05-12						0	0	Ciudad de México	1967-02-14	49	1	Xochimilco	55.7	1.55	23.12	78	30	108.67	78.67	55.33	Casado	Biparental	Usted	Sí	$2201.00-$4400.00	$2201.00-$4400.00	2	Propia y está totalmente pagada	3	2	1	1	1	0	0	1	1	0	0	No	NA	No	NA	5	1	1
1850	0	Incluido	2016-05-12						0	0	Ciudad de México	1975-05-20	40	0	Xochimilco	64.4	1.64	23.83	85	36	110	74	68	Casado	Biparental	Otro	Sí	$4401.00-$6600.00	$1.00 $2200.00	3	Propia y está totalmente pagada	3	2	1	1	1	0	0	1	1	1	1	No	NA	No	NA	12	0	0
1851	0	Incluido	2016-05-12						0	0	Ciudad de México	1986-06-15	29	1	Tlalpan	56.2	1.62	21.41	75	42.33	111.33	69	61.33	Casado	Biparental	Esposa (Madre)	No	NA	$0.00	5	Prestada	5	3	1	1	1	1	0	0	1	1	1	Sí	INGLES	Sí	CATOLICA	4	0	1
1852	0	Incluido	2016-05-12						0	0	Ciudad de México	1975-09-04	40	1	Tlalpan	52.5	1.49	23.58	80	31.33	100	68.67	65	Casado	Biparental	Esposo (Padre)	No	NA	$0.00	4	Propia y está totalmente pagada	6	4	1	1	1	1	1	1	1	1	1	Sí	INGLES	Sí	CATOLICA	6	0	1
1853	0	Incluido	2016-05-12						0	0	Ciudad de México	1968-10-11	47	1	Gustavo A. Madero	69.6	1.5	30.93	96	32.67	108	75.33	65.33	Casado	Biparental	Usted	Sí	$6601.00-$11000.00	$6601.00-$11000.00	3	Propia y está totalmente pagada	5	3	1	1	1	1	0	1	1	1	1	No	NA	Sí	CATOLICA	NA	1	1
1854	0	Incluido	2016-05-12						0	0	Ciudad de México	1972-02-04	44	1	Venustiano Carranza	58	1.54	24.46	73	30.67	110.67	80	69.33	Casado	Biparental	Esposo (Padre)	No	NA	$0.00	5	Propia y está totalmente pagada	7	4	1	1	1	1	1	1	1	1	1	No	NA	No	NA	5	0	1
1855	0	Incluido	2016-06-12						0	0	Ciudad de México	1971-03-15	45	1	Venustiano Carranza	59.3	1.6	23.16	81	29.33	99.33	70	56.67	Casado	Biparental	Usted	Sí	Hasta $2200.00	$1.00 $2200.00	5	Prestada	6	2	1	1	1	1	0	1	1	1	1	No	NA	Sí	CATOLICA	5	0	1
1856	0	Incluido	2016-06-12						0	0	Ciudad de México	1970-08-26	45	0	Venustiano Carranza	70.7	1.75	23.09	76	42.67	130	87.33	71	Casado	Biparental	Usted	Sí	$6601.00-$11000.00	$6601.00-$11000.00	2	Rentada	4	2	1	1	1	1	0	0	1	1	1	No	NA	Sí	CATOLICA	2	0	1
1857	0	Incluido	2016-06-12						0	0	Ciudad de México	1970-07-25	45	1	Gustavo A. Madero	68.6	1.54	29.11	94	31.33	111.33	80	69.33	No hay registro	Biparental	Esposo (Padre)	No	NA	$1.00 $2200.00	5	Propia y está totalmente pagada	4	2	1	1	1	0	0	0	1	1	0	No	NA	Sí	CATOLICA	4	1	1
1858	0	Incluido	2016-06-12						0	0	Oaxaca	1982-12-07	33	1	Tlalpan	53	1.53	22.64	75	28	89.33	61.33	61.67	Casado	Monoparental	Usted	Sí	$6601.00-$11000.00	$6601.00-$11000.00	1	Propia pero aún la está pagando	4	2	1	1	1	1	1	1	1	1	1	Sí	INGLES FRANCES	No	NA	3	1	0
1859	0	Incluido	2016-06-12						0	0	Ciudad de México	1993-03-31	23	1	Iztapalapa	88.2	1.66	32.01	95	38	121.33	83.33	87	Soltero	#N/A	#N/A	#N/A	#N/A	#N/A	#N/A	#N/A	#N/A	#N/A	#N/A	#N/A	#N/A	#N/A	#N/A	#N/A	#N/A	#N/A	#N/A	#N/A	#N/A	#N/A	#N/A	#N/A	#N/A	#N/A
1861	0	Incluido	2016-06-12						0	0	Estado de México	1988-10-08	27	1	Álvaro Obregón	82.7	1.6	32.22	103	26.67	98	71.33	72.33	Soltero	#N/A	#N/A	#N/A	#N/A	#N/A	#N/A	#N/A	#N/A	#N/A	#N/A	#N/A	#N/A	#N/A	#N/A	#N/A	#N/A	#N/A	#N/A	#N/A	#N/A	#N/A	#N/A	#N/A	#N/A	#N/A
1862	0	Incluido	2016-07-12						0	0	Ciudad de México	1971-07-19	44	1	Tlalpan	69	1.6	26.95	85	52.67	117.33	64.67	71	Casado	Biparental	Esposo (Padre)	No	NA	$0.00	4	Prestada	5	3	1	1	1	1	1	1	1	1	1	No	NA	Sí	CATOLICA	8	1	1
1863	0	Incluido	2016-07-12						0	0	Ciudad de México	1973-06-01	43	1	Tlalpan	55.3	1.55	23.02	76	26	96.67	70.67	74.67	Casado	Biparental	Usted	Sí	Mas de $11000.00	$4401.00-$6600.00	3	Propia y está totalmente pagada	5	2	1	1	1	1	1	1	1	1	1	No	NA	No	NA	15	0	1
1864	0	Incluido	2016-07-12						0	0	Ciudad de México	1990-01-06	26	1	Iztapalapa	53.3	1.57	21.62	75	37.33	97.33	60	54.33	Soltero	Biparental	Otro	Sí	$6601.00-$11000.00	$2201.00-$4400.00	2	Rentada	4	3	1	1	1	1	0	0	0	1	1	No	NA	No	NA	4	0	1
1865	0	Incluido	2016-08-12						0	0	Ciudad de México	1991-03-09	25	0	Tlalpan	100.5	1.74	33.39	104	32.67	108.67	76	71.33	Soltero	#N/A	#N/A	#N/A	#N/A	#N/A	#N/A	#N/A	#N/A	#N/A	#N/A	#N/A	#N/A	#N/A	#N/A	#N/A	#N/A	#N/A	#N/A	#N/A	#N/A	#N/A	#N/A	#N/A	#N/A	#N/A
1866	0	Incluido	2016-08-12						0	0	Ciudad de México	1988-12-22	27	0	Xochimilco	65.9	1.62	25.11	85	44.67	123.33	78.67	64.33	Soltero	Biparental	Esposa (Madre)	No	NA	$2201.00-$4400.00	4	Propia y está totalmente pagada	8	3	1	1	1	1	1	1	1	1	1	Sí	INGLES	Sí	CATOLICA	10	1	1
1867	0	Incluido	2016-09-12						0	0	Ciudad de México	1972-07-07	44	1	Iztapalapa	54.7	1.53	23.28	73	37.33	100	62.67	61.33	Casado	Biparental	Esposo (Padre)	Sí	Mas de $11000.00	$4401.00-$6600.00	3	Propia pero aún la está pagando	6	3	1	1	1	1	1	0	1	1	1	No	NA	Sí	CATOLICA	6	1	1
1868	0	Incluido	2016-09-12						0	0	Sonora	1994-02-26	22	1	Coyoacán	53.5	1.5	23.78	75	29.33	97.33	68	62.33	Soltero	#N/A	#N/A	#N/A	#N/A	#N/A	#N/A	#N/A	#N/A	#N/A	#N/A	#N/A	#N/A	#N/A	#N/A	#N/A	#N/A	#N/A	#N/A	#N/A	#N/A	#N/A	#N/A	#N/A	#N/A	#N/A
1869	0	Incluido	2016-09-12						0	0	Ciudad de México	1995-11-11	20	1	Coyoacán	49.4	1.73	16.6	68	23.33	99.33	76	90.67	Soltero	#N/A	#N/A	#N/A	#N/A	#N/A	#N/A	#N/A	#N/A	#N/A	#N/A	#N/A	#N/A	#N/A	#N/A	#N/A	#N/A	#N/A	#N/A	#N/A	#N/A	#N/A	#N/A	#N/A	#N/A	#N/A
1870	0	Incluido	2016-12-12						0	0	Ciudad de México	1966-12-30	49	1	Tlalpan	81.2	1.63	30.56	102	37.33	110	72.67	61.67	Casado	Biparental	Esposo (Padre)	Sí	Mas de $11000.00	$1.00 $2200.00	4	Propia pero aún la está pagando	7	3	1	1	1	1	1	1	1	1	1	No	NA	Sí	CATOLICA	4	0	1
1872	0	Incluido	2016-12-12						0	0	Ciudad de México	1988-08-04	28	1	Tlalpan	77.4	1.6	30.23	90	28.67	96	67.33	79.33	Soltero	Biparental	Esposo (Padre)	Sí	$6601.00-$11000.00	$0.00	6	Propia y está totalmente pagada	10	4	1	1	1	1	1	0	1	1	1	No	NA	No	NA	10	1	1
1873	0	Incluido	2016-12-12						0	0	Estado de México	1977-12-15	38	0	Tlalpan	84.5	1.7	29.27	102	26.67	96.67	70	63.67	Casado	Biparental	Esposa (Madre)	Sí	Mas de $11000.00	$0.00	4	Rentada	5	3	1	1	1	1	1	1	1	1	1	Sí	INGLES	Sí	CATOLICA	9	0	1
1874	0	Incluido	2016-12-13						0	0	Ciudad de México	1967-03-14	49	0	Milpa Alta	68.2	1.7	23.65	87	30	101.33	71.33	65.67	Casado	Biparental	Usted	Sí	$2201.00-$4400.00	$2201.00-$4400.00	4	Propia y está totalmente pagada	5	3	1	1	1	1	0	0	1	1	1	No	NA	No	NA	8	0	1
1875	0	Incluido	2016-12-13						0	0	Querétaro de Arteaga	1993-08-06	23	0	Gustavo A. Madero	129.4	1.82	38.89	112	36	122.67	86.67	80.33	Soltero	Reconstruida	Otro	Sí	$4401.00-$6600.00	$1.00 $2200.00	5	Propia y está totalmente pagada	6	3	1	1	1	1	0	0	1	1	1	Sí	INGLÉS	Sí	CATOLICA	15	1	1
1876	0	Incluido	2016-12-13						0	0	Ciudad de México	1992-07-01	24	1	Tlalpan	63.5	1.49	28.8	78	38.67	107.33	68.67	57.33	Soltero	Monoparental	Usted	Sí	$4401.00-$6600.00	$0.00	1	Rentada	1	1	1	1	0	0	0	0	0	1	1	No	NA	Sí	CATOLICA	25	1	1
1877	0	Incluido	2016-12-14						0	0	Ciudad de México	1980-02-05	36	0	Venustiano Carranza	123	1.88	34.69	123	26.67	110	83.33	84	Casado	Reconstruida	Esposa (Madre)	Sí	$4401.00-$6600.00	$1.00 $2200.00	4	Prestada	4	2	1	1	1	0	0	0	1	1	1	No	NA	No	NA	10	1	1
1878	0	Incluido	2016-12-15						0	0	Ciudad de México	1968-12-16	47	1	Tlalpan	73.3	1.6	28.63	95	32.67	116	83.33	67.33	Casado	Biparental	Usted	Sí	$6601.00-$11000.00	$6601.00-$11000.00	4	Rentada	5	2	1	1	1	1	1	1	1	1	1	Sí	INGLÉS	Sí	CATOLICA	5	0	1
[truncated: 1,502 more rows]
[truncated: 126 more columns]

## Sheet: 1338 sin HTA
FOLIO	VISITA	NOMBRE_COMPLETO	ESTATUS	FECHAS_BASALES	FECHA_VISITA	LUGARNACIMIENTO	FECHANACIMIENTO	EDAD	SEXO	DELEGACION	PESO	ESTATURA	IMC	CINTURA	PRESIONSONTOLICAT1	PRESIONDIASTOLICAT1	FRECUENCIACARDIACAT1	PRESIONSONTOLICAT2	PRESIONDIASTOLICAT2	FRECUENCIACARDIACAT2	PRESIONSONTOLICAT3	PRESIONDIASTOLICAT3	FRECUENCIACARDIACAT3	FRECUENCIARESPIRATORIA	PRESIONPULSO	PRESIONARTERIALMEDIA	PROM_SBP	PROM_DBP	PROM_F_CARDIACA	ESTADOCIVIL	ESTRUCTURAFAMILIA	PROVEEDORECONOMICO	INGRESOECONOMICO	NIVELINGRESO	CUALINGRESO	PERSONASVIVEN	CIRCUSTANCIA	CUARTOSTOTAL	CUARTOSDORMIR	CELULAR	REFRIGERADOR	ESTUFA	COMPUTADORA	AUTO	DVD	LAVADORA	BOILER	INTERNET	OTROIDIOMA
[truncated: 1,338 more rows]
[truncated: 115 more columns]

[truncated: 7 more sheets: SLP9 POSITIVO, 182 HTA  , SLP9 POSITIVO , 63MOS HTA INICIAL , 63 MOS HTA FINAL, SLP9, CASOS Y CONTROLES]
